# Supplementary material for: Identification of novel and differentially expressed MicroRNAs in goat enzootic nasal adenocarcinoma
Source: BMC Genomics. 2016 Nov 8;17:896. doi: 10.1186/s12864-016-3238-5 (PMC5101819; doi:10.1186/s12864-016-3238-5)
Supplement: Additional file 1: Table S1. — The miRNAs expressed in samples detected by Illumina sequencing. (XLSX 39 kb) [file 12864_2016_3238_MOESM1_ESM.xlsx]

## Sheet: MatureStar_denove_old_before.fa
Old_reference_miRNA_id	Old_reference_miRNA_length	New_reference_miRNA_id	New_reference_miRNA_length	Query_start	Query_end	Subject_start	Subject_end	Alignment_length	Identity_length	Evalue
NC_022299.1_10105	20	chi-miR-143-3p	22	1	20	1	20	20	20	7e-08
NC_022299.1_10105_star	23	chi-miR-143-5p	21	1	21	1	21	21	21	2e-08
NC_022296.1_8515	22	chi-miR-148a-3p	22	1	22	1	22	22	22	5e-09
NC_022296.1_8515_star	22	chi-miR-148a-5p	22	1	22	1	22	22	22	5e-09
NC_022311.1_3360	22	chi-miR-21-5p	23	1	22	1	22	22	22	5e-09
NC_022311.1_3360_star	21	chi-miR-21-3p	21	1	21	1	21	21	21	2e-08
NC_022297.1_9034	22	chi-miR-26a-5p	22	1	22	1	22	22	22	5e-09
NC_022314.1_5026	22	chi-miR-26a-5p	22	1	22	1	22	22	22	5e-09
NC_022314.1_5026_star	22	chi-miR-26a-3p	22	1	22	1	22	22	22	5e-09
NC_022300.1_10617	20	chi-miR-27b-3p	21	1	20	1	20	20	20	7e-08
NC_022300.1_10617_star	22	chi-miR-27b-5p	22	1	22	1	22	22	22	5e-09
NC_022308.1_2506	23	chi-miR-200b	22	1	22	1	22	22	22	5e-09
NC_022294.1_7569	22	chi-miR-10b-5p	22	1	22	1	22	22	22	5e-09
NC_022294.1_7569_star	20	chi-miR-10b-3p	22	1	20	3	22	20	20	7e-08
NC_022295.1_7948	22	chi-miR-186-5p	22	1	22	1	22	22	22	5e-09
NC_022295.1_7948_star	22	chi-miR-186-3p	20	2	21	1	20	20	20	8e-08
NC_022306.1_1628	24	chi-miR-30a-5p	24	1	24	1	24	24	23	9e-08
NC_022306.1_1628_star	22	chi-miR-30d-3p	21	2	22	1	21	21	21	2e-08
NC_022307.1_1880	23	chi-miR-34c-5p	23	1	23	1	23	23	23	1e-09
NC_022307.1_1880_star	22	chi-miR-34c-3p	22	1	22	1	22	22	22	5e-09
NC_022304.1_1033	22	chi-miR-92b	22	1	22	1	22	22	22	5e-09
NC_022304.1_1033_star	23	chi-miR-92a-5p	23	1	23	1	23	23	23	1e-09
NC_022322.1_11435	22	chi-miR-92b	22	1	22	1	22	22	22	5e-09
NW_005118698.1_12445	21	chi-miR-126-5p	22	1	21	1	21	21	21	2e-08
NW_005118698.1_12445_star	22	chi-miR-126-3p	21	1	21	1	21	21	21	2e-08
NC_022306.1_1618	21	chi-miR-151-5p	21	1	21	1	21	21	21	2e-08
NC_022306.1_1618_star	22	chi-miR-151-3p	21	1	21	1	21	21	21	2e-08
NC_022314.1_5104	22	chi-let-7g-5p	22	1	22	1	22	22	22	5e-09
NC_022314.1_5104_star	22	chi-let-7g-3p	22	1	22	1	22	22	22	5e-09
NC_022297.1_9299	22	chi-let-7i-5p	22	1	22	1	22	22	22	5e-09
NC_022297.1_9299_star	20	chi-let-7i-3p	22	1	20	1	20	20	20	7e-08
NC_022310.1_3108	22	chi-miR-99b-5p	22	1	22	1	22	22	22	5e-09
NC_022310.1_3108_star	23	chi-miR-99b-3p	20	1	20	1	20	20	20	8e-08
NC_022304.1_1105	22	chi-miR-16a-5p	22	1	22	1	22	22	22	5e-09
NC_022304.1_1105_star	19	chi-miR-16a-3p	28	1	19	9	27	19	19	2e-07
NC_022295.1_8361	24	chi-miR-30e-5p	24	1	24	1	24	24	24	4e-10
NC_022295.1_8361_star	22	chi-miR-30e-3p	21	1	21	1	21	21	21	2e-08
NC_022308.1_2504	23	chi-miR-200a	21	1	21	1	21	21	21	2e-08
NC_022294.1_7454	22	chi-miR-26b-5p	22	1	22	1	22	22	22	5e-09
NC_022294.1_7454_star	22	chi-miR-26b-3p	22	1	22	1	22	22	22	5e-09
NC_022308.1_2502	21	chi-miR-429	21	1	21	1	21	21	21	2e-08
NC_022296.1_8877	22	chi-miR-183	22	1	22	1	22	22	22	5e-09
NC_022299.1_10136	22	chi-miR-146a	22	1	22	1	22	22	22	5e-09
NC_022300.1_10615	21	chi-miR-23b-3p	21	1	21	1	21	21	21	2e-08
NC_022300.1_10615_star	23	chi-miR-23b-5p	22	1	22	1	22	22	22	5e-09
NC_022296.1_8884	21	chi-miR-29a-3p	21	1	21	1	21	21	21	2e-08
NC_022296.1_8884_star	22	chi-miR-29a-5p	21	1	21	1	21	21	21	2e-08
NC_022311.1_3391	23	chi-miR-423-3p	23	1	23	1	23	23	23	1e-09
NC_022311.1_3391_star	23	chi-miR-423-5p	23	1	23	1	23	23	23	1e-09
NC_022317.1_6075	22	chi-miR-25-3p	22	1	22	1	22	22	22	5e-09
NC_022317.1_6075_star	23	chi-miR-25-5p	23	1	23	1	23	23	23	1e-09
NC_022308.1_2464	21	chi-miR-199c-3p	21	1	21	1	21	21	21	2e-08
NC_022308.1_2464_star	23	chi-miR-199a-5p	23	1	23	1	23	23	23	1e-09
NC_022300.1_10742	22	chi-miR-101-3p	20	1	20	1	20	20	20	8e-08
NC_022295.1_7961	22	chi-miR-101-3p	20	1	20	1	20	20	20	8e-08
NC_022295.1_7961_star	22	chi-miR-101-5p	22	1	22	1	22	22	22	5e-09
NC_022307.1_2125	21	chi-miR-100-5p	21	1	21	1	21	21	21	2e-08
NC_022307.1_2125_star	22	chi-miR-100-3p	21	1	21	1	21	21	21	2e-08
NC_022293.1_4276	22	chi-miR-28-3p	22	1	22	1	22	22	22	5e-09
NC_022293.1_4276_star	22	chi-miR-28-5p	21	1	21	1	21	21	21	2e-08
NC_022303.1_874	21	chi-miR-199c-3p	21	1	21	1	21	21	21	2e-08
NC_022303.1_874_star	23	chi-miR-199c-5p	23	1	23	1	23	23	23	1e-09
NC_022321.1_7219	21	chi-miR-192-5p	21	1	21	1	21	21	21	2e-08
NC_022321.1_7219_star	22	chi-miR-192-3p	23	1	22	1	22	22	22	5e-09
NC_022305.1_1468	23	chi-miR-103-3p	23	1	23	1	23	23	23	1e-09
NC_022305.1_1468_star	24	chi-miR-103-5p	30	1	24	1	24	24	24	4e-10
NC_022293.1_4181	23	chi-miR-125b-5p	20	1	20	1	20	20	20	8e-08
NC_022293.1_4181_star	22	chi-miR-125b-3p	21	1	21	1	21	21	21	2e-08
NC_022297.1_9406	23	chi-miR-200c	23	1	23	1	23	23	23	1e-09
NC_022307.1_1878	23	chi-miR-34b-5p	23	1	23	1	23	23	23	1e-09
NC_022307.1_1878_star	22	chi-miR-34b-3p	22	1	22	1	22	22	22	5e-09
NC_022293.1_4185	22	chi-let-7c-5p	22	1	22	1	22	22	22	5e-09
NC_022293.1_4185_star	23	chi-let-7c-3p	22	1	22	1	22	22	22	5e-09
NC_022300.1_10755	22	chi-miR-204-5p	22	1	22	1	22	22	22	5e-09
NC_022300.1_10755_star	20	chi-miR-204-3p	19	1	19	1	19	19	19	3e-07
NC_022307.1_2121	23	chi-miR-125b-5p	20	1	20	1	20	20	20	8e-08
NC_022322.1_11739	22	chi-miR-660	23	1	22	1	22	22	22	5e-09
NC_022300.1_10630	23	chi-let-7a-5p	22	1	22	1	22	22	22	5e-09
NC_022300.1_10630_star	22	chi-let-7a-3p	22	1	22	1	22	22	22	5e-09
NC_022293.1_4187	21	chi-miR-99a-5p	21	1	21	1	21	21	21	2e-08
NC_022293.1_4187_star	23	chi-miR-99a-3p	23	1	23	1	23	23	23	1e-09
NC_022312.1_4450	22	chi-miR-449a-5p	21	1	21	1	21	21	21	2e-08
NC_022312.1_4450_star	20	chi-miR-449a-3p	23	1	20	1	20	20	20	7e-08
NC_022318.1_6334	24	chi-miR-146b-5p	24	1	24	1	24	24	24	4e-10
NC_022318.1_6334_star	23	chi-miR-146b-3p	23	1	23	1	23	23	23	1e-09
NC_022306.1_1630	22	chi-miR-30b-5p	22	1	22	1	22	22	22	5e-09
NC_022306.1_1630_star	22	chi-miR-30b-3p	22	1	22	1	22	22	22	5e-09
NC_022293.1_4323	23	chi-miR-16b-5p	22	1	22	1	22	22	22	5e-09
NC_022293.1_4323_star	20	chi-miR-16b-3p	22	1	20	1	20	20	20	7e-08
NC_022322.1_11651	23	NC_022322.1_1353	23	1	23	1	23	23	23	1e-09
NC_022322.1_11651_star	22	NC_022322.1_1353_star	23	1	22	2	23	22	22	5e-09
NC_022299.1_10111	23	chi-miR-378-3p	22	1	22	1	22	22	22	5e-09
NC_022299.1_10111_star	22	chi-miR-378-5p	22	1	22	1	22	22	22	5e-09
NC_022300.1_10632	23	chi-let-7f-5p	22	1	22	1	22	22	22	5e-09
NC_022300.1_10632_star	22	chi-let-7f-3p	22	1	22	1	22	22	22	5e-09
NC_022313.1_4770	22	chi-miR-411a-5p	21	1	21	1	21	21	21	2e-08
NC_022313.1_4770_star	21	chi-miR-411a-3p	21	1	21	1	21	21	21	2e-08
NC_022311.1_3492	22	chi-miR-10a-5p	22	1	22	1	22	22	22	5e-09
NC_022311.1_3492_star	21	chi-miR-10a-3p	21	1	21	1	21	21	21	2e-08
NC_022299.1_10107	21	chi-miR-145-3p	21	1	21	1	21	21	21	2e-08
NC_022299.1_10107_star	23	chi-miR-145-5p	23	1	23	1	23	23	23	1e-09
NC_022322.1_11742	23	chi-miR-500-3p	21	1	21	1	21	21	21	2e-08
NC_022322.1_11742_star	23	chi-miR-500-5p	23	1	23	1	23	23	23	1e-09
NC_022310.1_3110	22	chi-let-7e-5p	22	1	22	1	22	22	22	5e-09
NC_022310.1_3110_star	22	chi-let-7e-3p	22	1	22	1	22	22	22	5e-09
NC_022311.1_3714	23	chi-miR-22-3p	19	1	19	1	19	19	19	3e-07
NC_022311.1_3714_star	22	chi-miR-22-5p	21	1	21	1	21	21	21	2e-08
NC_022310.1_2997	22	chi-miR-140-3p	22	1	22	1	22	22	22	5e-09
NC_022310.1_2997_star	22	chi-miR-140-5p	22	1	22	1	22	22	22	5e-09
NC_022299.1_10251	22	chi-miR-181c-5p	21	1	21	1	21	21	21	2e-08
NC_022299.1_10251_star	22	chi-miR-181c-3p	22	1	22	1	22	22	22	5e-09
NC_022317.1_6074	21	chi-miR-93-5p	23	1	21	1	21	21	21	2e-08
NC_022317.1_6074_star	23	chi-miR-93-3p	23	1	23	1	23	23	23	1e-09
NC_022314.1_5130	23	chi-miR-191-5p	22	1	22	1	22	22	22	5e-09
NC_022314.1_5130_star	21	chi-miR-191-3p	21	1	21	1	21	21	21	2e-08
NC_022308.1_2581	22	NC_022308.1_285	20	1	20	1	20	20	20	8e-08
NC_022308.1_2581_star	22	NC_022308.1_285_star	20	3	22	1	20	20	20	8e-08
NC_022299.1_10441	23	chi-miR-9-5p	23	1	23	1	23	23	23	1e-09
NC_022299.1_10441_star	21	chi-miR-9-3p	20	1	19	2	20	19	19	3e-07
NC_022314.1_5343	23	chi-miR-9-5p	23	1	23	1	23	23	23	1e-09
NC_022314.1_5343_star	21	chi-miR-9-3p	20	1	19	2	20	19	19	3e-07
NC_022295.1_7802	23	chi-miR-9-5p	23	1	23	1	23	23	23	1e-09
NC_022295.1_7802_star	21	chi-miR-9-3p	20	1	19	2	20	19	19	3e-07
NC_022300.1_10634	22	chi-let-7d-5p	22	1	22	1	22	22	22	5e-09
NC_022300.1_10634_star	22	chi-let-7d-3p	21	1	21	1	21	21	21	2e-08
NC_022302.1_263	22	NC_022302.1_40	22	2	22	1	21	21	21	2e-08
NC_022302.1_263_star	22	NC_022302.1_40_star	23	1	22	2	23	22	22	5e-09
NW_005177810.1_12696	22	NC_022302.1_40	22	2	22	1	21	21	21	2e-08
NW_005177810.1_12696_star	22	NC_022302.1_40_star	23	1	22	2	23	22	22	5e-09
NC_022313.1_4745	23	chi-miR-127-3p	20	1	20	1	20	20	20	8e-08
NC_022313.1_4745_star	24	chi-miR-127-5p	22	3	24	1	22	22	22	6e-09
NC_022304.1_1107	21	chi-miR-15a-5p	23	1	21	1	21	21	21	2e-08
NC_022304.1_1107_star	22	chi-miR-15a-3p	22	1	22	1	22	22	22	5e-09
NC_022310.1_3295	22	chi-miR-150	22	1	22	1	22	22	22	5e-09
NC_022304.1_1031	22	chi-miR-19b-3p	23	1	22	1	22	22	22	5e-09
NC_022304.1_1031_star	23	chi-miR-19b-5p	23	1	23	1	23	23	23	1e-09
NC_022300.1_10512	22	NC_022300.1_1226	22	1	22	1	22	22	22	5e-09
NC_022300.1_10512_star	23	NC_022300.1_1226_star	22	2	23	1	22	22	22	5e-09
NC_022322.1_11553	22	chi-miR-221-3p	22	1	22	1	22	22	22	5e-09
NC_022322.1_11553_star	26	chi-miR-221-5p	21	1	21	1	21	21	21	3e-08
NC_022318.1_6498	21	chi-miR-107-3p	21	1	21	1	21	21	21	2e-08
NC_022318.1_6498_star	23	chi-miR-103-5p	30	1	23	1	23	23	22	3e-07
NC_022322.1_11749	22	chi-miR-532-5p	22	1	22	1	22	22	22	5e-09
NC_022322.1_11749_star	22	chi-miR-532-3p	21	1	21	1	21	21	21	2e-08
NC_022299.1_9870	22	chi-miR-340-5p	22	1	22	1	22	22	22	5e-09
NC_022299.1_9870_star	23	chi-miR-340-3p	22	1	22	1	22	22	22	5e-09
NC_022293.1_4173	23	chi-miR-155-5p	23	1	23	1	23	23	23	1e-09
NC_022293.1_4173_star	22	chi-miR-155-3p	22	1	22	1	22	22	22	5e-09
NC_022307.1_2035	21	chi-miR-130a-3p	21	1	21	1	21	21	21	2e-08
NC_022307.1_2035_star	22	chi-miR-130a-5p	22	1	22	1	22	22	22	5e-09
NC_022318.1_6381	22	NC_022318.1_749	22	1	22	1	22	22	22	5e-09
NC_022318.1_6381_star	22	NC_022318.1_739_star	22	1	22	1	22	22	22	5e-09
NC_022318.1_6397	22	NC_022318.1_749	22	1	22	1	22	22	22	5e-09
NC_022318.1_6397_star	19	NC_022318.1_749_star	19	1	18	2	19	18	18	1e-06
NC_022318.1_6413	22	NC_022318.1_749	22	1	22	1	22	22	22	5e-09
NC_022318.1_6413_star	19	NC_022318.1_749_star	19	1	18	2	19	18	18	1e-06
NC_022322.1_11488	22	chi-miR-361-5p	22	1	22	1	22	22	22	5e-09
NC_022322.1_11488_star	22	chi-miR-361-3p	22	1	22	1	22	22	22	5e-09
NC_022317.1_6072	21	chi-miR-106b-5p	21	1	21	1	21	21	21	2e-08
NC_022317.1_6072_star	20	chi-miR-106b-3p	20	1	20	1	20	20	20	7e-08
NC_022322.1_11502	21	chi-miR-374a-5p	21	1	21	1	21	21	21	2e-08
NC_022322.1_11502_star	22	chi-miR-374a-3p	22	1	22	1	22	22	22	5e-09
NC_022296.1_8886	23	chi-miR-29b-3p	20	1	20	1	20	20	20	8e-08
NC_022296.1_8886_star	24	chi-miR-29b-5p	23	2	24	1	23	23	21	9e-05
NC_022296.1_8875	23	chi-miR-96	21	1	21	1	21	21	21	2e-08
NC_022308.1_2426	22	NC_022308.1_260	22	1	22	1	22	22	22	5e-09
NC_022308.1_2426_star	22	NC_022308.1_260_star	22	1	22	1	22	22	22	5e-09
NC_022322.1_11697	22	chi-miR-3431-5p	22	1	21	2	22	21	21	2e-08
NC_022322.1_11697_star	22	chi-miR-3431-3p	22	2	22	1	21	21	21	2e-08
NC_022293.1_4325	22	chi-miR-15b-5p	22	1	22	1	22	22	22	5e-09
NC_022293.1_4325_star	21	chi-miR-15b-3p	21	1	21	1	21	21	21	2e-08
NC_022312.1_4557	22	NC_022302.1_40	22	1	22	1	22	22	22	5e-09
NC_022321.1_6939	23	chi-miR-708-3p	23	1	23	1	23	23	23	1e-09
NC_022321.1_6939_star	23	chi-miR-708-5p	23	1	23	1	23	23	23	1e-09
NC_022310.1_3072	22	NC_022310.1_342	22	1	22	1	22	22	22	5e-09
NC_022310.1_3072_star	22	NC_022310.1_342_star	22	1	22	1	22	22	22	5e-09
NC_022294.1_7626	21	chi-miR-128-3p	21	1	21	1	21	21	21	2e-08
NC_022294.1_7626_star	21	chi-miR-128-5p	23	1	21	1	21	21	21	2e-08
NC_022322.1_11507	23	chi-miR-421-3p	23	1	23	1	23	23	23	1e-09
NC_022322.1_11507_star	22	chi-miR-545-3p	22	6	19	14	1	14	14	0.0003
NC_022293.1_4243	21	NC_022293.1_499	20	1	20	1	20	20	20	7e-08
NC_022293.1_4243_star	22	NC_022293.1_499_star	21	2	22	1	21	21	21	2e-08
NC_022309.1_2902	21	chi-miR-130b-3p	22	1	21	1	21	21	21	2e-08
NC_022309.1_2902_star	22	chi-miR-130b-5p	22	1	22	1	22	22	22	5e-09
NC_022322.1_11367	22	NC_022322.1_1307	22	1	22	1	22	22	22	5e-09
NC_022322.1_11367_star	22	NC_022322.1_1307_star	22	2	22	1	21	21	21	2e-08
NC_022304.1_1024	23	chi-miR-17-5p	24	1	23	1	23	23	23	1e-09
NC_022304.1_1024_star	21	chi-miR-17-3p	24	1	21	1	21	21	21	2e-08
NC_022322.1_11771	23	chi-miR-98-5p	22	1	22	1	22	22	22	5e-09
NC_022322.1_11771_star	22	chi-miR-98-3p	22	1	22	1	22	22	22	5e-09
NC_022306.1_1594	24	chi-miR-30f-5p	23	1	23	1	23	23	23	1e-09
NC_022306.1_1594_star	22	chi-miR-30f-3p	22	1	22	1	22	22	22	5e-09
NC_022297.1_8963	21	chi-miR-331-3p	21	2	21	1	20	20	20	7e-08
NC_022297.1_8963_star	21	chi-miR-331-5p	21	1	21	1	21	21	21	2e-08
NC_022305.1_1301	22	chi-miR-296-3p	22	1	22	1	22	22	22	5e-09
NC_022304.1_1030	23	chi-miR-20a-5p	23	1	23	1	23	23	23	1e-09
NC_022304.1_1030_star	23	chi-miR-20a-3p	21	1	21	1	21	21	21	2e-08
NC_022308.1_2462	22	chi-miR-214-3p	20	1	19	2	20	19	19	3e-07
NC_022308.1_2462_star	22	chi-miR-214-5p	22	1	22	1	22	22	22	5e-09
NC_022313.1_4841	22	chi-miR-409-3p	21	1	21	1	21	21	21	2e-08
NC_022313.1_4841_star	23	chi-miR-409-5p	23	1	23	1	23	23	23	1e-09
NC_022313.1_4738	21	chi-miR-345-5p	21	1	21	1	21	21	21	2e-08
NC_022313.1_4738_star	22	chi-miR-345-3p	22	1	22	1	22	22	22	5e-09
NC_022322.1_11506	21	chi-miR-374b-5p	22	1	21	1	21	21	21	2e-08
NC_022322.1_11506_star	22	chi-miR-374b-3p	22	1	22	1	22	22	22	5e-09
NC_022304.1_1027	23	chi-miR-19a	23	1	23	1	23	23	23	1e-09
NC_022299.1_9994	21	chi-miR-1271-5p	20	1	20	1	20	20	20	7e-08
NC_022299.1_9994_star	20	chi-miR-1271-3p	20	1	20	1	20	20	20	7e-08
NC_022321.1_7221	22	chi-miR-194	22	1	22	1	22	22	22	5e-09
NC_022322.1_11426	21	NC_022322.1_1316	21	1	21	1	21	21	21	2e-08
NC_022322.1_11426_star	20	NC_022322.1_1316_star	21	2	20	1	19	19	19	3e-07
NW_005175430.1_12682	22	chi-miR-582-5p	22	2	22	1	21	21	21	2e-08
NC_022312.1_4438	22	chi-miR-582-5p	22	2	22	1	21	21	21	2e-08
NC_022316.1_5763	23	chi-miR-133a-3p	23	1	23	1	23	23	23	1e-09
NC_022316.1_5763_star	22	chi-miR-133a-5p	22	1	22	1	22	22	22	5e-09
NC_022305.1_1486	23	chi-miR-133a-3p	23	1	23	1	23	23	23	1e-09
NC_022305.1_1486_star	22	chi-miR-133a-5p	22	1	22	1	22	22	22	5e-09
NC_022305.1_1292	21	chi-miR-1388-5p	21	1	21	1	21	21	21	2e-08
NC_022305.1_1292_star	22	chi-miR-1388-3p	22	1	22	1	22	22	22	5e-09
NC_022308.1_2306	22	chi-miR-34a	22	1	22	1	22	22	22	5e-09
NC_022298.1_9808	22	chi-miR-7-3p	21	2	22	1	21	21	21	2e-08
NC_022298.1_9808_star	24	chi-miR-7-5p	24	1	24	1	24	24	24	4e-10
NC_022300.1_10828	22	chi-miR-7-3p	21	2	22	1	21	21	21	2e-08
NC_022300.1_10828_star	24	chi-miR-7-5p	24	1	24	1	24	24	24	4e-10
NC_022311.1_3743	22	chi-miR-195-5p	20	1	20	1	20	20	20	8e-08
NC_022311.1_3743_star	22	chi-miR-195-3p	21	1	21	1	21	21	21	2e-08
NC_022302.1_148	22	chi-miR-628-5p	23	1	22	1	22	22	22	5e-09
NC_022299.1_10366	23	chi-miR-874-3p	23	1	23	1	23	23	23	1e-09
NC_022299.1_10366_star	23	chi-miR-874-5p	23	1	23	1	23	23	23	1e-09
NC_022296.1_8590	22	chi-miR-335-5p	21	1	21	1	21	21	21	2e-08
NC_022296.1_8590_star	22	chi-miR-335-3p	22	1	22	1	22	22	22	5e-09
NW_005102245.1_12129	21	NW_005102245.1_1433_star	23	1	21	1	21	21	21	2e-08
NW_005102245.1_12129_star	21	NW_005102245.1_1433	22	1	21	1	21	21	21	2e-08
NC_022317.1_6009	22	chi-miR-193b-3p	22	1	22	1	22	22	22	5e-09
NC_022317.1_6009_star	22	chi-miR-193b-5p	22	2	22	1	21	21	21	2e-08
NC_022311.1_3686	22	chi-miR-365-3p	22	1	22	1	22	22	22	5e-09
NC_022304.1_1145_star	22	NC_022308.1_260_star	22	1	19	19	1	19	18	8e-05
NW_005101696.1_12028_star	20	chi-miR-2284b	20	4	18	5	19	15	15	6e-05
NC_022322.1_11743	24	chi-miR-362-5p	24	1	24	1	24	24	24	4e-10
NC_022322.1_11743_star	22	chi-miR-362-3p	21	1	21	1	21	21	21	2e-08
NC_022311.1_3696	20	chi-miR-144-3p	19	1	19	1	19	19	19	3e-07
NC_022311.1_3696_star	23	chi-miR-144-5p	21	1	19	3	21	19	19	3e-07
NC_022302.1_271	22	NC_022302.1_41	22	1	22	1	22	22	22	5e-09
NC_022302.1_271_star	22	NC_022302.1_41_star	22	1	22	1	22	22	22	5e-09
NC_022313.1_4768	21	chi-miR-379-5p	21	1	21	1	21	21	21	2e-08
NC_022313.1_4768_star	21	chi-miR-379-3p	21	1	21	1	21	21	21	2e-08
NC_022322.1_11416	21	chi-miR-424-5p	21	1	21	1	21	21	21	2e-08
NC_022322.1_11416_star	19	chi-miR-424-3p	21	1	19	1	19	19	19	2e-07
NC_022310.1_3273	23	chi-miR-330-5p	20	1	20	1	20	20	20	8e-08
NC_022310.1_3273_star	20	chi-miR-330-3p	22	1	20	1	20	20	20	7e-08
NC_022313.1_4845	21	chi-miR-369-3p	21	1	21	1	21	21	21	2e-08
NC_022313.1_4845_star	21	chi-miR-369-5p	21	1	21	1	21	21	21	2e-08
NC_022313.1_4818	22	chi-miR-3959-5p	22	1	22	1	22	22	22	5e-09
NC_022313.1_4818_star	22	chi-miR-3959-3p	22	1	22	1	22	22	22	5e-09
NC_022320.1_6778	23	chi-miR-1296	22	1	22	1	22	22	22	5e-09
NC_022305.1_1499_star	22	NC_022302.1_40	22	1	21	1	21	21	20	5e-06
NC_022308.1_2431	22	chi-miR-215-5p	21	1	20	2	21	20	20	8e-08
NC_022322.1_11424	22	chi-miR-450-5p	20	1	20	1	20	20	20	8e-08
NC_022322.1_11424_star	21	chi-miR-450-3p	18	1	18	1	18	18	17	0.0003
NC_022322.1_11422	22	chi-miR-450-5p	20	1	20	1	20	20	20	8e-08
NC_022322.1_11422_star	22	chi-miR-450-3p	18	2	19	1	18	18	18	1e-06
NC_022314.1_5046	23	NC_022310.1_334	23	1	23	1	23	23	23	1e-09
NC_022314.1_5046_star	22	NC_022314.1_608_star	22	1	22	1	22	22	22	5e-09
NC_022322.1_11677	23	chi-miR-504	21	1	21	1	21	21	21	2e-08
NC_022293.1_4145	21	chi-miR-2284d	22	3	21	2	20	19	18	7e-05
NC_022310.1_2982	23	NC_022310.1_334	23	1	23	1	23	23	23	1e-09
NC_022310.1_2982_star	22	NC_022310.1_334_star	22	1	22	1	22	22	22	5e-09
NC_022297.1_9056	23	chi-miR-135a	23	1	23	1	23	23	23	1e-09
NC_022300.1_10506	21	chi-miR-873-5p	19	1	18	2	19	18	18	1e-06
NC_022300.1_10506_star	22	chi-miR-873-3p	22	1	22	1	22	22	22	5e-09
NC_022297.1_9122	22	chi-miR-2284d	22	3	22	2	21	20	19	2e-05
NC_022317.1_6226	22	chi-miR-3432-5p	22	1	22	1	22	22	22	5e-09
NC_022317.1_6226_star	22	chi-miR-3432-3p	22	1	21	2	22	21	21	2e-08
NC_022322.1_11419	22	chi-miR-542-3p	20	1	20	1	20	20	20	8e-08
NC_022322.1_11419_star	23	chi-miR-542-5p	23	1	23	1	23	23	23	1e-09
NC_022316.1_5820	22	chi-miR-122	22	1	22	1	22	22	22	5e-09
NC_022314.1_5102	23	chi-miR-135a	23	1	23	1	23	23	23	1e-09
NC_022313.1_4742	22	chi-miR-493-5p	22	1	22	1	22	22	22	5e-09
NC_022313.1_4742_star	22	chi-miR-493-3p	22	1	22	1	22	22	22	5e-09
NC_022322.1_11550_star	21	chi-miR-2284a	21	4	21	4	21	18	17	0.0003
NC_022295.1_7818	22	chi-miR-190b	22	1	22	1	22	22	22	5e-09
NW_005172276.1_12662	23	chi-miR-190a-5p	23	1	23	1	23	23	23	1e-09
NW_005172276.1_12662_star	22	chi-miR-190a-3p	21	2	22	1	21	21	21	2e-08
NC_022322.1_11705	23	chi-miR-767	22	1	22	1	22	22	22	5e-09
NC_022322.1_11680	22	chi-miR-505-3p	22	3	22	1	20	20	20	8e-08
NC_022302.1_142	22	chi-miR-2284d	22	2	19	2	19	18	18	1e-06
NC_022322.1_11747	22	chi-miR-188-5p	21	1	21	1	21	21	21	2e-08
NC_022322.1_11747_star	21	chi-miR-188-3p	21	1	21	1	21	21	21	2e-08
NC_022313.1_4791	22	chi-miR-495-3p	22	1	22	1	22	22	22	5e-09
NC_022298.1_9790	22	chi-miR-2284a	21	3	22	2	21	20	19	2e-05
NC_022293.1_4301_star	22	NC_022308.1_260_star	22	1	20	20	1	20	19	2e-05
NC_022322.1_11504	22	chi-miR-545-5p	21	1	20	2	21	20	20	8e-08
NC_022322.1_11504_star	23	chi-miR-545-3p	22	2	23	1	22	22	22	5e-09
NC_022313.1_4797	21	chi-miR-376c-3p	21	1	21	1	21	21	21	2e-08
NC_022313.1_4797_star	21	chi-miR-376e-5p	22	1	21	2	22	21	21	2e-08
NC_022297.1_9190	21	chi-miR-33a-5p	20	1	20	1	20	20	20	7e-08
NC_022297.1_9190_star	21	chi-miR-33a-3p	21	1	21	1	21	21	21	2e-08
NC_022300.1_10488	22	NC_022308.1_260_star	22	1	18	18	1	18	17	0.0003
NC_022300.1_10488_star	22	NC_022302.1_40	22	1	20	1	20	20	19	2e-05
NC_022313.1_4749	22	chi-miR-136-3p	21	2	22	1	21	21	21	2e-08
NC_022313.1_4749_star	21	chi-miR-136-5p	22	1	21	1	21	21	21	2e-08
NC_022294.1_7690	22	chi-miR-153	22	1	22	1	22	22	22	5e-09
NC_022313.1_4828	23	chi-miR-485-5p	22	1	22	1	22	22	22	5e-09
NC_022313.1_4828_star	22	chi-miR-485-3p	23	1	22	2	23	22	22	5e-09
NC_022313.1_4822	22	chi-miR-382-5p	22	1	22	1	22	22	22	5e-09
NC_022313.1_4822_star	21	chi-miR-382-3p	21	1	21	1	21	21	21	2e-08
NC_022300.1_10721	22	chi-miR-491-5p	22	1	22	1	22	22	22	5e-09
NC_022300.1_10721_star	22	chi-miR-491-3p	22	1	22	1	22	22	22	5e-09
NC_022296.1_8607	23	chi-miR-490	23	1	23	1	23	23	23	1e-09
NC_022295.1_7769_star	22	chi-miR-2284c	22	8	22	8	22	15	15	8e-05
NW_005117592.1_12425_star	22	chi-miR-2284c	22	8	22	8	22	15	15	8e-05
NC_022313.1_4801	20	chi-miR-376b-3p	19	1	19	1	19	19	19	3e-07
NC_022313.1_4801_star	21	chi-miR-376e-5p	22	1	21	2	22	21	21	2e-08
NC_022308.1_2259	22	chi-miR-194	22	1	20	20	1	20	20	8e-08
NC_022313.1_4832	23	chi-miR-154b-5p	22	1	22	1	22	22	22	5e-09
NC_022313.1_4832_star	23	chi-miR-154b-3p	23	2	23	1	22	22	22	5e-09
NC_022296.1_8648	21	chi-miR-671-3p	21	1	21	1	21	21	21	2e-08
NC_022296.1_8648_star	24	chi-miR-671-5p	24	1	24	1	24	24	24	4e-10
NC_022313.1_4795	22	chi-miR-376e-3p	22	1	22	1	22	22	22	5e-09
NC_022313.1_4795_star	21	chi-miR-376e-5p	22	1	21	2	22	21	21	2e-08
NC_022311.1_3840_star	22	NC_022308.1_260_star	22	2	21	1	20	20	19	2e-05
NC_022307.1_2007	22	chi-miR-129-3p	22	1	22	1	22	22	22	5e-09
NC_022307.1_2007_star	21	chi-miR-129-5p	21	1	21	1	21	21	21	2e-08
NC_022297.1_9071	22	chi-miR-2284e	22	1	21	2	22	21	21	2e-08
NC_022322.1_11428	23	chi-miR-106a-5p	24	1	23	1	23	23	23	1e-09
NC_022322.1_11428_star	21	chi-miR-106a-3p	22	1	21	1	21	21	21	2e-08
NC_022300.1_10720_star	19	chi-miR-2284a	21	2	19	2	19	18	17	0.0002
NC_022318.1_6589	21	chi-miR-202-5p	21	1	21	1	21	21	21	2e-08
NC_022318.1_6589_star	22	chi-miR-202-3p	20	2	21	1	20	20	20	8e-08
NC_022313.1_4789	22	chi-miR-543-3p	21	1	21	1	21	21	21	2e-08
NC_022311.1_3907	22	NC_022302.1_40	22	1	19	20	2	19	18	8e-05
NC_022313.1_4819	22	chi-miR-487a-3p	22	1	22	1	22	22	22	5e-09
NC_022313.1_4806	22	chi-miR-1185-5p	20	1	20	1	20	20	20	8e-08
NC_022313.1_4806_star	22	chi-miR-1185-3p	22	1	22	1	22	22	22	5e-09
NC_022322.1_11703	23	chi-miR-105a	22	1	22	1	22	22	22	5e-09
NC_022322.1_11703_star	22	chi-miR-105b-3p	22	1	21	2	22	21	21	2e-08
NC_022313.1_4829	22	chi-miR-154a-3p	22	1	22	1	22	22	22	5e-09
NC_022313.1_4829_star	21	chi-miR-154a-5p	19	1	19	1	19	19	19	3e-07
NC_022302.1_228_star	21	chi-miR-2284b	20	4	19	19	4	16	16	2e-05
NC_022313.1_4824	22	chi-miR-134	22	1	22	1	22	22	22	5e-09
NC_022296.1_8584	21	chi-miR-129-5p	21	1	21	1	21	21	21	2e-08
NC_022296.1_8584_star	20	chi-miR-129-3p	22	1	19	1	19	19	19	3e-07
NC_022322.1_11738	21	chi-miR-502a	20	1	20	1	20	20	20	7e-08
NC_022302.1_207_star	22	chi-miR-2284d	22	1	15	19	5	15	15	8e-05
NC_022297.1_9340	22	chi-miR-2284e	22	1	22	1	22	22	20	0.0003
NC_022302.1_372	20	chi-miR-2284b	20	2	18	3	19	17	17	4e-06
NC_022302.1_372_star	21	NC_022302.1_40	22	1	18	19	2	18	18	1e-06
NC_022308.1_2323_star	23	chi-miR-200a	21	1	21	21	1	21	21	2e-08
NC_022313.1_4804	21	chi-miR-376a	21	1	21	1	21	21	21	2e-08
NC_022313.1_4804_star	21	chi-miR-376d	21	1	19	1	19	19	19	3e-07
NC_022306.1_1822	22	chi-miR-2284d	22	3	21	2	20	19	18	8e-05
NC_022306.1_1822_star	22	NC_022308.1_260_star	22	1	22	1	22	22	20	0.0003
NC_022309.1_2759	22	chi-miR-1306-3p	22	1	22	1	22	22	22	5e-09
NC_022309.1_2759_star	22	chi-miR-1306-5p	21	1	21	1	21	21	21	2e-08
NC_022313.1_4799	21	chi-miR-376d	21	1	21	1	21	21	21	2e-08
NC_022313.1_4799_star	21	chi-miR-376a	21	1	18	1	18	18	17	0.0003
NC_022313.1_4836_star	22	chi-miR-377	22	1	21	2	22	21	21	2e-08
NC_022307.1_1931_star	21	chi-miR-2284d	22	1	20	20	1	20	19	2e-05
NC_022300.1_10699	22	NC_022302.1_40	22	3	21	4	22	19	18	8e-05
NC_022310.1_3202	22	chi-miR-328-3p	22	1	22	1	22	22	22	5e-09
NC_022307.1_2180	21	chi-miR-326-3p	21	1	21	1	21	21	21	2e-08
NC_022306.1_1592	20	chi-miR-30a-5p	24	1	20	1	20	20	20	7e-08
NC_022306.1_1592_star	20	chi-miR-30a-3p	21	1	19	3	21	19	19	3e-07
NC_022321.1_7005	20	chi-miR-194	22	1	20	20	1	20	20	7e-08
NC_022305.1_1322	21	chi-miR-499-5p	21	1	21	1	21	21	21	2e-08
NC_022305.1_1322_star	22	chi-miR-499-3p	22	1	22	1	22	22	22	5e-09
NC_022308.1_2399	22	chi-miR-135b-5p	23	1	22	1	22	22	22	5e-09
NC_022308.1_2399_star	21	chi-miR-135b-3p	21	1	20	2	21	20	20	7e-08
NC_022299.1_10141	22	NC_022299.1_1181	22	1	22	1	22	22	22	5e-09
NC_022299.1_10141_star	22	NC_022299.1_1181_star	22	1	20	3	22	20	20	8e-08
NC_022295.1_8204	22	chi-miR-197-3p	22	1	22	1	22	22	22	5e-09
NC_022321.1_7113	23	chi-miR-483	22	2	23	1	22	22	22	5e-09
NC_022297.1_9465	23	chi-let-7a-5p	22	1	22	1	22	22	22	5e-09
NC_022297.1_9465_star	22	chi-let-7a-3p	22	1	22	1	22	22	22	5e-09
NC_022300.1_10796	22	chi-miR-320-3p	22	1	22	1	22	22	22	5e-09
NC_022315.1_5421	21	chi-miR-133b	21	1	21	1	21	21	21	2e-08
NC_022297.1_9404	21	chi-miR-141	22	1	21	1	21	21	21	2e-08
NC_022309.1_2904	23	chi-miR-301b	23	1	23	1	23	23	23	1e-09
NC_022313.1_4809	22	chi-miR-381	22	1	22	1	22	22	22	5e-09
NC_022312.1_4525	21	chi-miR-218	21	1	21	1	21	21	21	2e-08
NC_022313.1_4748	23	chi-miR-432-5p	23	1	23	1	23	23	23	1e-09
NC_022313.1_4748_star	22	chi-miR-432-3p	22	1	22	1	22	22	22	5e-09
NC_022313.1_4735	22	chi-miR-342-3p	22	1	22	1	22	22	22	5e-09
NC_022313.1_4735_star	23	chi-miR-342-5p	23	1	20	4	23	20	20	8e-08
NC_022313.1_4844	23	chi-miR-412-5p	23	1	23	1	23	23	23	1e-09
NC_022313.1_4844_star	21	chi-miR-412-3p	21	2	21	1	20	20	20	7e-08
NC_022300.1_10869	20	NC_022300.1_1269	21	1	20	1	20	20	20	7e-08
NC_022300.1_10869_star	21	NC_022300.1_1269_star	20	2	21	1	20	20	20	7e-08
NC_022322.1_11699	22	chi-miR-224-5p	22	1	22	1	22	22	22	5e-09
NC_022322.1_11699_star	22	chi-miR-224-3p	22	1	22	1	22	22	22	5e-09
NC_022298.1_9858_star	21	chi-miR-545-3p	22	2	18	17	1	17	17	4e-06
NC_022308.1_2433	22	chi-miR-194	22	1	22	1	22	22	22	5e-09
NC_022315.1_5601	22	chi-miR-877-5p	21	1	21	1	21	21	21	2e-08
NC_022315.1_5601_star	22	chi-miR-877-3p	22	1	22	1	22	22	22	5e-09
NC_022311.1_3569	21	chi-miR-338-3p	21	1	21	1	21	21	21	2e-08
NC_022311.1_3569_star	21	chi-miR-338-5p	21	1	21	1	21	21	21	2e-08
NC_022300.1_10666	22	chi-miR-455-5p	22	1	22	1	22	22	22	5e-09
NC_022300.1_10666_star	22	chi-miR-455-3p	22	1	22	1	22	22	22	5e-09
NC_022303.1_618	22	NC_022308.1_289	22	1	22	1	22	22	22	5e-09
NC_022303.1_618_star	22	NC_022303.1_70_star	22	1	22	1	22	22	22	5e-09
NC_022296.1_8873	24	chi-miR-182	21	1	21	1	21	21	21	2e-08
NC_022322.1_11551	24	chi-miR-222-3p	24	1	24	1	24	24	24	4e-10
NC_022299.1_10293	24	chi-miR-7-5p	24	1	24	1	24	24	24	4e-10
NC_022296.1_8869	22	chi-miR-592	22	1	22	1	22	22	22	5e-09
NC_022296.1_8942	22	chi-miR-153	22	1	22	1	22	22	22	5e-09
NC_022299.1_9917	20	chi-miR-24-3p	20	1	20	1	20	20	20	7e-08
NC_022299.1_9917_star	24	chi-miR-24-5p	20	1	16	1	16	16	16	2e-05
NC_022297.1_9197	22	chi-miR-1249	22	1	22	1	22	22	22	5e-09
NC_022313.1_4815	22	chi-miR-655	22	1	22	1	22	22	22	5e-09
NC_022322.1_11433	22	chi-miR-19b-3p	23	1	22	1	22	22	22	5e-09
NC_022307.1_2123	23	chi-let-7a-5p	22	1	22	1	22	22	22	5e-09
NC_022307.1_2123_star	23	chi-let-7e-3p	22	9	23	8	22	15	15	8e-05
NC_022313.1_4678	22	chi-miR-378-3p	22	1	21	2	22	21	20	5e-06
NC_022298.1_9548	21	chi-miR-218	21	1	21	1	21	21	21	2e-08
NC_022311.1_3664	23	chi-miR-454-3p	23	1	23	1	23	23	23	1e-09
NC_022311.1_3664_star	22	chi-miR-454-5p	21	1	21	1	21	21	21	2e-08
NC_022303.1_879	22	chi-miR-219	21	1	21	1	21	21	21	2e-08
NC_022313.1_4811	21	chi-miR-487b-3p	22	1	21	1	21	21	21	2e-08
NC_022313.1_4847	21	chi-miR-410-3p	21	1	21	1	21	21	21	2e-08
NC_022313.1_4833	22	chi-miR-496-3p	21	1	21	1	21	21	21	2e-08
NC_022322.1_11538	22	chi-miR-1468-5p	22	1	22	1	22	22	22	5e-09
NC_022322.1_11538_star	22	chi-miR-1468-3p	22	1	22	1	22	22	22	5e-09
NC_022305.1_1488	22	chi-miR-1	22	1	22	1	22	22	22	5e-09
NC_022316.1_5761	22	chi-miR-1	22	1	22	1	22	22	22	5e-09
NC_022313.1_4663	22	chi-miR-184	22	1	22	1	22	22	22	5e-09
NC_022312.1_4446	23	chi-miR-449c	19	1	19	1	19	19	19	3e-07
NC_022322.1_11768	19	chi-miR-223-3p	22	1	19	1	19	19	19	2e-07
NC_022322.1_11768_star	20	chi-miR-223-5p	23	1	17	7	23	17	17	4e-06
NC_022313.1_4781	22	chi-miR-329b-3p	20	1	20	1	20	20	20	8e-08
NC_022322.1_11437	20	chi-miR-363-3p	22	1	20	1	20	20	20	7e-08
NC_022322.1_11437_star	23	chi-miR-363-5p	22	1	22	1	22	22	22	5e-09
NC_022296.1_8610	19	chi-miR-27b-3p	21	1	17	1	17	17	17	4e-06
NC_022300.1_10619	20	chi-miR-24-3p	20	1	20	1	20	20	20	7e-08
NC_022300.1_10619_star	23	chi-miR-24-5p	20	1	20	1	20	20	20	8e-08
NC_022308.1_2583	22	chi-miR-181b-5p	23	1	22	1	22	22	22	5e-09
NC_022308.1_2365	23	chi-miR-29b-3p	20	1	20	1	20	20	20	8e-08
NC_022308.1_2365_star	23	chi-miR-29b-5p	23	1	23	1	23	23	23	1e-09
NC_022296.1_8508	23	chi-miR-196b	21	1	21	1	21	21	21	2e-08
NC_022303.1_620	22	chi-miR-181b-5p	23	1	22	1	22	22	22	5e-09
NC_022303.1_620_star	20	chi-miR-181b-3p	21	1	20	1	20	20	20	7e-08
NC_022313.1_4785	23	chi-miR-494	23	1	23	1	23	23	23	1e-09
NC_022312.1_4448	23	chi-miR-449b-5p	22	1	22	1	22	22	22	5e-09
NC_022312.1_4448_star	21	chi-miR-449b-3p	22	1	21	1	21	21	21	2e-08
NC_022313.1_4777	21	chi-miR-323a-3p	21	1	21	1	21	21	21	2e-08
NC_022313.1_4775	21	chi-miR-1197-3p	21	1	21	1	21	21	21	2e-08
NC_022308.1_2585	22	NC_022308.1_289	22	1	22	1	22	22	22	5e-09
NC_022308.1_2585_star	22	NC_022308.1_289_star	20	3	22	1	20	20	20	8e-08
NC_022322.1_11430	20	chi-miR-18b-5p	19	1	19	1	19	19	19	3e-07
NC_022322.1_11430_star	22	chi-miR-18b-3p	22	1	19	4	22	19	19	3e-07
NC_022313.1_4773	21	chi-miR-380-3p	21	1	21	1	21	21	21	2e-08
NC_022313.1_4773_star	22	chi-miR-380-5p	23	1	22	1	22	22	22	5e-09
NC_022303.1_860	20	NC_022299.1_1204	20	1	15	1	15	15	15	6e-05
NC_022312.1_4491	18	NC_022297.1_1062	18	1	18	1	18	18	17	0.0002
NC_022322.1_11606_star	21	chi-miR-2284b	20	1	20	1	20	20	20	7e-08
NC_022300.1_10647	18	chi-miR-28-5p	21	1	18	1	18	18	18	9e-07
NC_022297.1_9260	24	chi-miR-148b-3p	22	1	22	1	22	22	22	6e-09
NC_022297.1_9260_star	24	chi-miR-148b-5p	23	1	23	1	23	23	23	1e-09
NC_022303.1_743	23	chi-miR-217-5p	23	1	23	1	23	23	23	1e-09
NC_022303.1_743_star	22	chi-miR-217-3p	21	1	20	2	21	20	20	8e-08
NC_022297.1_8992	18	NC_022297.1_1062	18	1	18	1	18	18	18	9e-07
NC_022297.1_8992_star	21	NC_022297.1_1062_star	21	1	21	1	21	21	21	2e-08
NC_022311.1_3666	23	chi-miR-301a-3p	23	1	23	1	23	23	23	1e-09
NC_022311.1_3666_star	22	chi-miR-301a-5p	21	1	21	1	21	21	21	2e-08
NC_022308.1_2369	23	chi-miR-29b-3p	20	1	20	1	20	20	20	8e-08
NC_022308.1_2369_star	25	chi-miR-29b-5p	23	3	25	1	23	23	22	4e-07
NC_022322.1_11554	22	chi-miR-221-3p	22	1	22	1	22	22	22	5e-09
NC_022322.1_11487	22	chi-miR-361-5p	22	1	22	1	22	22	22	5e-09
NC_022302.1_376	22	chi-miR-147-3p	18	1	18	1	18	18	18	1e-06
NC_022302.1_376_star	22	chi-miR-147-5p	22	2	22	1	21	21	21	2e-08
NC_022295.1_7873	19	chi-miR-183	22	1	18	1	18	18	17	0.0002
NC_022299.1_10326	22	chi-miR-2284c	22	9	22	8	21	14	14	0.0003
NC_022306.1_1820	22	chi-miR-2284c	22	8	22	8	22	15	15	8e-05
NC_022293.1_4273	23	chi-miR-151-5p	21	4	21	4	21	18	18	1e-06
NC_022313.1_4851	21	chi-miR-656	21	1	21	1	21	21	21	2e-08
NC_022298.1_9579	22	NC_022298.1_1127	21	1	21	1	21	21	21	2e-08
NC_022313.1_4743	21	chi-miR-665	20	1	20	1	20	20	20	7e-08
NC_022300.1_10801	22	NC_022302.1_40	22	1	21	2	22	21	20	5e-06
NC_022297.1_9161	23	NC_022302.1_40	22	6	21	17	2	16	16	2e-05
NC_022322.1_11443	21	chi-miR-2284d	22	2	15	22	9	14	14	0.0003
NC_022322.1_11443_star	21	chi-miR-2284d	22	4	18	8	22	15	15	7e-05
NC_022297.1_9031	23	chi-miR-2284c	22	8	21	9	22	14	14	0.0003
NC_022313.1_4849	21	chi-miR-323b	21	1	21	1	21	21	21	2e-08
NC_022318.1_6417	22	NC_022318.1_749	22	2	21	3	22	20	20	8e-08
NC_022318.1_6417_star	22	NC_022318.1_749_star	19	2	19	1	18	18	17	0.0003
NC_022322.1_11669	22	chi-miR-2483-5p	22	3	22	1	20	20	20	8e-08
NC_022322.1_11669_star	22	chi-miR-2483-3p	22	1	22	1	22	22	22	5e-09
NC_022303.1_867	22	chi-miR-2284d	22	2	22	2	22	21	20	5e-06
NC_022316.1_5745	22	chi-miR-187	20	1	20	1	20	20	20	8e-08
NC_022316.1_5746	22	chi-miR-187	20	1	20	1	20	20	20	8e-08
NC_022313.1_4917	22	chi-miR-211	22	1	22	1	22	22	22	5e-09
NC_022319.1_6624	22	chi-miR-383	23	1	22	1	22	22	22	5e-09
NC_022313.1_4793	22	chi-miR-3958-3p	22	1	22	1	22	22	22	5e-09
NC_022299.1_10278	20	NC_022299.1_1204	20	1	20	1	20	20	20	7e-08
NC_022299.1_10278_star	16	NC_022299.1_1204_star	16	1	16	1	16	16	16	1e-05
NC_022314.1_5021	21	chi-miR-128-3p	21	1	21	1	21	21	21	2e-08
NC_022322.1_11746	24	chi-miR-502b-3p	24	1	24	1	24	24	24	4e-10
NC_022322.1_11746_star	21	chi-miR-502b-5p	22	1	17	6	22	17	17	4e-06
NC_022311.1_3747	22	chi-miR-324-5p	23	1	22	1	22	22	22	5e-09
NC_022311.1_3747_star	21	chi-miR-324-3p	21	1	21	1	21	21	21	2e-08
NC_022313.1_4823	22	chi-miR-134	22	1	22	1	22	22	22	5e-09
NC_022299.1_9913	21	chi-miR-23a	21	1	21	1	21	21	21	2e-08
NC_022297.1_9378	21	NC_022302.1_40	22	1	19	20	2	19	18	7e-05
NC_022314.1_5132	22	chi-miR-425-5p	23	1	22	1	22	22	22	5e-09
NC_022314.1_5132_star	22	chi-miR-425-3p	22	1	22	1	22	22	22	5e-09
NC_022309.1_2608	22	NC_022302.1_41	22	1	19	4	22	19	19	3e-07
NC_022318.1_6529	21	chi-miR-1307-5p	17	1	17	1	17	17	17	4e-06
NC_022318.1_6529_star	23	chi-miR-1307-3p	23	1	23	1	23	23	23	1e-09
NC_022295.1_7801	23	chi-miR-9-5p	23	1	23	1	23	23	23	1e-09
NC_022296.1_8941	22	chi-miR-153	22	1	22	1	22	22	22	5e-09
NC_022299.1_9918	20	chi-miR-24-3p	20	1	20	1	20	20	20	7e-08
NC_022321.1_6935	21	NC_022302.1_40	22	1	19	20	2	19	18	7e-05
NC_022313.1_4779	22	chi-miR-758	22	1	22	1	22	22	22	5e-09
NC_022317.1_6058	22	NC_022299.1_1204	20	2	20	2	20	19	19	3e-07
NC_022308.1_2372	22	chi-miR-29c-3p	21	1	21	1	21	21	21	2e-08
NC_022308.1_2372_star	23	chi-miR-29c-5p	23	1	21	3	23	21	21	2e-08
NC_022308.1_2368	22	chi-miR-29c-3p	21	1	21	1	21	21	21	2e-08
NC_022308.1_2368_star	23	chi-miR-29c-5p	23	1	21	3	23	21	21	2e-08
NC_022319.1_6705	21	chi-miR-151-3p	21	1	21	1	21	21	20	4e-06
NC_022294.1_7573_star	18	NC_022302.1_40	22	1	15	20	6	15	15	5e-05
NC_022309.1_2819	22	NC_022299.1_1204	20	4	20	4	20	17	17	5e-06
NC_022294.1_7756	19	chi-miR-151-5p	21	1	15	1	15	15	15	6e-05
NC_022309.1_2614	22	NC_022302.1_40	22	3	21	4	22	19	18	8e-05
NC_022298.1_9657	21	NC_022302.1_40	22	1	19	20	2	19	18	7e-05
NC_022298.1_9822	23	NC_022302.1_40	22	1	19	20	2	19	18	8e-05
NW_005167095.1_12635	21	chi-miR-2284d	22	2	15	22	9	14	14	0.0003
NW_005167095.1_12635_star	21	NC_022308.1_260	22	1	15	6	20	15	15	7e-05
NW_005102164.1_12123	21	chi-miR-2284d	22	2	15	22	9	14	14	0.0003
NW_005102164.1_12123_star	21	NC_022308.1_260	22	1	15	6	20	15	15	7e-05
NC_022308.1_2367	21	chi-miR-29c-5p	23	1	21	1	21	21	21	2e-08
NC_022295.1_8300	21	chi-miR-2284d	22	2	15	22	9	14	14	0.0003
NC_022295.1_8300_star	21	NC_022308.1_260	22	1	15	6	20	15	15	7e-05
NC_022308.1_2371	21	chi-miR-29c-5p	23	1	21	1	21	21	21	2e-08
NC_022294.1_7494	25	NC_022294.1_874	25	1	25	1	25	25	25	1e-10
NC_022294.1_7494_star	21	NC_022294.1_874_star	21	1	21	1	21	21	21	2e-08
NC_022313.1_4783	22	chi-miR-329a-3p	20	1	20	1	20	20	20	8e-08
NC_022312.1_4449	22	chi-miR-449a-5p	21	1	21	1	21	21	21	2e-08
