# Supplementary material for: Identification of novel and differentially expressed MicroRNAs in goat enzootic nasal adenocarcinoma
Source: BMC Genomics. 2016 Nov 8;17:896. doi: 10.1186/s12864-016-3238-5 (PMC5101819; doi:10.1186/s12864-016-3238-5)
Supplement: Additional file 2: Table S2. — Blast results of all miRNAs against human miRNAs in miRBase v21. (XLSX 152 kb) [file 12864_2016_3238_MOESM2_ESM.xlsx]

## Sheet: Sheet1
ID	has_miRNA	S1	S2	S3	S4	S5	S6	S1_TPM	S2_TPM	S3_TPM	S4_TPM	S5_TPM	S6_TPM	control_mean_TPM	cancer_mean_TPM	FoldChange_Log2	Pvalue	Qvalue
NC_022300.1_10634	hsa-let-7a-5p_MIMAT0000062_Homo_sapiens_let-7a-5p	2304	1194	1259	595	811	506	796.701	558.928	770.413	742.196	822.239	498.998	600.041	796.451	0.408526	0.79353	1
NC_022313.1_4663	hsa-miR-184_MIMAT0000454_Homo_sapiens_miR-184	151	16	28	6	41	10	52.2144	7.48982	17.1339	7.48433	41.5682	9.86162	8.27859	36.9722	2.15898	0.0044898	0.033898
NC_022300.1_10630	hsa-let-7a-5p_MIMAT0000062_Homo_sapiens_let-7a-5p	160	36	106	10	82	19	55.3265	16.8521	64.864	12.4739	83.1364	18.7371	16.021	67.7756	2.0808	0.00841039	0.0564431
NC_022311.1_3907	-	4	0	0	0	1	0	1.38316	0	0	0	1.01386	0	0	0.799007	Inf	0.211499	0.552214
NC_022322.1_11428	hsa-miR-17-5p_MIMAT0000070_Homo_sapiens_miR-17-5p	1	0	0	0	0	0	0.345791	0	0	0	0	0	0	0.115264	Inf	1	1
NC_022300.1_10617	hsa-miR-27a-3p_MIMAT0000084_Homo_sapiens_miR-27a-3p	132	116	50	42	27	59	45.6444	54.3012	30.5962	52.3903	27.3742	58.1836	54.9584	34.5383	-0.670144	0.119676	0.381785
NC_022305.1_1406	-	2	3	2	3	1	0	0.691581	1.40434	1.22385	3.74216	1.01386	0	1.7155	0.97643	-0.813043	0.469477	0.881829
NC_022305.1_1301	-	742	65	444	20	250	56	256.577	30.4274	271.695	24.9478	253.465	55.2251	36.8668	260.579	2.82133	2.43e-06	5.24e-05
NC_022308.1_2574	-	4	2	0	0	0	1	1.38316	0.936228	0	0	0	0.986162	0.640797	0.461054	-0.474931	0.972255	1
NC_022302.1_142	-	22	4	16	1	11	2	7.60739	1.87246	9.7908	1.24739	11.1524	1.97232	1.69739	9.51688	2.48717	0.0168212	0.0958491
NC_022317.1_6191	hsa-miR-6781-5p_MIMAT0027462_Homo_sapiens_miR-6781-5p	20	1	2	1	4	3	6.91581	0.468114	1.22385	1.24739	4.05543	2.95849	1.558	4.06503	1.38357	0.135075	0.416253
NC_022310.1_3110	hsa-let-7a-5p_MIMAT0000062_Homo_sapiens_let-7a-5p	36	15	20	4	18	4	12.4485	7.02171	12.2385	4.98955	18.2495	3.94465	5.31864	14.3121	1.42811	0.22629	0.566764
NC_022307.1_2121	hsa-miR-125b-5p_MIMAT0000423_Homo_sapiens_miR-125b-5p	98	175	33	72	17	175	33.8875	81.9199	20.1935	89.812	17.2356	172.578	114.77	23.7722	-2.2714	4.14e-05	0.000595879
NC_022313.1_4793	-	245	55	85	29	62	98	84.7187	25.7463	52.0136	36.1743	62.8592	96.6439	52.8548	66.5305	0.331981	0.614507	0.995768
NC_022318.1_6589	hsa-miR-202-5p_MIMAT0002810_Homo_sapiens_miR-202-5p	10	1	8	4	5	2	3.45791	0.468114	4.8954	4.98955	5.06929	1.97232	2.47666	4.4742	0.853231	0.322316	0.687101
NC_022300.1_10615	hsa-miR-23a-3p_MIMAT0000078_Homo_sapiens_miR-23a-3p	1	2	0	1	0	1	0.345791	0.936228	0	1.24739	0	0.986162	1.05659	0.115264	-3.19641	0.159256	0.462455
NC_022318.1_6413	-	458	101	700	39	90	83	158.372	47.2795	428.347	48.6481	91.2473	81.8515	59.2597	225.989	1.93113	0.00112586	0.0107372
NC_022322.1_11669	-	4	15	6	7	1	2	1.38316	7.02171	3.67155	8.73172	1.01386	1.97232	5.90858	2.02286	-1.54642	0.0210672	0.112276
NC_022300.1_10871	-	11	8	11	4	3	1	3.8037	3.74491	6.73117	4.98955	3.04158	0.986162	3.24021	4.52548	0.481984	0.965783	1
NC_022304.1_1030	hsa-miR-17-5p_MIMAT0000070_Homo_sapiens_miR-17-5p	534	161	286	94	289	163	184.652	75.3663	175.01	117.254	293.005	160.744	117.788	217.556	0.885188	0.208166	0.551458
NC_022311.1_3475	-	3	2	3	1	1	0	1.03737	0.936228	1.83577	1.24739	1.01386	0	0.727872	1.29567	0.831939	0.960756	1
NC_022313.1_4828	hsa-miR-485-5p_MIMAT0002175_Homo_sapiens_miR-485-5p	18	12	1	3	5	5	6.22423	5.61737	0.611925	3.74216	5.06929	4.93081	4.76345	3.96848	-0.263419	0.462583	0.876477
NW_005172276.1_12662	hsa-miR-190a-5p_MIMAT0000458_Homo_sapiens_miR-190a-5p	18	3	9	1	10	0	6.22423	1.40434	5.50732	1.24739	10.1386	0	0.88391	7.29005	3.04396	0.0124706	0.0763404
NC_022308.1_2585	hsa-miR-181a-5p_MIMAT0000256_Homo_sapiens_miR-181a-5p	186	213	67	100	64	109	64.317	99.7083	40.999	124.739	64.8869	107.492	110.646	56.7343	-0.963661	0.0216115	0.114503
NC_022313.1_4806	hsa-miR-1185-5p_MIMAT0005798_Homo_sapiens_miR-1185-5p	6	3	2	0	2	2	2.07474	1.40434	1.22385	0	2.02772	1.97232	1.12556	1.77544	0.657537	1	1
NC_022304.1_1008	hsa-miR-5691_MIMAT0022483_Homo_sapiens_miR-5691	2	0	0	0	0	0	0.691581	0	0	0	0	0	0	0.230527	Inf	0.814219	1
NC_022308.1_2431	-	0	0	0	0	2	0	0	0	0	0	2.02772	0	0	0.675906	Inf	0.814219	1
NC_022322.1_11689	hsa-miR-510-5p_MIMAT0002882_Homo_sapiens_miR-510-5p	0	1	0	0	0	0	0	0.468114	0	0	0	0	0.156038	0	#NAME?	0.723897	1
NC_022306.1_1762	hsa-miR-6763-3p_MIMAT0027427_Homo_sapiens_miR-6763-3p	39	4	0	0	1	3	13.4858	1.87246	0	0	1.01386	2.95849	1.61031	4.83323	1.58565	0.107615	0.355835
NC_022317.1_6028	-	49	17	10	3	9	8	16.9437	7.95794	6.11925	3.74216	9.12473	7.8893	6.5298	10.7292	0.716437	0.645322	1
NC_022295.1_7802	hsa-miR-9-5p_MIMAT0000441_Homo_sapiens_miR-9-5p	1545	230	148	35	209	26	534.246	107.666	90.5649	43.6586	211.896	25.6402	58.9883	278.903	2.24126	0.000724376	0.00737399
NC_022300.1_10615	hsa-miR-23a-3p_MIMAT0000078_Homo_sapiens_miR-23a-3p	6479	4563	2483	1783	2019	2360	2240.38	2136	1519.41	2224.09	2046.98	2327.34	2229.15	1935.59	-0.203719	0.164748	0.472346
NC_022295.1_8149	-	5	3	5	1	3	2	1.72895	1.40434	3.05962	1.24739	3.04158	1.97232	1.54135	2.61005	0.759882	0.873474	1
NC_022322.1_11550	-	4	7	10	8	5	9	1.38316	3.2768	6.11925	9.97911	5.06929	8.87546	7.37712	4.19057	-0.815912	0.209931	0.552214
NC_022308.1_2464	hsa-miR-199a-3p_MIMAT0000232_Homo_sapiens_miR-199a-3p	458	3352	685	1717	253	1649	158.372	1569.12	419.168	2141.77	256.506	1626.18	1779.02	278.016	-2.67785	1.51e-14	6.82e-13
NC_022307.1_1878	hsa-miR-34a-5p_MIMAT0000255_Homo_sapiens_miR-34a-5p	262	5039	131	1322	140	781	90.5971	2358.83	80.1621	1649.05	141.94	770.193	1592.69	104.233	-3.93358	1.32e-26	1.33e-24
NC_022304.1_1030	hsa-miR-17-5p_MIMAT0000070_Homo_sapiens_miR-17-5p	10	10	6	1	5	3	3.45791	4.68114	3.67155	1.24739	5.06929	2.95849	2.96234	4.06625	0.456962	0.830627	1
NC_022294.1_7569	hsa-miR-10a-5p_MIMAT0000253_Homo_sapiens_miR-10a-5p	2	5	0	1	0	1	0.691581	2.34057	0	1.24739	0	0.986162	1.52471	0.230527	-2.72552	0.0596075	0.247225
NC_022314.1_5229	hsa-miR-6763-3p_MIMAT0027427_Homo_sapiens_miR-6763-3p	18	6	7	2	2	10	6.22423	2.80868	4.28347	2.49478	2.02772	9.86162	5.05503	4.17847	-0.274743	0.822281	1
NC_022310.1_3108	hsa-miR-99a-5p_MIMAT0000097_Homo_sapiens_miR-99a-5p	20686	24352	11370	7051	4639	8013	7153.02	11399.5	6957.58	8795.33	4703.29	7902.12	9365.65	6271.3	-0.578616	0.00324653	0.0258664
NC_022313.1_4795	hsa-miR-376c-3p_MIMAT0000720_Homo_sapiens_miR-376c-3p	11	11	12	3	9	4	3.8037	5.14925	7.3431	3.74216	9.12473	3.94465	4.27869	6.75717	0.659251	1	1
NC_022300.1_10755	hsa-miR-204-5p_MIMAT0000265_Homo_sapiens_miR-204-5p	1	0	2	0	2	2	0.345791	0	1.22385	0	2.02772	1.97232	0.657441	1.19912	0.86704	0.945892	1
NC_022322.1_11768	hsa-miR-223-3p_MIMAT0000280_Homo_sapiens_miR-223-3p	27	16	120	28	4	32	9.33634	7.48982	73.431	34.9269	4.05543	31.5572	24.658	28.9409	0.231057	0.682368	1
NC_022311.1_3876	-	2	1	1	1	1	0	0.691581	0.468114	0.611925	1.24739	1.01386	0	0.571834	0.772455	0.433854	1	1
NC_022313.1_4811	hsa-miR-487b-3p_MIMAT0003180_Homo_sapiens_miR-487b-3p	0	0	0	1	0	0	0	0	0	1.24739	0	0	0.415796	0	#NAME?	0.723897	1
NC_022313.1_4797	hsa-miR-376c-3p_MIMAT0000720_Homo_sapiens_miR-376c-3p	14	12	18	5	9	6	4.84107	5.61737	11.0146	6.23694	9.12473	5.91697	5.92376	8.32681	0.491251	0.974789	1
NC_022322.1_11502	hsa-miR-374a-5p_MIMAT0000727_Homo_sapiens_miR-374a-5p	595	330	281	92	166	141	205.745	154.478	171.951	114.76	168.3	139.049	136.095	181.999	0.419312	0.947972	1
NC_022293.1_4185	hsa-let-7a-5p_MIMAT0000062_Homo_sapiens_let-7a-5p	15	10	2	5	2	6	5.18686	4.68114	1.22385	6.23694	2.02772	5.91697	5.61168	2.81281	-0.996423	0.228774	0.570991
NC_022313.1_4838	hsa-miR-541-5p_MIMAT0004919_Homo_sapiens_miR-541-5p	6	7	2	0	0	6	2.07474	3.2768	1.22385	0	0	5.91697	3.06459	1.09953	-1.47881	0.114595	0.369478
NC_022305.1_1292	-	69	75	49	76	50	47	23.8595	35.1085	29.9843	94.8015	50.6929	46.3496	58.7532	34.8456	-0.753692	0.089308	0.331888
NC_022317.1_6028	-	5	2	0	2	1	2	1.72895	0.936228	0	2.49478	1.01386	1.97232	1.80111	0.91427	-0.978193	0.591674	0.985017
NC_022300.1_10821	hsa-miR-1231_MIMAT0005586_Homo_sapiens_miR-1231	3	1	0	0	0	0	1.03737	0.468114	0	0	0	0	0.156038	0.345791	1.148	1	1
NC_022313.1_4929	hsa-miR-4724-5p_MIMAT0019841_Homo_sapiens_miR-4724-5p	0	0	0	1	0	1	0	0	0	1.24739	0	0.986162	0.744517	0	#NAME?	0.262014	0.602498
NC_022313.1_4678	hsa-miR-5009-5p_MIMAT0021041_Homo_sapiens_miR-5009-5p	0	0	0	1	0	0	0	0	0	1.24739	0	0	0.415796	0	#NAME?	0.723897	1
NC_022316.1_5761	hsa-miR-1_MIMAT0000416_Homo_sapiens_miR-1	0	12	0	1	0	6	0	5.61737	0	1.24739	0	5.91697	4.26058	0	#NAME?	1.12e-05	0.000199663
NC_022307.1_2035	hsa-miR-130a-3p_MIMAT0000425_Homo_sapiens_miR-130a-3p	367	1342	173	1177	201	602	126.905	628.209	105.863	1468.18	203.786	593.67	896.685	145.518	-2.6234	4.93e-11	1.86e-09
NC_022295.1_8204	hsa-miR-197-3p_MIMAT0000227_Homo_sapiens_miR-197-3p	1420	557	678	145	486	177	491.023	260.739	414.885	180.871	492.735	174.551	205.387	466.214	1.18265	0.115961	0.372556
NC_022318.1_6498	hsa-miR-103a-3p_MIMAT0000101_Homo_sapiens_miR-103a-3p	5	2	0	1	1	0	1.72895	0.936228	0	1.24739	1.01386	0	0.727872	0.91427	0.328936	1	1
NC_022300.1_10721	hsa-miR-491-5p_MIMAT0002807_Homo_sapiens_miR-491-5p	5	4	4	0	2	0	1.72895	1.87246	2.4477	0	2.02772	0	0.624152	2.06812	1.72835	0.7346	1
NC_022303.1_714	hsa-miR-3926_MIMAT0018201_Homo_sapiens_miR-3926	1	1	1	0	0	0	0.345791	0.468114	0.611925	0	0	0	0.156038	0.319238	1.03274	1	1
NC_022311.1_3735	hsa-miR-1911-3p_MIMAT0007886_Homo_sapiens_miR-1911-3p	0	2	1	0	0	3	0	0.936228	0.611925	0	0	2.95849	1.29824	0.203975	-2.67009	0.0927682	0.338372
NC_022311.1_3654	-	10	3	6	2	10	5	3.45791	1.40434	3.67155	2.49478	10.1386	4.93081	2.94331	5.75601	0.96763	0.480831	0.892388
NC_022314.1_5046	hsa-miR-138-5p_MIMAT0000430_Homo_sapiens_miR-138-5p	85	15	19	9	21	4	29.3922	7.02171	11.6266	11.2265	21.291	3.94465	7.39762	20.7699	1.48936	0.0632239	0.256865
NC_022300.1_10801	-	3	0	0	0	0	0	1.03737	0	0	0	0	0	0	0.345791	Inf	0.519514	0.917504
NC_022303.1_618	hsa-miR-181a-5p_MIMAT0000256_Homo_sapiens_miR-181a-5p	22818	13086	13249	13255	10886	7936	7890.25	6125.74	8107.39	16534.1	11036.9	7826.18	10162	9011.5	-0.173348	0.254689	0.602498
NC_022305.1_1412	-	0	0	2	1	1	1	0	0	1.22385	1.24739	1.01386	0.986162	0.744517	0.745903	0.00268284	1	1
NC_022317.1_6194	-	6	5	6	1	1	1	2.07474	2.34057	3.67155	1.24739	1.01386	0.986162	1.52471	2.25338	0.563561	1	1
NC_022308.1_2399	hsa-miR-135a-5p_MIMAT0000428_Homo_sapiens_miR-135a-5p	2	0	7	0	4	0	0.691581	0	4.28347	0	4.05543	0	0	3.01016	Inf	0.0150885	0.0865202
NC_022315.1_5472	hsa-miR-4273_MIMAT0016903_Homo_sapiens_miR-4273	1	0	0	0	0	0	0.345791	0	0	0	0	0	0	0.115264	Inf	1	1
NC_022322.1_11506	hsa-miR-374a-5p_MIMAT0000727_Homo_sapiens_miR-374a-5p	55	31	35	9	12	14	19.0185	14.5115	21.4174	11.2265	12.1663	13.8063	13.1814	17.534	0.411652	0.949314	1
NC_022306.1_1720	hsa-miR-4768-3p_MIMAT0019921_Homo_sapiens_miR-4768-3p	5	0	1	0	0	3	1.72895	0	0.611925	0	0	2.95849	0.986162	0.780292	-0.33781	1	1
NC_022313.1_4799	hsa-miR-376a-3p_MIMAT0000729_Homo_sapiens_miR-376a-3p	0	0	2	0	0	1	0	0	1.22385	0	0	0.986162	0.328721	0.40795	0.311529	1	1
NW_005115429.1_12396	-	104	10	6	7	10	6	35.9622	4.68114	3.67155	8.73172	10.1386	5.91697	6.44328	16.5908	1.36452	0.0471992	0.213812
NC_022313.1_4742	hsa-miR-493-5p_MIMAT0002813_Homo_sapiens_miR-493-5p	11	9	9	4	8	15	3.8037	4.21303	5.50732	4.98955	8.11087	14.7924	7.99834	5.8073	-0.461834	0.355694	0.725808
NC_022306.1_1594	hsa-miR-30a-5p_MIMAT0000087_Homo_sapiens_miR-30a-5p	30	23	7	4	7	6	10.3737	10.7666	4.28347	4.98955	7.09701	5.91697	7.22438	7.2514	0.00538521	0.493902	0.909503
NC_022322.1_11507	hsa-miR-421_MIMAT0003339_Homo_sapiens_miR-421	3	1	0	1	0	0	1.03737	0.468114	0	1.24739	0	0	0.571834	0.345791	-0.725698	1	1
NC_022303.1_860	hsa-miR-339-5p_MIMAT0000764_Homo_sapiens_miR-339-5p	0	0	0	1	0	0	0	0	0	1.24739	0	0	0.415796	0	#NAME?	0.723897	1
NC_022303.1_620	hsa-miR-181a-5p_MIMAT0000256_Homo_sapiens_miR-181a-5p	565	195	256	207	283	116	195.372	91.2822	156.653	258.209	286.922	114.395	154.629	212.982	0.461923	0.52871	0.928418
NC_022310.1_3072	hsa-miR-769-5p_MIMAT0003886_Homo_sapiens_miR-769-5p	2	2	0	0	0	0	0.691581	0.936228	0	0	0	0	0.312076	0.230527	-0.436961	0.916375	1
NC_022299.1_9975	-	0	1	0	0	2	0	0	0.468114	0	0	2.02772	0	0.156038	0.675906	2.11492	1	1
NC_022304.1_1031	hsa-miR-19a-3p_MIMAT0000073_Homo_sapiens_miR-19a-3p	768	404	655	172	495	194	265.567	189.118	400.811	214.551	501.86	191.315	198.328	389.413	0.97341	0.247178	0.602498
NC_022307.1_2125	hsa-miR-99a-5p_MIMAT0000097_Homo_sapiens_miR-99a-5p	604	8316	414	3272	276	2597	208.857	3892.84	253.337	4081.45	279.825	2561.06	3511.78	247.34	-3.82764	2.42e-28	3.13e-26
NC_022303.1_743	hsa-miR-217_MIMAT0000274_Homo_sapiens_miR-217	2	0	1	0	3	0	0.691581	0	0.611925	0	3.04158	0	0	1.44836	Inf	0.145397	0.43764
NC_022321.1_6975	hsa-miR-2114-3p_MIMAT0011157_Homo_sapiens_miR-2114-3p	1	0	1	0	0	0	0.345791	0	0.611925	0	0	0	0	0.319238	Inf	0.814219	1
NC_022308.1_2469	-	6	8	0	2	3	4	2.07474	3.74491	0	2.49478	3.04158	3.94465	3.39478	1.70544	-0.993174	0.126865	0.397715
NC_022293.1_4276	hsa-miR-28-3p_MIMAT0004502_Homo_sapiens_miR-28-3p	1442	1174	745	520	429	672	498.63	549.566	455.884	648.642	434.945	662.701	620.303	463.153	-0.421484	0.102393	0.347446
NC_022293.1_4173	hsa-miR-155-5p_MIMAT0000646_Homo_sapiens_miR-155-5p	499	437	538	424	299	303	172.549	204.566	329.215	528.893	303.144	298.807	344.089	268.303	-0.358917	0.207684	0.551458
NC_022322.1_11705	hsa-miR-767-5p_MIMAT0003882_Homo_sapiens_miR-767-5p	0	0	2	1	0	0	0	0	1.22385	1.24739	0	0	0.415796	0.40795	-0.0274846	1	1
NC_022310.1_3140	-	6	2	5	0	1	0	2.07474	0.936228	3.05962	0	1.01386	0	0.312076	2.04941	2.71524	0.244926	0.601364
NC_022313.1_4836	hsa-miR-377-5p_MIMAT0004689_Homo_sapiens_miR-377-5p	0	1	1	1	0	0	0	0.468114	0.611925	1.24739	0	0	0.571834	0.203975	-1.4872	0.601624	0.987802
NC_022297.1_9034	hsa-miR-26a-5p_MIMAT0000082_Homo_sapiens_miR-26a-5p	87171	115648	47887	37562	40334	37160	30142.9	54136.4	29303.2	46854.4	40893	36645.8	45878.9	33446.4	-0.45598	0.00129205	0.0119448
NC_022322.1_11504	hsa-miR-545-5p_MIMAT0004785_Homo_sapiens_miR-545-5p	15	11	2	5	5	8	5.18686	5.14925	1.22385	6.23694	5.06929	7.8893	6.42516	3.82667	-0.747645	0.241083	0.596464
NC_022322.1_11502	hsa-miR-374a-5p_MIMAT0000727_Homo_sapiens_miR-374a-5p	364	507	198	333	132	287	125.868	237.334	121.161	415.38	133.829	283.029	311.914	126.953	-1.29686	0.00152177	0.0135169
NC_022322.1_11738	hsa-miR-500a-3p_MIMAT0002871_Homo_sapiens_miR-500a-3p	0	0	1	0	1	0	0	0	0.611925	0	1.01386	0	0	0.541928	Inf	0.814219	1
NC_022318.1_6542	hsa-miR-1265_MIMAT0005918_Homo_sapiens_miR-1265	0	0	0	0	2	0	0	0	0	0	2.02772	0	0	0.675906	Inf	0.814219	1
NC_022311.1_3569	hsa-miR-338-3p_MIMAT0000763_Homo_sapiens_miR-338-3p	8	1	13	1	5	3	2.76632	0.468114	7.95502	1.24739	5.06929	2.95849	1.558	5.26355	1.75634	0.095311	0.338372
NC_022308.1_2375	-	2	1	0	0	0	0	0.691581	0.468114	0	0	0	0	0.156038	0.230527	0.563039	1	1
NC_022322.1_11696	hsa-miR-96-5p_MIMAT0000095_Homo_sapiens_miR-96-5p	0	0	0	0	0	1	0	0	0	0	0	0.986162	0.328721	0	#NAME?	0.723897	1
NC_022295.1_7818	hsa-miR-190a-5p_MIMAT0000458_Homo_sapiens_miR-190a-5p	0	1	0	1	0	1	0	0.468114	0	1.24739	0	0.986162	0.900555	0	#NAME?	0.109626	0.35727
NC_022304.1_935	-	2	1	0	0	0	0	0.691581	0.468114	0	0	0	0	0.156038	0.230527	0.563039	1	1
NC_022297.1_9034	hsa-miR-26a-5p_MIMAT0000082_Homo_sapiens_miR-26a-5p	31	18	6	4	2	2	10.7195	8.42605	3.67155	4.98955	2.02772	1.97232	5.12931	5.47292	0.0935472	0.725662	1
NC_022300.1_10488	-	1	4	0	0	0	2	0.345791	1.87246	0	0	0	1.97232	1.28159	0.115264	-3.47493	0.0425617	0.200927
NC_022293.1_4145	-	3	0	0	0	0	1	1.03737	0	0	0	0	0.986162	0.328721	0.345791	0.073036	1	1
NC_022297.1_9122	-	1	0	2	0	0	0	0.345791	0	1.22385	0	0	0	0	0.523213	Inf	0.519514	0.917504
NC_022310.1_3220	-	29	3	13	0	3	4	10.0279	1.40434	7.95502	0	3.04158	3.94465	1.783	7.00817	1.97473	0.0385049	0.18857
NC_022311.1_3360	hsa-miR-21-5p_MIMAT0000076_Homo_sapiens_miR-21-5p	2325	1304	1731	869	976	1100	803.963	610.421	1059.24	1083.98	989.526	1084.78	926.393	950.91	0.0376845	0.657315	1
NC_022299.1_10118	hsa-miR-769-5p_MIMAT0003886_Homo_sapiens_miR-769-5p	1	4	2	0	1	1	0.345791	1.87246	1.22385	0	1.01386	0.986162	0.952873	0.861166	-0.145992	0.470114	0.881829
NC_022322.1_11749	hsa-miR-532-5p_MIMAT0002888_Homo_sapiens_miR-532-5p	1898	588	1056	311	908	321	656.31	275.251	646.192	387.938	920.583	316.558	326.582	741.029	1.18208	0.0441917	0.205107
NC_022308.1_2372	hsa-miR-29a-3p_MIMAT0000086_Homo_sapiens_miR-29a-3p	17	5	4	9	12	9	5.87844	2.34057	2.4477	11.2265	12.1663	8.87546	7.48084	6.83081	-0.131143	0.86611	1
NC_022297.1_9122	-	0	0	0	1	0	0	0	0	0	1.24739	0	0	0.415796	0	#NAME?	0.723897	1
NC_022311.1_3664	hsa-miR-130a-3p_MIMAT0000425_Homo_sapiens_miR-130a-3p	3	0	1	4	3	5	1.03737	0	0.611925	4.98955	3.04158	4.93081	3.30679	1.56362	-1.08054	0.3702	0.745337
NC_022313.1_4825	hsa-miR-668-3p_MIMAT0003881_Homo_sapiens_miR-668-3p	1	0	0	0	0	0	0.345791	0	0	0	0	0	0	0.115264	Inf	1	1
NC_022299.1_10251	hsa-miR-181a-5p_MIMAT0000256_Homo_sapiens_miR-181a-5p	2812	761	1305	821	721	463	972.363	356.235	798.562	1024.11	730.992	456.593	612.311	833.972	0.445734	0.29641	0.652776
NC_022318.1_6554	hsa-miR-593-5p_MIMAT0003261_Homo_sapiens_miR-593-5p	13	17	7	11	15	8	4.49528	7.95794	4.28347	13.7213	15.2079	7.8893	9.85617	7.99554	-0.301831	0.295988	0.652776
NC_022310.1_3220	-	6	1	1	0	1	1	2.07474	0.468114	0.611925	0	1.01386	0.986162	0.484759	1.23351	1.34743	0.556959	0.961153
NW_005104500.1_12223	-	3	0	0	0	1	0	1.03737	0	0	0	1.01386	0	0	0.683743	Inf	0.331476	0.690385
NC_022305.1_1488	hsa-miR-1_MIMAT0000416_Homo_sapiens_miR-1	0	20	1	5	0	6	0	9.36228	0.611925	6.23694	0	5.91697	7.17206	0.203975	-5.13592	1.41e-06	3.2e-05
NC_022302.1_271	hsa-miR-4282_MIMAT0016912_Homo_sapiens_miR-4282	136	39	91	11	45	19	47.0275	18.2564	55.6851	13.7213	45.6236	18.7371	16.9049	49.4454	1.54839	0.0648965	0.258666
NC_022316.1_5832	hsa-miR-3180-3p_MIMAT0015058_Homo_sapiens_miR-3180-3p	73	1	0	0	4	1	25.2427	0.468114	0	0	4.05543	0.986162	0.484759	9.76605	4.33244	5.33e-05	0.000743218
NC_022302.1_437	hsa-miR-6778-3p_MIMAT0027457_Homo_sapiens_miR-6778-3p	13	1	0	0	4	1	4.49528	0.468114	0	0	4.05543	0.986162	0.484759	2.85024	2.55574	0.0935165	0.338372
NC_022303.1_777	hsa-miR-1281_MIMAT0005939_Homo_sapiens_miR-1281	30	135	3	32	88	89	10.3737	63.1954	1.83577	39.9164	89.2195	87.7684	63.6267	33.8097	-0.912197	0.001633	0.0142259
NC_022311.1_3747	hsa-miR-324-5p_MIMAT0000761_Homo_sapiens_miR-324-5p	132	35	40	57	57	27	45.6444	16.384	24.477	71.1011	57.7899	26.6264	38.0372	42.6371	0.164699	0.7923	1
NC_022296.1_8888	-	2	2	1	1	0	0	0.691581	0.936228	0.611925	1.24739	0	0	0.727872	0.434502	-0.744322	0.781574	1
NC_022303.1_874	hsa-miR-199a-3p_MIMAT0000232_Homo_sapiens_miR-199a-3p	464	3382	732	1732	266	1697	160.447	1583.16	447.929	2160.48	269.686	1673.52	1805.72	292.687	-2.62514	3.01e-14	1.3e-12
NC_022307.1_1931	-	0	1	0	0	0	0	0	0.468114	0	0	0	0	0.156038	0	#NAME?	0.723897	1
NC_022296.1_8515	hsa-miR-148a-3p_MIMAT0000243_Homo_sapiens_miR-148a-3p	7666	1113	4131	404	2548	761	2650.83	521.011	2527.86	503.945	2583.31	750.469	591.808	2587.33	2.12826	2.87e-06	6.05e-05
NC_022309.1_2759	hsa-miR-1306-3p_MIMAT0005950_Homo_sapiens_miR-1306-3p	31	5	3	2	6	2	10.7195	2.34057	1.83577	2.49478	6.08315	1.97232	2.26922	6.21281	1.45305	0.152714	0.450681
NC_022313.1_4824	hsa-miR-134-5p_MIMAT0000447_Homo_sapiens_miR-134-5p	0	0	1	1	0	1	0	0	0.611925	1.24739	0	0.986162	0.744517	0.203975	-1.86791	0.63749	1
NC_022299.1_10348	hsa-miR-377-3p_MIMAT0000730_Homo_sapiens_miR-377-3p	14	4	3	0	6	2	4.84107	1.87246	1.83577	0	6.08315	1.97232	1.28159	4.25333	1.73065	0.285993	0.639777
NC_022308.1_2323	-	23	16	7	6	7	8	7.95318	7.48982	4.28347	7.48433	7.09701	7.8893	7.62115	6.44455	-0.241928	0.482638	0.892388
NC_022294.1_7569	hsa-miR-10a-5p_MIMAT0000253_Homo_sapiens_miR-10a-5p	9415	82737	11393	39300	7000	43705	3255.62	38730.3	6971.66	49022.4	7097.01	43100.2	43617.6	5774.76	-2.91708	7.18e-30	1.08e-27
NC_022313.1_4783	hsa-miR-362-3p_MIMAT0004683_Homo_sapiens_miR-362-3p	0	1	0	0	0	0	0	0.468114	0	0	0	0	0.156038	0	#NAME?	0.723897	1
NC_022311.1_3720	-	0	1	0	0	0	0	0	0.468114	0	0	0	0	0.156038	0	#NAME?	0.723897	1
NC_022314.1_5102	hsa-miR-135a-5p_MIMAT0000428_Homo_sapiens_miR-135a-5p	72	4	21	0	25	2	24.8969	1.87246	12.8504	0	25.3465	1.97232	1.28159	21.0313	4.03653	2.48e-05	0.000388174
NC_022297.1_9054	hsa-miR-376a-3p_MIMAT0000729_Homo_sapiens_miR-376a-3p	0	2	0	0	0	0	0	0.936228	0	0	0	0	0.312076	0	#NAME?	0.262014	0.602498
NC_022322.1_11771	hsa-let-7a-5p_MIMAT0000062_Homo_sapiens_let-7a-5p	7901	4267	3639	1666	3769	1952	2732.09	1997.44	2226.79	2078.15	3821.23	1924.99	2000.19	2926.71	0.549138	0.699225	1
NC_022301.1_11091	-	1	0	4	1	3	0	0.345791	0	2.4477	1.24739	3.04158	0	0.415796	1.94502	2.22584	0.242815	0.597801
NC_022307.1_1960	-	162	64	121	23	45	21	56.0181	29.9593	74.0429	28.6899	45.6236	20.7094	26.4529	58.5615	1.14653	0.200297	0.5417
NW_005101907.1_12078	hsa-miR-3978_MIMAT0019363_Homo_sapiens_miR-3978	0	1	0	0	0	0	0	0.468114	0	0	0	0	0.156038	0	#NAME?	0.723897	1
NC_022313.1_4917	hsa-miR-204-5p_MIMAT0000265_Homo_sapiens_miR-204-5p	28	19	5	5	4	4	9.68214	8.89417	3.05962	6.23694	4.05543	3.94465	6.35859	5.59906	-0.18352	0.481678	0.892388
NC_022299.1_10105	hsa-miR-143-3p_MIMAT0000435_Homo_sapiens_miR-143-3p	15	54	5	7	5	38	5.18686	25.2782	3.05962	8.73172	5.06929	37.4742	23.828	4.43859	-2.42448	7.09e-05	0.000959074
NC_022311.1_3617	hsa-miR-762_MIMAT0010313_Homo_sapiens_miR-762	13	4	2	2	6	15	4.49528	1.87246	1.22385	2.49478	6.08315	14.7924	6.38655	3.93409	-0.699007	0.384948	0.764831
NC_022297.1_9465	hsa-let-7a-5p_MIMAT0000062_Homo_sapiens_let-7a-5p	196	47	129	15	88	13	67.7749	22.0014	78.9383	18.7108	89.2195	12.8201	17.8441	78.6443	2.13989	0.00629348	0.0452531
NC_022298.1_9662	-	1	0	0	0	0	0	0.345791	0	0	0	0	0	0	0.115264	Inf	1	1
NC_022317.1_6018	-	1	0	1	0	0	0	0.345791	0	0.611925	0	0	0	0	0.319238	Inf	0.814219	1
NC_022296.1_8817	-	5	0	2	0	0	2	1.72895	0	1.22385	0	0	1.97232	0.657441	0.984267	0.582188	0.667404	1
NC_022310.1_3006	-	0	2	0	1	0	0	0	0.936228	0	1.24739	0	0	0.727872	0	#NAME?	0.0960432	0.338372
NC_022313.1_4974	-	0	3	0	2	0	3	0	1.40434	0	2.49478	0	2.95849	2.28587	0	#NAME?	0.00374024	0.0289628
NC_022301.1_10946	hsa-miR-3181_MIMAT0015061_Homo_sapiens_miR-3181	1	1	0	0	4	1	0.345791	0.468114	0	0	4.05543	0.986162	0.484759	1.46707	1.5976	0.947056	1
NC_022310.1_3300	-	12	6	4	5	1	3	4.14949	2.80868	2.4477	6.23694	1.01386	2.95849	4.00137	2.53701	-0.657362	0.573893	0.979421
NC_022322.1_11469	-	1	0	0	1	0	0	0.345791	0	0	1.24739	0	0	0.415796	0.115264	-1.85094	1	1
NC_022322.1_11437	hsa-miR-25-3p_MIMAT0000081_Homo_sapiens_miR-25-3p	27	12	32	11	15	12	9.33634	5.61737	19.5816	13.7213	15.2079	11.8339	10.3909	14.7086	0.501345	0.636293	1
NC_022293.1_4181	hsa-miR-125b-5p_MIMAT0000423_Homo_sapiens_miR-125b-5p	1871	1211	772	607	672	457	646.974	566.886	472.406	757.165	681.313	450.676	591.576	600.231	0.0209552	0.488916	0.902155
NC_022310.1_3006	-	0	2	0	0	0	0	0	0.936228	0	0	0	0	0.312076	0	#NAME?	0.262014	0.602498
NW_005117968.1_12432	hsa-miR-544b_MIMAT0015004_Homo_sapiens_miR-544b	0	2	0	0	0	0	0	0.936228	0	0	0	0	0.312076	0	#NAME?	0.262014	0.602498
NC_022322.1_11506	hsa-miR-374a-5p_MIMAT0000727_Homo_sapiens_miR-374a-5p	156	131	85	73	77	65	53.9433	61.3229	52.0136	91.0593	78.0671	64.1005	72.1609	61.3413	-0.234358	0.313358	0.677192
NC_022322.1_11416	hsa-miR-15a-5p_MIMAT0000068_Homo_sapiens_miR-15a-5p	12	5	7	10	3	6	4.14949	2.34057	4.28347	12.4739	3.04158	5.91697	6.91048	3.82484	-0.853384	0.432221	0.827891
NC_022322.1_11685	hsa-miR-513b-5p_MIMAT0005788_Homo_sapiens_miR-513b-5p	1	2	0	0	0	0	0.345791	0.936228	0	0	0	0	0.312076	0.115264	-1.43696	0.59637	0.985017
NC_022307.1_1878	hsa-miR-34a-5p_MIMAT0000255_Homo_sapiens_miR-34a-5p	222	5125	163	1598	182	926	76.7655	2399.08	99.7437	1993.33	184.522	913.186	1768.53	120.344	-3.87732	3.58e-27	4.05e-25
NC_022312.1_4438	hsa-miR-582-5p_MIMAT0003247_Homo_sapiens_miR-582-5p	64	24	29	2	24	7	22.1306	11.2347	17.7458	2.49478	24.3326	6.90314	6.87755	21.403	1.63785	0.156999	0.460326
NC_022293.1_4394	-	64	4	15	7	26	7	22.1306	1.87246	9.17887	8.73172	26.3603	6.90314	5.83577	19.2233	1.71986	0.0144628	0.0839957
NC_022322.1_11538	hsa-miR-1468-5p_MIMAT0006789_Homo_sapiens_miR-1468-5p	1556	1410	781	202	268	511	538.05	660.041	477.913	251.972	271.714	503.929	471.981	429.226	-0.136991	0.166603	0.476158
NC_022311.1_3666	hsa-miR-130a-3p_MIMAT0000425_Homo_sapiens_miR-130a-3p	1021	648	546	281	459	508	353.052	303.338	334.111	350.516	465.361	500.97	384.941	384.175	-0.00287654	0.479793	0.892388
NC_022299.1_10282	-	0	2	1	1	0	0	0	0.936228	0.611925	1.24739	0	0	0.727872	0.203975	-1.83529	0.305363	0.663451
NC_022302.1_2	hsa-miR-4707-5p_MIMAT0019807_Homo_sapiens_miR-4707-5p	0	1	2	0	2	8	0	0.468114	1.22385	0	2.02772	7.8893	2.7858	1.08386	-1.36192	0.122125	0.388228
NC_022322.1_11551	hsa-miR-221-3p_MIMAT0000278_Homo_sapiens_miR-221-3p	2	11	0	1	0	0	0.691581	5.14925	0	1.24739	0	0	2.13221	0.230527	-3.20934	0.00424041	0.0325577
NC_022313.1_4847	hsa-miR-410-3p_MIMAT0002171_Homo_sapiens_miR-410-3p	188	89	107	30	81	105	65.0086	41.6621	65.4759	37.4216	82.1225	103.547	60.8769	70.869	0.21926	0.937725	1
NC_022298.1_9808	hsa-miR-7-1-3p_MIMAT0004553_Homo_sapiens_miR-7-1-3p	21	11	22	6	10	6	7.2616	5.14925	13.4623	7.48433	10.1386	5.91697	6.18352	10.2875	0.734394	0.574653	0.979421
NC_022302.1_376	hsa-miR-147b_MIMAT0004928_Homo_sapiens_miR-147b	28	77	19	66	2	17	9.68214	36.0448	11.6266	82.3276	2.02772	16.7648	45.0457	7.77881	-2.53377	0.000120886	0.00154258
NC_022313.1_4738	hsa-miR-345-5p_MIMAT0000772_Homo_sapiens_miR-345-5p	247	82	147	36	65	38	85.4103	38.3853	89.9529	44.906	65.9008	37.4742	40.2552	80.4213	0.998404	0.206651	0.550719
NC_022313.1_4851	hsa-miR-656-3p_MIMAT0003332_Homo_sapiens_miR-656-3p	3	2	1	1	0	3	1.03737	0.936228	0.611925	1.24739	0	2.95849	1.71403	0.549765	-1.64051	0.328799	0.690385
NC_022311.1_3720	-	2	1	0	0	1	1	0.691581	0.468114	0	0	1.01386	0.986162	0.484759	0.56848	0.229842	1	1
NC_022302.1_206	-	2	1	0	1	0	0	0.691581	0.468114	0	1.24739	0	0	0.571834	0.230527	-1.31066	0.918263	1
NC_022305.1_1322	hsa-miR-499a-5p_MIMAT0002870_Homo_sapiens_miR-499a-5p	78	14	59	13	45	5	26.9717	6.5536	36.1036	16.216	45.6236	4.93081	9.23348	36.2329	1.97236	0.0091064	0.0593554
NC_022305.1_1468	hsa-miR-103a-3p_MIMAT0000101_Homo_sapiens_miR-103a-3p	2	0	1	0	1	0	0.691581	0	0.611925	0	1.01386	0	0	0.772455	Inf	0.331476	0.690385
NC_022312.1_4450	hsa-miR-34a-5p_MIMAT0000255_Homo_sapiens_miR-34a-5p	247	4760	62	2356	168	1257	85.4103	2228.22	37.9393	2938.85	170.328	1239.61	2135.56	97.8926	-4.44727	2.45e-31	4.44e-29
NC_022310.1_3161	hsa-miR-1237-5p_MIMAT0022946_Homo_sapiens_miR-1237-5p	87	6	1	1	1	5	30.0838	2.80868	0.611925	1.24739	1.01386	4.93081	2.99563	10.5699	1.81903	0.0209623	0.112276
NC_022306.1_1618	hsa-miR-151a-5p_MIMAT0004697_Homo_sapiens_miR-151a-5p	15046	13616	6703	4680	2848	5215	5202.76	6373.84	4101.73	5837.78	2887.47	5142.84	5784.82	4063.99	-0.509375	0.0191058	0.103652
NC_022308.1_2365	hsa-miR-29a-3p_MIMAT0000086_Homo_sapiens_miR-29a-3p	276	170	205	72	149	74	95.4382	79.5794	125.445	89.812	151.065	72.976	80.7891	123.983	0.617904	0.715019	1
NC_022309.1_2899	hsa-miR-3918_MIMAT0018192_Homo_sapiens_miR-3918	0	5	0	3	0	0	0	2.34057	0	3.74216	0	0	2.02758	0	#NAME?	0.0032267	0.0258664
NC_022299.1_10403	hsa-miR-6836-3p_MIMAT0027575_Homo_sapiens_miR-6836-3p	0	2	0	1	1	0	0	0.936228	0	1.24739	1.01386	0	0.727872	0.337953	-1.10686	0.317132	0.679247
NC_022304.1_1105	hsa-miR-15a-5p_MIMAT0000068_Homo_sapiens_miR-15a-5p	18251	5254	10369	3598	6144	3716	6311.02	2459.47	6345.05	4488.1	6229.15	3664.58	3537.38	6295.07	0.83154	0.0566893	0.242267
NC_022311.1_3696	hsa-miR-144-3p_MIMAT0000436_Homo_sapiens_miR-144-3p	95	99	29	48	34	58	32.8501	46.3433	17.7458	59.8746	34.4712	57.1974	54.4718	28.3557	-0.94187	0.0434734	0.203025
NC_022321.1_7242	hsa-miR-6729-3p_MIMAT0027360_Homo_sapiens_miR-6729-3p	3	0	0	0	1	1	1.03737	0	0	0	1.01386	0.986162	0.328721	0.683743	1.05659	0.807674	1
NC_022309.1_2686	-	14	7	8	2	5	3	4.84107	3.2768	4.8954	2.49478	5.06929	2.95849	2.91002	4.93525	0.762095	0.747893	1
NC_022295.1_7961	hsa-miR-101-3p_MIMAT0000099_Homo_sapiens_miR-101-3p	1255	1293	656	688	648	599	433.967	605.271	401.423	858.203	656.98	590.711	684.729	497.457	-0.460961	0.0470404	0.213812
NC_022303.1_618	hsa-miR-181a-5p_MIMAT0000256_Homo_sapiens_miR-181a-5p	1228	272	461	133	463	127	424.631	127.327	282.097	165.903	469.416	125.243	139.491	392.048	1.49086	0.0118508	0.0740472
NC_022308.1_2552	-	3	1	3	1	0	1	1.03737	0.468114	1.83577	1.24739	0	0.986162	0.900555	0.957715	0.0887827	1	1
NC_022296.1_8605	-	1	0	0	0	0	0	0.345791	0	0	0	0	0	0	0.115264	Inf	1	1
NC_022314.1_5108	-	0	0	0	0	1	0	0	0	0	0	1.01386	0	0	0.337953	Inf	1	1
NW_005104500.1_12223	-	7	0	0	0	0	0	2.42053	0	0	0	0	0	0	0.806845	Inf	0.0861033	0.32504
NC_022317.1_6009	hsa-miR-193a-3p_MIMAT0000459_Homo_sapiens_miR-193a-3p	44	76	73	45	27	44	15.2148	35.5767	44.6705	56.1325	27.3742	43.3911	45.0334	29.0865	-0.630647	0.105556	0.351594
NC_022297.1_9406	hsa-miR-200b-3p_MIMAT0000318_Homo_sapiens_miR-200b-3p	10741	1966	5616	1001	3685	701	3714.14	920.312	3436.57	1248.64	3736.07	691.3	953.416	3628.92	1.92836	1.51e-05	0.000253993
NC_022298.1_9548	hsa-miR-218-5p_MIMAT0000275_Homo_sapiens_miR-218-5p	15	74	3	29	3	30	5.18686	34.6404	1.83577	36.1743	3.04158	29.5849	33.4665	3.35474	-3.31845	1.05e-06	2.43e-05
NC_022313.1_4753	hsa-miR-370-3p_MIMAT0000722_Homo_sapiens_miR-370-3p	11	4	2	2	1	1	3.8037	1.87246	1.22385	2.49478	1.01386	0.986162	1.78446	2.0138	0.17443	1	1
NC_022300.1_10488	-	2	0	3	1	0	0	0.691581	0	1.83577	1.24739	0	0	0.415796	0.842452	1.01872	0.595974	0.985017
NC_022309.1_2904	hsa-miR-130a-3p_MIMAT0000425_Homo_sapiens_miR-130a-3p	105	31	68	21	34	59	36.308	14.5115	41.6109	26.1952	34.4712	58.1836	32.9634	37.4634	0.184614	0.860789	1
NW_005117592.1_12425	hsa-miR-561-3p_MIMAT0003225_Homo_sapiens_miR-561-3p	5	6	8	0	1	0	1.72895	2.80868	4.8954	0	1.01386	0	0.936228	2.54607	1.44334	0.853048	1
NC_022318.1_6334	hsa-miR-146a-5p_MIMAT0000449_Homo_sapiens_miR-146a-5p	13	3	4	3	2	2	4.49528	1.40434	2.4477	3.74216	2.02772	1.97232	2.37294	2.99023	0.333579	0.74859	1
NC_022302.1_142	-	3	0	9	0	2	2	1.03737	0	5.50732	0	2.02772	1.97232	0.657441	2.85747	2.1198	0.13212	0.409934
NC_022297.1_9299	hsa-let-7a-5p_MIMAT0000062_Homo_sapiens_let-7a-5p	24470	11378	20663	6699	11324	5425	8461.49	5326.2	12644.2	8356.25	11480.9	5349.93	6344.13	10862.2	0.775824	0.171012	0.48255
NC_022293.1_4323	hsa-miR-15a-5p_MIMAT0000068_Homo_sapiens_miR-15a-5p	5901	1155	4186	881	2115	971	2040.51	540.672	2561.52	1098.95	2144.31	957.563	865.728	2248.78	1.37716	0.0014969	0.0134276
NC_022313.1_4840	-	0	0	1	0	1	0	0	0	0.611925	0	1.01386	0	0	0.541928	Inf	0.814219	1
NC_022302.1_358	-	0	0	0	1	0	0	0	0	0	1.24739	0	0	0.415796	0	#NAME?	0.723897	1
NC_022296.1_8648	hsa-miR-671-3p_MIMAT0004819_Homo_sapiens_miR-671-3p	107	27	32	7	18	9	36.9996	12.6391	19.5816	8.73172	18.2495	8.87546	10.0821	24.9435	1.30687	0.151855	0.449611
NC_022299.1_10105	hsa-miR-143-3p_MIMAT0000435_Homo_sapiens_miR-143-3p	71872	611154	50735	112505	20292	349792	24852.7	286090	31046	140337	20573.2	344952	257126	25490.6	-3.33444	7.31e-42	3.31e-39
NW_005118698.1_12445	hsa-miR-126-5p_MIMAT0000444_Homo_sapiens_miR-126-5p	3534	3313	2136	1471	1318	1866	1222.02	1550.86	1307.07	1834.91	1336.27	1840.18	1741.98	1288.45	-0.43509	0.0432699	0.203025
NC_022295.1_7961	hsa-miR-101-3p_MIMAT0000099_Homo_sapiens_miR-101-3p	17	28	18	11	6	7	5.87844	13.1072	11.0146	13.7213	6.08315	6.90314	11.2439	7.65874	-0.553958	0.160462	0.462989
NC_022313.1_4789	hsa-miR-543_MIMAT0004954_Homo_sapiens_miR-543	0	0	1	0	0	0	0	0	0.611925	0	0	0	0	0.203975	Inf	1	1
NC_022306.1_1822	-	0	0	0	0	1	0	0	0	0	0	1.01386	0	0	0.337953	Inf	1	1
NC_022308.1_2506	hsa-miR-200b-3p_MIMAT0000318_Homo_sapiens_miR-200b-3p	781	234	439	77	219	91	270.062	109.539	268.635	96.0489	222.035	89.7408	98.4428	253.577	1.36507	0.044372	0.205107
NC_022313.1_4770	-	40	28	18	14	21	21	13.8316	13.1072	11.0146	17.4634	21.291	20.7094	17.0933	15.3791	-0.152464	0.501676	0.917504
NC_022300.1_10602	-	30	13	7	4	8	4	10.3737	6.08548	4.28347	4.98955	8.11087	3.94465	5.00656	7.58935	0.600157	0.824586	1
NC_022305.1_1300	-	43	3	18	1	12	3	14.869	1.40434	11.0146	1.24739	12.1663	2.95849	1.87007	12.6833	2.76177	0.00190156	0.015952
NC_022294.1_7494	hsa-miR-8078_MIMAT0031005_Homo_sapiens_miR-8078	9260	2162	3689	1148	2713	1559	3202.02	1012.06	2257.39	1432	2750.6	1537.43	1327.16	2736.67	1.04407	0.0205927	0.111054
NC_022303.1_851	-	14	29	6	7	4	12	4.84107	13.5753	3.67155	8.73172	4.05543	11.8339	11.3803	4.18935	-1.44174	0.0110334	0.069904
NC_022306.1_1711	hsa-miR-145-5p_MIMAT0000437_Homo_sapiens_miR-145-5p	0	2	1	0	0	1	0	0.936228	0.611925	0	0	0.986162	0.640797	0.203975	-1.65148	0.300374	0.65734
NC_022311.1_3686	hsa-miR-365a-3p_MIMAT0000710_Homo_sapiens_miR-365a-3p	85	106	79	28	38	70	29.3922	49.6201	48.3421	34.9269	38.5266	69.0314	51.1928	38.7536	-0.401609	0.156686	0.460326
NC_022300.1_10869	hsa-miR-25-3p_MIMAT0000081_Homo_sapiens_miR-25-3p	207	203	107	207	70	92	71.5786	95.0271	65.4759	258.209	70.9701	90.7269	147.988	69.3416	-1.09369	0.024483	0.128217
NC_022316.1_5746	hsa-miR-187-3p_MIMAT0000262_Homo_sapiens_miR-187-3p	4	1	0	0	1	1	1.38316	0.468114	0	0	1.01386	0.986162	0.484759	0.799007	0.720941	1	1
NC_022322.1_11689	hsa-miR-510-5p_MIMAT0002882_Homo_sapiens_miR-510-5p	3	15	0	2	0	2	1.03737	7.02171	0	2.49478	0	1.97232	3.8296	0.345791	-3.46922	0.000682977	0.00703156
NC_022313.1_4832	-	0	0	0	0	2	0	0	0	0	0	2.02772	0	0	0.675906	Inf	0.814219	1
NC_022308.1_2371	hsa-miR-29c-5p_MIMAT0004673_Homo_sapiens_miR-29c-5p	38	14	15	5	14	5	13.14	6.5536	9.17887	6.23694	14.194	4.93081	5.90712	12.171	1.04292	0.382393	0.764786
NC_022307.1_2007	hsa-miR-129-1-3p_MIMAT0004548_Homo_sapiens_miR-129-1-3p	2	0	10	0	0	14	0.691581	0	6.11925	0	0	13.8063	4.60209	2.27028	-1.01942	0.352256	0.723683
NC_022306.1_1628	hsa-miR-30a-5p_MIMAT0000087_Homo_sapiens_miR-30a-5p	410	125	147	31	102	42	141.774	58.5142	89.9529	38.669	103.414	41.4188	46.2007	111.714	1.27382	0.119375	0.381785
NC_022322.1_11699	hsa-miR-224-5p_MIMAT0000281_Homo_sapiens_miR-224-5p	9	6	1	1	3	1	3.11211	2.80868	0.611925	1.24739	3.04158	0.986162	1.68074	2.2552	0.424158	0.97379	1
NC_022313.1_4785	hsa-miR-494-3p_MIMAT0002816_Homo_sapiens_miR-494-3p	12	2	8	3	8	5	4.14949	0.936228	4.8954	3.74216	8.11087	4.93081	3.20307	5.71858	0.836204	0.403881	0.788612
NC_022313.1_4738	hsa-miR-345-5p_MIMAT0000772_Homo_sapiens_miR-345-5p	126	39	51	9	27	15	43.5696	18.2564	31.2082	11.2265	27.3742	14.7924	14.7585	34.0506	1.20614	0.204909	0.54951
NC_022308.1_2583	hsa-miR-181a-5p_MIMAT0000256_Homo_sapiens_miR-181a-5p	562	192	230	223	302	107	194.334	89.8779	140.743	278.168	306.185	105.519	157.855	213.754	0.437353	0.555022	0.961153
NC_022297.1_9031	-	1	0	0	0	0	0	0.345791	0	0	0	0	0	0	0.115264	Inf	1	1
NC_022299.1_10141	hsa-miR-6765-3p_MIMAT0027431_Homo_sapiens_miR-6765-3p	2	0	4	0	0	0	0.691581	0	2.4477	0	0	0	0	1.04643	Inf	0.146001	0.438004
NC_022297.1_9056	hsa-miR-135a-5p_MIMAT0000428_Homo_sapiens_miR-135a-5p	15	0	1	0	2	0	5.18686	0	0.611925	0	2.02772	0	0	2.60883	Inf	0.00652084	0.0463506
NC_022322.1_11504	hsa-miR-545-5p_MIMAT0004785_Homo_sapiens_miR-545-5p	9	5	6	2	4	0	3.11211	2.34057	3.67155	2.49478	4.05543	0	1.61178	3.61303	1.16455	0.591375	0.985017
NC_022298.1_9624	hsa-miR-1237-5p_MIMAT0022946_Homo_sapiens_miR-1237-5p	34	4	1	3	2	3	11.7569	1.87246	0.611925	3.74216	2.02772	2.95849	2.8577	4.79884	0.74783	0.296847	0.652776
NC_022322.1_11367	hsa-miR-652-3p_MIMAT0003322_Homo_sapiens_miR-652-3p	237	186	112	113	136	116	81.9524	87.0692	68.5356	140.955	137.885	114.395	114.14	96.1242	-0.247828	0.280319	0.631763
NC_022300.1_10721	hsa-miR-491-5p_MIMAT0002807_Homo_sapiens_miR-491-5p	8	3	11	1	6	2	2.76632	1.40434	6.73117	1.24739	6.08315	1.97232	1.54135	5.19355	1.75252	0.18098	0.502968
NC_022308.1_2369	hsa-miR-29a-3p_MIMAT0000086_Homo_sapiens_miR-29a-3p	268	200	218	89	176	60	92.6719	93.6228	133.4	111.018	178.439	59.1697	87.9367	134.837	0.616678	0.809214	1
NC_022313.1_4829	hsa-miR-154-3p_MIMAT0000453_Homo_sapiens_miR-154-3p	0	1	0	0	0	1	0	0.468114	0	0	0	0.986162	0.484759	0	#NAME?	0.262014	0.602498
NC_022305.1_1468	hsa-miR-103a-3p_MIMAT0000101_Homo_sapiens_miR-103a-3p	7521	3347	4161	1674	3473	1607	2600.69	1566.78	2546.22	2088.13	3521.13	1584.76	1746.56	2889.35	0.72623	0.291369	0.648601
NC_022313.1_4845	hsa-miR-369-3p_MIMAT0000721_Homo_sapiens_miR-369-3p	26	21	12	13	6	19	8.99055	9.83039	7.3431	16.216	6.08315	18.7371	14.9278	7.47227	-0.998388	0.128857	0.401185
NC_022293.1_4154	-	0	0	0	1	0	0	0	0	0	1.24739	0	0	0.415796	0	#NAME?	0.723897	1
NC_022309.1_2753	hsa-miR-6727-5p_MIMAT0027355_Homo_sapiens_miR-6727-5p	0	5	0	0	0	1	0	2.34057	0	0	0	0.986162	1.10891	0	#NAME?	0.00885601	0.0581416
NC_022295.1_7802	hsa-miR-9-5p_MIMAT0000441_Homo_sapiens_miR-9-5p	19	3	7	4	9	2	6.57002	1.40434	4.28347	4.98955	9.12473	1.97232	2.78874	6.65941	1.25578	0.172035	0.48255
NC_022311.1_3575	hsa-miR-6516-3p_MIMAT0030418_Homo_sapiens_miR-6516-3p	9	6	4	2	8	11	3.11211	2.80868	2.4477	2.49478	8.11087	10.8478	5.38375	4.55689	-0.24056	0.512902	0.917504
NC_022312.1_4448	hsa-miR-34a-5p_MIMAT0000255_Homo_sapiens_miR-34a-5p	25	831	10	639	21	187	8.64476	389.003	6.11925	797.081	21.291	184.412	456.832	12.0183	-5.24835	1.17e-24	8.81e-23
NC_022294.1_7285	-	25	14	8	2	1	2	8.64476	6.5536	4.8954	2.49478	1.01386	1.97232	3.67357	4.85134	0.401202	1	1
NC_022302.1_148	hsa-miR-628-5p_MIMAT0004809_Homo_sapiens_miR-628-5p	86	54	54	55	26	59	29.738	25.2782	33.0439	68.6064	26.3603	58.1836	50.6894	29.7141	-0.770536	0.183539	0.50852
NC_022309.1_2819	-	11	4	2	0	3	1	3.8037	1.87246	1.22385	0	3.04158	0.986162	0.952873	2.68971	1.49709	0.531784	0.928418
NC_022310.1_3102	hsa-miR-4290_MIMAT0016921_Homo_sapiens_miR-4290	1	0	0	1	0	0	0.345791	0	0	1.24739	0	0	0.415796	0.115264	-1.85094	1	1
NW_005102245.1_12129	-	62	19	43	8	30	7	21.439	8.89417	26.3128	9.97911	30.4158	6.90314	8.59214	26.0558	1.60052	0.0759053	0.292981
NC_022317.1_6214	-	0	1	0	0	0	0	0	0.468114	0	0	0	0	0.156038	0	#NAME?	0.723897	1
NC_022305.1_1511	-	1	0	0	0	0	0	0.345791	0	0	0	0	0	0	0.115264	Inf	1	1
NC_022295.1_7818	hsa-miR-190a-5p_MIMAT0000458_Homo_sapiens_miR-190a-5p	5	93	2	39	4	9	1.72895	43.5346	1.22385	48.6481	4.05543	8.87546	33.6861	2.33608	-3.84999	3.88e-09	1.21e-07
NC_022308.1_2368	hsa-miR-29a-3p_MIMAT0000086_Homo_sapiens_miR-29a-3p	9	8	9	3	5	8	3.11211	3.74491	5.50732	3.74216	5.06929	7.8893	5.12546	4.56291	-0.167727	0.589667	0.985017
NC_022304.1_1075	-	1	0	0	1	0	0	0.345791	0	0	1.24739	0	0	0.415796	0.115264	-1.85094	1	1
NC_022296.1_8875	hsa-miR-96-5p_MIMAT0000095_Homo_sapiens_miR-96-5p	1661	279	838	137	535	143	574.358	130.604	512.793	170.892	542.414	141.021	147.506	543.188	1.88068	0.000479673	0.00523595
NC_022311.1_3797	-	1	1	0	0	0	0	0.345791	0.468114	0	0	0	0	0.156038	0.115264	-0.436961	1	1
NC_022296.1_8659	hsa-miR-6134_MIMAT0024618_Homo_sapiens_miR-6134	0	0	1	0	0	0	0	0	0.611925	0	0	0	0	0.203975	Inf	1	1
NC_022299.1_10387	-	0	0	1	0	0	0	0	0	0.611925	0	0	0	0	0.203975	Inf	1	1
NC_022311.1_3907	-	6	7	1	5	0	3	2.07474	3.2768	0.611925	6.23694	0	2.95849	4.15741	0.895556	-2.21483	0.0476547	0.214219
NC_022298.1_9669	-	0	0	0	1	0	0	0	0	0	1.24739	0	0	0.415796	0	#NAME?	0.723897	1
NC_022313.1_4895	hsa-miR-6849-3p_MIMAT0027599_Homo_sapiens_miR-6849-3p	0	4	0	0	1	3	0	1.87246	0	0	1.01386	2.95849	1.61031	0.337953	-2.25245	0.0277312	0.141946
NC_022310.1_3133	-	3	2	3	2	1	3	1.03737	0.936228	1.83577	2.49478	1.01386	2.95849	2.12983	1.29567	-0.717042	0.580939	0.985017
NC_022313.1_4768	hsa-miR-379-5p_MIMAT0000733_Homo_sapiens_miR-379-5p	11	19	10	10	6	19	3.8037	8.89417	6.11925	12.4739	6.08315	18.7371	13.3684	5.33536	-1.32517	0.0295566	0.15044
NC_022302.1_59	hsa-miR-4313_MIMAT0016865_Homo_sapiens_miR-4313	0	2	1	0	0	0	0	0.936228	0.611925	0	0	0	0.312076	0.203975	-0.613506	0.59637	0.985017
NC_022322.1_11699	hsa-miR-224-5p_MIMAT0000281_Homo_sapiens_miR-224-5p	629	370	284	163	220	102	217.502	173.202	173.787	203.324	223.049	100.589	159.038	204.779	0.364695	1	1
NC_022318.1_6529	hsa-miR-1307-5p_MIMAT0022727_Homo_sapiens_miR-1307-5p	216	75	81	45	66	36	74.6908	35.1085	49.5659	56.1325	66.9147	35.5018	42.2476	63.7238	0.592962	0.509181	0.917504
NC_022308.1_2470	-	10	4	3	0	1	6	3.45791	1.87246	1.83577	0	1.01386	5.91697	2.59648	2.10251	-0.304441	0.789613	1
NC_022313.1_4753	hsa-miR-370-3p_MIMAT0000722_Homo_sapiens_miR-370-3p	0	1	0	0	0	0	0	0.468114	0	0	0	0	0.156038	0	#NAME?	0.723897	1
NC_022299.1_9994	hsa-miR-96-5p_MIMAT0000095_Homo_sapiens_miR-96-5p	398	204	20	5	14	14	137.625	95.4952	12.2385	6.23694	14.194	13.8063	38.5128	54.6857	0.505825	1	1
NC_022308.1_2426	hsa-miR-548d-3p_MIMAT0003323_Homo_sapiens_miR-548d-3p	110	10	30	14	23	3	38.037	4.68114	18.3577	17.4634	23.3187	2.95849	8.36769	26.5711	1.66696	0.0114251	0.0718827
NW_005177567.1_12692	hsa-miR-8057_MIMAT0030984_Homo_sapiens_miR-8057	7	8	5	1	5	4	2.42053	3.74491	3.05962	1.24739	5.06929	3.94465	2.97898	3.51648	0.239313	0.700238	1
NC_022311.1_3743	hsa-miR-15a-5p_MIMAT0000068_Homo_sapiens_miR-15a-5p	19	74	10	18	4	7	6.57002	34.6404	6.11925	22.453	4.05543	6.90314	21.3322	5.58157	-1.93429	0.000297412	0.00349942
NC_022310.1_3320	-	3	0	0	0	1	1	1.03737	0	0	0	1.01386	0.986162	0.328721	0.683743	1.05659	0.807674	1
NC_022297.1_8963	hsa-miR-331-3p_MIMAT0000760_Homo_sapiens_miR-331-3p	524	88	172	33	118	32	181.194	41.194	105.251	41.1638	119.635	31.5572	37.9717	135.36	1.83381	0.00568367	0.0414552
NC_022307.1_2035	hsa-miR-130a-3p_MIMAT0000425_Homo_sapiens_miR-130a-3p	0	0	0	1	0	0	0	0	0	1.24739	0	0	0.415796	0	#NAME?	0.723897	1
NC_022295.1_8275	-	5	0	0	1	0	0	1.72895	0	0	1.24739	0	0	0.415796	0.576318	0.470988	0.611522	0.994684
NC_022307.1_2005	hsa-miR-670-3p_MIMAT0026640_Homo_sapiens_miR-670-3p	0	5	0	3	0	1	0	2.34057	0	3.74216	0	0.986162	2.3563	0	#NAME?	0.00186453	0.0159365
NC_022321.1_7005	hsa-miR-4802-3p_MIMAT0019982_Homo_sapiens_miR-4802-3p	5	0	1	3	0	1	1.72895	0	0.611925	3.74216	0	0.986162	1.57611	0.780292	-1.01428	1	1
NC_022296.1_8942	hsa-miR-153-3p_MIMAT0000439_Homo_sapiens_miR-153-3p	9	7	1	4	1	3	3.11211	3.2768	0.611925	4.98955	1.01386	2.95849	3.74161	1.5793	-1.24438	0.206672	0.550719
NC_022297.1_9103	-	2	0	1	0	0	0	0.691581	0	0.611925	0	0	0	0	0.434502	Inf	0.519514	0.917504
NC_022293.1_4325	hsa-miR-15a-5p_MIMAT0000068_Homo_sapiens_miR-15a-5p	1638	228	743	165	390	215	566.405	106.73	454.66	205.819	395.405	212.025	174.858	472.157	1.43308	0.00336829	0.0265362
NC_022299.1_10282	-	0	2	0	1	0	1	0	0.936228	0	1.24739	0	0.986162	1.05659	0	#NAME?	0.0481019	0.214681
NC_022322.1_11433	hsa-miR-19a-3p_MIMAT0000073_Homo_sapiens_miR-19a-3p	810	389	636	205	526	165	280.09	182.096	389.184	255.715	533.29	162.717	200.176	400.855	1.00181	0.194593	0.531027
NC_022322.1_11685	hsa-miR-513b-5p_MIMAT0005788_Homo_sapiens_miR-513b-5p	1	5	1	1	0	1	0.345791	2.34057	0.611925	1.24739	0	0.986162	1.52471	0.319238	-2.25583	0.0627506	0.256835
NC_022313.1_4743	-	13	12	15	9	8	10	4.49528	5.61737	9.17887	11.2265	8.11087	9.86162	8.90183	7.26167	-0.2938	0.502641	0.917504
NC_022317.1_6074	hsa-miR-17-5p_MIMAT0000070_Homo_sapiens_miR-17-5p	1780	1156	948	617	576	579	615.507	541.14	580.105	769.639	583.982	570.988	627.255	593.198	-0.080539	0.421552	0.812609
NW_005175430.1_12682	hsa-miR-582-5p_MIMAT0003247_Homo_sapiens_miR-582-5p	61	11	19	2	18	4	21.0932	5.14925	11.6266	2.49478	18.2495	3.94465	3.86289	16.9897	2.13691	0.0220315	0.116049
NC_022300.1_10755	hsa-miR-204-5p_MIMAT0000265_Homo_sapiens_miR-204-5p	6555	1582	6185	476	3542	1371	2266.66	740.556	3784.75	593.757	3591.09	1352.03	895.447	3214.17	1.84376	0.000109645	0.00143968
NC_022298.1_9808	hsa-miR-7-1-3p_MIMAT0004553_Homo_sapiens_miR-7-1-3p	93	36	41	25	35	8	32.1585	16.8521	25.0889	31.1847	35.485	7.8893	18.642	30.9108	0.729553	0.46686	0.881197
NC_022302.1_376	hsa-miR-147b_MIMAT0004928_Homo_sapiens_miR-147b	0	0	0	2	0	1	0	0	0	2.49478	0	0.986162	1.16031	0	#NAME?	0.125031	0.394699
NC_022293.1_4145	-	37	14	15	10	12	7	12.7943	6.5536	9.17887	12.4739	12.1663	6.90314	8.64354	11.3798	0.396782	0.771357	1
NC_022313.1_4836	hsa-miR-377-5p_MIMAT0004689_Homo_sapiens_miR-377-5p	0	0	0	0	1	1	0	0	0	0	1.01386	0.986162	0.328721	0.337953	0.0399594	1	1
NC_022322.1_11739	hsa-miR-660-5p_MIMAT0003338_Homo_sapiens_miR-660-5p	7769	1994	3669	1032	3145	1350	2686.45	933.419	2245.15	1287.3	3188.58	1331.32	1184.01	2706.73	1.19286	0.0131754	0.0795794
NC_022312.1_4446	hsa-miR-34a-5p_MIMAT0000255_Homo_sapiens_miR-34a-5p	0	0	0	0	0	1	0	0	0	0	0	0.986162	0.328721	0	#NAME?	0.723897	1
NC_022314.1_5343	hsa-miR-9-5p_MIMAT0000441_Homo_sapiens_miR-9-5p	1544	203	153	29	203	22	533.901	95.0271	93.6245	36.1743	205.813	21.6956	50.9657	277.779	2.44634	0.000202802	0.00248296
NC_022321.1_7221	hsa-miR-194-5p_MIMAT0000460_Homo_sapiens_miR-194-5p	131	124	80	69	47	58	45.2986	58.0461	48.954	86.0698	47.6513	57.1974	67.1044	47.3013	-0.504529	0.171862	0.48255
NC_022299.1_10251	hsa-miR-181a-5p_MIMAT0000256_Homo_sapiens_miR-181a-5p	438	52	195	26	93	25	151.456	24.3419	119.325	32.4321	94.2888	24.6541	27.1427	121.69	2.16458	0.000668432	0.00696091
NC_022308.1_2470	-	0	1	0	0	0	1	0	0.468114	0	0	0	0.986162	0.484759	0	#NAME?	0.262014	0.602498
NC_022307.1_1931	-	0	3	0	1	0	0	0	1.40434	0	1.24739	0	0	0.88391	0	#NAME?	0.0415874	0.198806
NC_022318.1_6352	-	16	6	6	2	6	4	5.53265	2.80868	3.67155	2.49478	6.08315	3.94465	3.0827	5.09578	0.725108	0.688955	1
NC_022313.1_4791	hsa-miR-495-3p_MIMAT0002817_Homo_sapiens_miR-495-3p	1	0	0	0	1	0	0.345791	0	0	0	1.01386	0	0	0.453216	Inf	0.814219	1
NC_022296.1_8869	hsa-miR-592_MIMAT0003260_Homo_sapiens_miR-592	5	4	3	3	1	1	1.72895	1.87246	1.83577	3.74216	1.01386	0.986162	2.20026	1.5262	-0.527735	0.621844	1
NC_022318.1_6286	-	3	1	3	1	0	1	1.03737	0.468114	1.83577	1.24739	0	0.986162	0.900555	0.957715	0.0887827	1	1
NC_022313.1_4791	hsa-miR-495-3p_MIMAT0002817_Homo_sapiens_miR-495-3p	22	13	27	5	20	5	7.60739	6.08548	16.522	6.23694	20.2772	4.93081	5.75108	14.8022	1.3639	0.241107	0.596464
NC_022313.1_4828	hsa-miR-485-5p_MIMAT0002175_Homo_sapiens_miR-485-5p	8	3	4	2	6	1	2.76632	1.40434	2.4477	2.49478	6.08315	0.986162	1.62843	3.76572	1.20945	0.469549	0.881829
NC_022313.1_4984	-	1	1	1	7	2	2	0.345791	0.468114	0.611925	8.73172	2.02772	1.97232	3.72405	0.995144	-1.9039	0.08725	0.326647
NC_022302.1_228	-	7	0	1	0	6	1	2.42053	0	0.611925	0	6.08315	0.986162	0.328721	3.03854	3.20844	0.0549765	0.238319
NC_022308.1_2302	-	10	3	7	0	0	0	3.45791	1.40434	4.28347	0	0	0	0.468114	2.58046	2.4627	0.199035	0.539897
NC_022308.1_2337	-	0	0	0	1	0	0	0	0	0	1.24739	0	0	0.415796	0	#NAME?	0.723897	1
NC_022312.1_4525	hsa-miR-218-5p_MIMAT0000275_Homo_sapiens_miR-218-5p	13	85	7	19	4	29	4.49528	39.7897	4.28347	23.7004	4.05543	28.5987	30.6963	4.27806	-2.84303	2.43e-06	5.24e-05
NC_022293.1_4243	-	659	518	319	218	175	245	227.876	242.483	195.204	271.931	177.425	241.61	252.008	200.168	-0.332254	0.196254	0.533953
NC_022311.1_3360	hsa-miR-21-5p_MIMAT0000076_Homo_sapiens_miR-21-5p	109442	62653	120323	43902	54410	43640	37844	29328.7	73628.6	54762.8	55164	43036.1	42375.9	55545.6	0.390427	0.832047	1
NC_022296.1_8554	hsa-miR-4767_MIMAT0019919_Homo_sapiens_miR-4767	21	0	1	0	8	0	7.2616	0	0.611925	0	8.11087	0	0	5.32813	Inf	0.000383369	0.00428806
NC_022322.1_11367	hsa-miR-652-3p_MIMAT0003322_Homo_sapiens_miR-652-3p	18	12	8	10	6	2	6.22423	5.61737	4.8954	12.4739	6.08315	1.97232	6.68786	5.73426	-0.221937	0.643758	1
NC_022303.1_603	-	9	3	5	2	3	4	3.11211	1.40434	3.05962	2.49478	3.04158	3.94465	2.61459	3.0711	0.232173	0.996775	1
NC_022294.1_7285	-	1	0	0	2	0	1	0.345791	0	0	2.49478	0	0.986162	1.16031	0.115264	-3.33151	0.339922	0.701524
NC_022311.1_3884	-	7	3	2	0	1	1	2.42053	1.40434	1.22385	0	1.01386	0.986162	0.796835	1.55275	0.962471	0.867854	1
NC_022295.1_7948	hsa-miR-186-5p_MIMAT0000456_Homo_sapiens_miR-186-5p	3	0	1	0	1	1	1.03737	0	0.611925	0	1.01386	0.986162	0.328721	0.887718	1.43324	0.600097	0.987802
NC_022313.1_4770	-	3553	4388	2215	2188	1564	3077	1228.59	2054.08	1355.41	2729.29	1585.67	3034.42	2605.93	1389.89	-0.906824	0.000779808	0.00776381
NC_022295.1_8140	-	2	0	0	2	1	0	0.691581	0	0	2.49478	1.01386	0	0.831592	0.56848	-0.548767	1	1
NC_022317.1_6009	hsa-miR-193a-3p_MIMAT0000459_Homo_sapiens_miR-193a-3p	1	0	0	0	0	0	0.345791	0	0	0	0	0	0	0.115264	Inf	1	1
NC_022307.1_1880	hsa-miR-34a-5p_MIMAT0000255_Homo_sapiens_miR-34a-5p	161	3183	68	1119	102	740	55.6723	1490.01	41.6109	1395.83	103.414	729.76	1205.2	66.8989	-4.17114	6.06e-26	5.49e-24
NC_022297.1_9299	hsa-let-7a-5p_MIMAT0000062_Homo_sapiens_let-7a-5p	47	34	52	38	23	13	16.2522	15.9159	31.8201	47.4008	23.3187	12.8201	25.3789	23.797	-0.0928509	0.719209	1
NC_022311.1_3797	-	1	0	0	0	1	0	0.345791	0	0	0	1.01386	0	0	0.453216	Inf	0.814219	1
NC_022302.1_358	-	1	0	0	0	1	0	0.345791	0	0	0	1.01386	0	0	0.453216	Inf	0.814219	1
NC_022313.1_4768	hsa-miR-379-5p_MIMAT0000733_Homo_sapiens_miR-379-5p	39	20	24	17	18	28	13.4858	9.36228	14.6862	21.2056	18.2495	27.6125	19.3935	15.4738	-0.325741	0.522088	0.920256
NC_022313.1_4833	hsa-miR-496_MIMAT0002818_Homo_sapiens_miR-496	6	0	1	0	0	2	2.07474	0	0.611925	0	0	1.97232	0.657441	0.895556	0.445921	0.679076	1
NC_022308.1_2372	hsa-miR-29a-3p_MIMAT0000086_Homo_sapiens_miR-29a-3p	1	0	0	1	0	0	0.345791	0	0	1.24739	0	0	0.415796	0.115264	-1.85094	1	1
NC_022309.1_2755	-	177	4	76	0	11	6	61.2049	1.87246	46.5063	0	11.1524	5.91697	2.59648	39.6212	3.93165	5.8e-07	1.38e-05
NC_022322.1_11488	hsa-miR-361-5p_MIMAT0000703_Homo_sapiens_miR-361-5p	273	311	141	209	92	91	94.4008	145.583	86.2814	260.704	93.275	89.7408	165.343	91.3191	-0.856472	0.0321471	0.160913
NC_022308.1_2502	hsa-miR-200b-3p_MIMAT0000318_Homo_sapiens_miR-200b-3p	0	1	0	0	0	0	0	0.468114	0	0	0	0	0.156038	0	#NAME?	0.723897	1
NC_022313.1_4819	hsa-miR-154-3p_MIMAT0000453_Homo_sapiens_miR-154-3p	4	4	5	1	5	5	1.38316	1.87246	3.05962	1.24739	5.06929	4.93081	2.68355	3.17069	0.240654	0.888104	1
NC_022317.1_6075	hsa-miR-25-3p_MIMAT0000081_Homo_sapiens_miR-25-3p	20	10	10	8	13	9	6.91581	4.68114	6.11925	9.97911	13.1802	8.87546	7.84524	8.73841	0.155553	0.977483	1
NC_022301.1_11008	hsa-miR-4463_MIMAT0018987_Homo_sapiens_miR-4463	0	0	1	0	0	0	0	0	0.611925	0	0	0	0	0.203975	Inf	1	1
NC_022296.1_8888	-	2	4	3	1	1	1	0.691581	1.87246	1.83577	1.24739	1.01386	0.986162	1.36867	1.1804	-0.213492	0.586486	0.985017
NC_022303.1_694	-	0	6	1	1	0	2	0	2.80868	0.611925	1.24739	0	1.97232	2.00947	0.203975	-3.30035	0.00847647	0.0564683
NC_022305.1_1486	hsa-miR-133a-3p_MIMAT0000427_Homo_sapiens_miR-133a-3p	2	256	2	29	2	159	0.691581	119.837	1.22385	36.1743	2.02772	156.8	104.27	1.31438	-6.3098	8.44e-20	5.46e-18
NC_022308.1_2433	hsa-miR-194-5p_MIMAT0000460_Homo_sapiens_miR-194-5p	144	123	64	77	49	37	49.7938	57.578	39.1632	96.0489	49.6791	36.488	63.3716	46.212	-0.455569	0.214588	0.554312
NC_022308.1_2302	-	0	0	1	0	0	0	0	0	0.611925	0	0	0	0	0.203975	Inf	1	1
NC_022313.1_4775	hsa-miR-1197_MIMAT0005955_Homo_sapiens_miR-1197	3	2	1	1	2	6	1.03737	0.936228	0.611925	1.24739	2.02772	5.91697	2.7002	1.22567	-1.13949	0.251071	0.602498
NC_022312.1_4449	hsa-miR-34a-5p_MIMAT0000255_Homo_sapiens_miR-34a-5p	197	4826	62	2398	147	1326	68.1207	2259.12	37.9393	2991.24	149.037	1307.65	2186	85.0324	-4.68414	6.26e-34	1.89e-31
NC_022313.1_4824	hsa-miR-134-5p_MIMAT0000447_Homo_sapiens_miR-134-5p	1	0	0	0	0	0	0.345791	0	0	0	0	0	0	0.115264	Inf	1	1
NC_022297.1_9190	hsa-miR-33a-5p_MIMAT0000091_Homo_sapiens_miR-33a-5p	3	0	7	2	6	3	1.03737	0	4.28347	2.49478	6.08315	2.95849	1.81775	3.80133	1.06435	0.383716	0.764831
NC_022295.1_8188	-	2	0	0	1	3	2	0.691581	0	0	1.24739	3.04158	1.97232	1.07324	1.24439	0.213464	1	1
NC_022300.1_10506	hsa-miR-873-5p_MIMAT0004953_Homo_sapiens_miR-873-5p	27	0	9	1	7	1	9.33634	0	5.50732	1.24739	7.09701	0.986162	0.744517	7.31356	3.2962	0.000946138	0.00921508
NC_022299.1_10107	-	390	3731	264	920	160	3422	134.858	1746.53	161.548	1147.6	162.217	3374.65	2089.59	152.875	-3.7728	8.56e-24	5.97e-22
NC_022297.1_9406	hsa-miR-200b-3p_MIMAT0000318_Homo_sapiens_miR-200b-3p	11	0	4	0	0	0	3.8037	0	2.4477	0	0	0	0	2.0838	Inf	0.0126638	0.0770029
NC_022307.1_2125	hsa-miR-99a-5p_MIMAT0000097_Homo_sapiens_miR-99a-5p	2	3	0	1	1	2	0.691581	1.40434	0	1.24739	1.01386	1.97232	1.54135	0.56848	-1.43901	0.211039	0.552214
NC_022297.1_9197	hsa-miR-1249_MIMAT0005901_Homo_sapiens_miR-1249	86	13	51	9	35	18	29.738	6.08548	31.2082	11.2265	35.485	17.7509	11.6876	32.1437	1.45955	0.045611	0.209764
NC_022303.1_694	-	4	13	3	9	4	4	1.38316	6.08548	1.83577	11.2265	4.05543	3.94465	7.08554	2.42479	-1.54702	0.0170926	0.0967866
NC_022315.1_5378	-	2	0	0	0	1	0	0.691581	0	0	0	1.01386	0	0	0.56848	Inf	0.519514	0.917504
NC_022304.1_1024	hsa-miR-17-5p_MIMAT0000070_Homo_sapiens_miR-17-5p	62	41	37	36	17	23	21.439	19.1927	22.6412	44.906	17.2356	22.6817	28.9268	20.4386	-0.50111	0.361405	0.732512
NC_022310.1_3180	-	1	0	2	1	1	2	0.345791	0	1.22385	1.24739	1.01386	1.97232	1.07324	0.861166	-0.317606	1	1
NC_022309.1_2690	hsa-miR-3921_MIMAT0018196_Homo_sapiens_miR-3921	0	0	0	0	2	0	0	0	0	0	2.02772	0	0	0.675906	Inf	0.814219	1
NC_022297.1_9056	hsa-miR-135a-5p_MIMAT0000428_Homo_sapiens_miR-135a-5p	67	2	23	0	36	3	23.168	0.936228	14.0743	0	36.4989	2.95849	1.29824	24.5804	4.24288	3.92e-06	7.9e-05
NC_022296.1_8584	hsa-miR-129-5p_MIMAT0000242_Homo_sapiens_miR-129-5p	1	0	0	0	0	1	0.345791	0	0	0	0	0.986162	0.328721	0.115264	-1.51193	1	1
NC_022294.1_7667	hsa-miR-2355-5p_MIMAT0016895_Homo_sapiens_miR-2355-5p	6	14	6	5	5	7	2.07474	6.5536	3.67155	6.23694	5.06929	6.90314	6.56456	3.60519	-0.864621	0.0825347	0.314187
NC_022308.1_2426	hsa-miR-548d-3p_MIMAT0003323_Homo_sapiens_miR-548d-3p	1277	190	348	100	253	82	441.575	88.9417	212.95	124.739	256.506	80.8653	98.1819	303.677	1.62901	0.00325471	0.0258664
NC_022294.1_7454	hsa-miR-26a-5p_MIMAT0000082_Homo_sapiens_miR-26a-5p	80	29	12	0	15	3	27.6632	13.5753	7.3431	0	15.2079	2.95849	5.51126	16.7381	1.60268	0.29572	0.652776
NC_022313.1_4749	hsa-miR-136-3p_MIMAT0004606_Homo_sapiens_miR-136-3p	64	121	33	83	29	54	22.1306	56.6418	20.1935	103.533	29.4019	53.2528	71.1426	23.9087	-1.57318	0.00188729	0.015952
NC_022299.1_9917	hsa-miR-24-3p_MIMAT0000080_Homo_sapiens_miR-24-3p	1372	1397	611	632	528	826	474.425	653.955	373.886	788.349	535.317	814.57	752.292	461.209	-0.70587	0.0146786	0.0847058
NC_022293.1_4185	hsa-let-7a-5p_MIMAT0000062_Homo_sapiens_let-7a-5p	9274	2747	3172	2058	4034	1366	3206.86	1285.91	1941.03	2567.13	4089.9	1347.1	1733.38	3079.26	0.829	0.0952895	0.338372
NC_022322.1_11743	hsa-miR-362-5p_MIMAT0000705_Homo_sapiens_miR-362-5p	117	26	58	18	61	17	40.4575	12.171	35.4916	22.453	61.8454	16.7648	17.1296	45.9315	1.42299	0.0650947	0.258666
NC_022293.1_4301	-	5	4	5	1	1	2	1.72895	1.87246	3.05962	1.24739	1.01386	1.97232	1.69739	1.93414	0.188378	1	1
NC_022317.1_6125	hsa-miR-8057_MIMAT0030984_Homo_sapiens_miR-8057	8	6	6	5	0	0	2.76632	2.80868	3.67155	6.23694	0	0	3.01521	2.14596	-0.490636	0.666499	1
NC_022296.1_8877	hsa-miR-183-5p_MIMAT0000261_Homo_sapiens_miR-183-5p	16646	3183	8347	814	3313	951	5756.03	1490.01	5107.74	1015.37	3358.91	937.84	1147.74	4740.89	2.04636	6.21e-06	0.000117202
NC_022295.1_7769	hsa-miR-561-3p_MIMAT0003225_Homo_sapiens_miR-561-3p	7	4	0	1	2	0	2.42053	1.87246	0	1.24739	2.02772	0	1.03995	1.48275	0.511764	1	1
NC_022316.1_5763	hsa-miR-133a-3p_MIMAT0000427_Homo_sapiens_miR-133a-3p	5	270	5	36	2	168	1.72895	126.391	3.05962	44.906	2.02772	165.675	112.324	2.2721	-5.6275	5.83e-18	3.52e-16
NC_022313.1_4905	hsa-miR-1237-5p_MIMAT0022946_Homo_sapiens_miR-1237-5p	82	3	3	1	5	4	28.3548	1.40434	1.83577	1.24739	5.06929	3.94465	2.19879	11.7533	2.41828	0.0023699	0.0193435
NC_022299.1_10393	hsa-miR-3145-5p_MIMAT0019205_Homo_sapiens_miR-3145-5p	2	0	0	1	0	0	0.691581	0	0	1.24739	0	0	0.415796	0.230527	-0.85094	1	1
NC_022313.1_4742	hsa-miR-493-5p_MIMAT0002813_Homo_sapiens_miR-493-5p	14	23	19	16	26	31	4.84107	10.7666	11.6266	19.9582	26.3603	30.571	20.432	14.276	-0.517237	0.158762	0.462455
NC_022321.1_7081	-	2	2	2	2	0	0	0.691581	0.936228	1.22385	2.49478	0	0	1.14367	0.638477	-0.840962	0.711165	1
NW_005177567.1_12691	hsa-miR-8057_MIMAT0030984_Homo_sapiens_miR-8057	0	0	2	1	0	0	0	0	1.22385	1.24739	0	0	0.415796	0.40795	-0.0274846	1	1
NW_005177567.1_12691	hsa-miR-8057_MIMAT0030984_Homo_sapiens_miR-8057	17	8	6	2	1	0	5.87844	3.74491	3.67155	2.49478	1.01386	0	2.0799	3.52128	0.759589	0.79932	1
NC_022318.1_6397	-	462	67	685	24	80	63	159.755	31.3636	419.168	29.9373	81.1087	62.1282	41.1431	220.011	2.41885	4.08e-05	0.000595879
NC_022298.1_9822	-	13	3	9	1	10	3	4.49528	1.40434	5.50732	1.24739	10.1386	2.95849	1.87007	6.71373	1.84402	0.109268	0.35727
NC_022313.1_4799	hsa-miR-376a-3p_MIMAT0000729_Homo_sapiens_miR-376a-3p	1	0	0	0	0	0	0.345791	0	0	0	0	0	0	0.115264	Inf	1	1
NC_022297.1_9260	hsa-miR-148a-3p_MIMAT0000243_Homo_sapiens_miR-148a-3p	3401	1295	1837	1016	1293	670	1176.03	606.208	1124.11	1267.35	1310.92	660.729	844.761	1203.69	0.510844	0.407977	0.793192
NC_022296.1_8659	hsa-miR-6134_MIMAT0024618_Homo_sapiens_miR-6134	2	1	0	0	0	0	0.691581	0.468114	0	0	0	0	0.156038	0.230527	0.563039	1	1
NC_022311.1_3391	hsa-miR-423-3p_MIMAT0001340_Homo_sapiens_miR-423-3p	5714	2112	4277	940	1237	883	1975.85	988.657	2617.2	1172.54	1254.14	870.781	1010.66	1949.06	0.947482	0.0722821	0.283496
NC_022316.1_5928	-	0	0	0	0	0	1	0	0	0	0	0	0.986162	0.328721	0	#NAME?	0.723897	1
NC_022313.1_4844	hsa-miR-412-5p_MIMAT0026557_Homo_sapiens_miR-412-5p	10	4	8	5	7	17	3.45791	1.87246	4.8954	6.23694	7.09701	16.7648	8.29138	5.1501	-0.687011	0.356935	0.726704
NC_022296.1_8607	hsa-miR-490-3p_MIMAT0002806_Homo_sapiens_miR-490-3p	0	29	2	5	0	14	0	13.5753	1.22385	6.23694	0	13.8063	11.2062	0.40795	-4.77976	1.31e-07	3.22e-06
NC_022297.1_9071	-	4	20	3	8	4	1	1.38316	9.36228	1.83577	9.97911	4.05543	0.986162	6.77585	2.42479	-1.48254	0.0068836	0.0476072
NC_022300.1_10875	hsa-miR-6772-3p_MIMAT0027445_Homo_sapiens_miR-6772-3p	2	0	0	0	0	0	0.691581	0	0	0	0	0	0	0.230527	Inf	0.814219	1
NC_022313.1_4709	hsa-miR-1245b-3p_MIMAT0019951_Homo_sapiens_miR-1245b-3p	0	15	0	2	0	1	0	7.02171	0	2.49478	0	0.986162	3.50088	0	#NAME?	1.31e-05	0.000223683
NC_022293.1_4123	-	1	0	0	0	0	0	0.345791	0	0	0	0	0	0	0.115264	Inf	1	1
NC_022293.1_4301	-	16	0	2	2	0	1	5.53265	0	1.22385	2.49478	0	0.986162	1.16031	2.25217	0.956799	0.169056	0.480141
NC_022300.1_10720	-	0	1	0	0	0	1	0	0.468114	0	0	0	0.986162	0.484759	0	#NAME?	0.262014	0.602498
NC_022314.1_5104	hsa-let-7a-5p_MIMAT0000062_Homo_sapiens_let-7a-5p	43062	14188	20868	7303	14731	5710	14890.4	6641.6	12769.6	9109.68	14935.1	5630.99	7127.42	14198.4	0.994277	0.0302897	0.152458
NC_022313.1_4840	-	0	0	0	1	1	0	0	0	0	1.24739	1.01386	0	0.415796	0.337953	-0.299054	1	1
NC_022314.1_5021	hsa-miR-216a-3p_MIMAT0022844_Homo_sapiens_miR-216a-3p	530	200	204	99	158	108	183.269	93.6228	124.833	123.491	160.19	106.506	107.873	156.097	0.533106	0.564147	0.969862
NC_022300.1_10647	hsa-miR-28-5p_MIMAT0000085_Homo_sapiens_miR-28-5p	10	4	2	3	1	0	3.45791	1.87246	1.22385	3.74216	1.01386	0	1.87154	1.89854	0.0206627	1	1
NC_022313.1_4789	hsa-miR-543_MIMAT0004954_Homo_sapiens_miR-543	3	3	10	1	5	2	1.03737	1.40434	6.11925	1.24739	5.06929	1.97232	1.54135	4.0753	1.40271	0.437769	0.836748
NC_022310.1_2997	-	535	1307	341	471	255	533	184.998	611.825	208.666	587.52	258.534	525.624	574.99	217.399	-1.40319	2.17e-05	0.000345672
NC_022303.1_769	-	2	0	0	0	0	0	0.691581	0	0	0	0	0	0	0.230527	Inf	0.814219	1
NC_022322.1_11651	-	7365	2163	3905	1218	2465	1995	2546.75	1012.53	2389.57	1519.32	2499.16	1967.39	1499.75	2478.49	0.724743	0.141812	0.431147
NC_022299.1_9918	hsa-miR-24-3p_MIMAT0000080_Homo_sapiens_miR-24-3p	1389	1367	648	610	520	879	480.303	639.912	396.527	760.907	527.206	866.837	755.885	468.012	-0.691621	0.0174483	0.0975813
NC_022315.1_5548	hsa-miR-6730-3p_MIMAT0027362_Homo_sapiens_miR-6730-3p	4	0	2	0	3	0	1.38316	0	1.22385	0	3.04158	0	0	1.88286	Inf	0.0545788	0.237733
NC_022301.1_11010	hsa-miR-4463_MIMAT0018987_Homo_sapiens_miR-4463	0	0	1	0	0	0	0	0	0.611925	0	0	0	0	0.203975	Inf	1	1
NC_022313.1_4779	hsa-miR-758-3p_MIMAT0003879_Homo_sapiens_miR-758-3p	5	2	2	3	1	2	1.72895	0.936228	1.22385	3.74216	1.01386	1.97232	2.21691	1.32222	-0.745585	0.689904	1
NC_022297.1_9177	hsa-miR-6850-5p_MIMAT0027600_Homo_sapiens_miR-6850-5p	32	22	41	20	18	11	11.0653	10.2985	25.0889	24.9478	18.2495	10.8478	15.3647	18.1346	0.239123	1	1
NC_022298.1_9682	hsa-miR-3138_MIMAT0015006_Homo_sapiens_miR-3138	7	15	1	2	0	3	2.42053	7.02171	0.611925	2.49478	0	2.95849	4.15832	1.01082	-2.04048	0.0122094	0.0757653
NC_022293.1_4187	hsa-miR-99a-5p_MIMAT0000097_Homo_sapiens_miR-99a-5p	3436	3797	1162	1841	777	1259	1188.14	1777.43	711.057	2296.44	787.768	1241.58	1771.82	895.654	-0.984216	0.00134905	0.0123366
NC_022307.1_2121	hsa-miR-125b-5p_MIMAT0000423_Homo_sapiens_miR-125b-5p	4307	5820	1385	3167	1390	2633	1489.32	2724.42	847.516	3950.48	1409.26	2596.57	3090.49	1248.7	-1.30741	1.61e-05	0.000260763
NC_022312.1_4446	hsa-miR-34a-5p_MIMAT0000255_Homo_sapiens_miR-34a-5p	111	2487	36	2614	80	744	38.3828	1164.2	22.0293	3260.67	81.1087	733.705	1719.53	47.1736	-5.18789	1.21e-33	2.73e-31
NC_022317.1_6194	-	1	0	0	0	0	0	0.345791	0	0	0	0	0	0	0.115264	Inf	1	1
NC_022310.1_3286	hsa-miR-2467-3p_MIMAT0019953_Homo_sapiens_miR-2467-3p	3	0	0	0	0	0	1.03737	0	0	0	0	0	0	0.345791	Inf	0.519514	0.917504
NC_022311.1_3686	hsa-miR-365a-3p_MIMAT0000710_Homo_sapiens_miR-365a-3p	2	1	2	2	0	0	0.691581	0.468114	1.22385	2.49478	0	0	0.98763	0.638477	-0.629337	1	1
NC_022313.1_4972	-	0	0	0	0	0	1	0	0	0	0	0	0.986162	0.328721	0	#NAME?	0.723897	1
NC_022322.1_11669	-	3	4	5	3	3	3	1.03737	1.87246	3.05962	3.74216	3.04158	2.95849	2.8577	2.37952	-0.264183	0.60293	0.987802
NC_022294.1_7667	hsa-miR-2355-5p_MIMAT0016895_Homo_sapiens_miR-2355-5p	0	0	1	0	1	1	0	0	0.611925	0	1.01386	0.986162	0.328721	0.541928	0.721238	1	1
NC_022317.1_6213	-	1	0	0	0	0	0	0.345791	0	0	0	0	0	0	0.115264	Inf	1	1
NC_022295.1_7948	hsa-miR-186-5p_MIMAT0000456_Homo_sapiens_miR-186-5p	51941	28975	31376	16179	17952	12708	17960.7	13563.6	19199.7	20181.5	18200.8	12532.1	15425.7	18453.7	0.258573	0.956022	1
NC_022293.1_4325	hsa-miR-15a-5p_MIMAT0000068_Homo_sapiens_miR-15a-5p	51	11	19	10	8	7	17.6353	5.14925	11.6266	12.4739	8.11087	6.90314	8.17542	12.4576	0.607659	0.384334	0.764831
NC_022315.1_5547	hsa-miR-6730-3p_MIMAT0027362_Homo_sapiens_miR-6730-3p	8	1	0	0	1	0	2.76632	0.468114	0	0	1.01386	0	0.156038	1.26006	3.01352	0.223354	0.562108
NC_022302.1_106	-	2	0	5	0	4	0	0.691581	0	3.05962	0	4.05543	0	0	2.60221	Inf	0.0276228	0.141946
NC_022305.1_1292	-	61	44	31	24	17	34	21.0932	20.597	18.9697	29.9373	17.2356	33.5295	28.0213	19.0995	-0.552989	0.263311	0.603949
NC_022300.1_10630	hsa-let-7a-5p_MIMAT0000062_Homo_sapiens_let-7a-5p	63575	12986	28775	6686	23552	5408	21983.6	6078.93	17608.1	8340.04	23878.4	5333.17	6584.04	21156.7	1.68407	3.24e-05	0.000489405
NC_022311.1_3602	hsa-miR-5589-5p_MIMAT0022297_Homo_sapiens_miR-5589-5p	32	24	7	16	29	35	11.0653	11.2347	4.28347	19.9582	29.4019	34.5157	21.9029	14.9169	-0.554174	0.189024	0.518956
NC_022304.1_1075	-	0	0	1	0	0	0	0	0	0.611925	0	0	0	0	0.203975	Inf	1	1
NC_022299.1_9870	hsa-miR-340-5p_MIMAT0004692_Homo_sapiens_miR-340-5p	2368	773	1178	413	984	504	818.832	361.852	720.847	515.171	997.637	497.026	458.016	845.772	0.88487	0.13969	0.426124
NC_022308.1_2283	-	1	1	1	0	0	0	0.345791	0.468114	0.611925	0	0	0	0.156038	0.319238	1.03274	1	1
NC_022302.1_220	-	6	5	3	25	3	25	2.07474	2.34057	1.83577	31.1847	3.04158	24.6541	19.3931	2.31736	-3.06499	0.000303464	0.00352485
NC_022318.1_6381	-	472	77	703	23	84	77	163.213	36.0448	430.183	28.6899	85.1641	75.9345	46.8897	226.187	2.27017	0.000119388	0.00154258
NC_022313.1_4735	hsa-miR-342-3p_MIMAT0000753_Homo_sapiens_miR-342-3p	619	651	511	669	200	309	214.044	304.742	312.694	834.503	202.772	304.724	481.323	243.17	-0.985041	0.0144008	0.0839957
NC_022313.1_4841	hsa-miR-409-3p_MIMAT0001639_Homo_sapiens_miR-409-3p	345	126	243	25	139	111	119.298	58.9824	148.698	31.1847	140.926	109.464	66.5437	136.307	1.03449	0.210911	0.552214
NC_022303.1_657	hsa-miR-4750-3p_MIMAT0022979_Homo_sapiens_miR-4750-3p	5	0	2	0	0	0	1.72895	0	1.22385	0	0	0	0	0.984267	Inf	0.0989257	0.344922
NC_022310.1_3273	hsa-miR-330-5p_MIMAT0004693_Homo_sapiens_miR-330-5p	104	49	42	12	29	11	35.9622	22.9376	25.7008	14.9687	29.4019	10.8478	16.2513	30.355	0.901374	0.537628	0.936713
NC_022304.1_1024	hsa-miR-17-5p_MIMAT0000070_Homo_sapiens_miR-17-5p	512	169	270	120	261	134	177.045	79.1113	165.22	149.687	264.617	132.146	120.315	202.294	0.749641	0.301261	0.657692
NC_022317.1_5948	hsa-miR-3663-3p_MIMAT0018085_Homo_sapiens_miR-3663-3p	1	0	0	0	0	0	0.345791	0	0	0	0	0	0	0.115264	Inf	1	1
NC_022296.1_8607	hsa-miR-490-3p_MIMAT0002806_Homo_sapiens_miR-490-3p	0	0	0	0	0	2	0	0	0	0	0	1.97232	0.657441	0	#NAME?	0.262014	0.602498
NC_022296.1_8576	-	58	53	6	10	8	32	20.0559	24.81	3.67155	12.4739	8.11087	31.5572	22.947	10.6128	-1.11251	0.0477618	0.214219
NC_022322.1_11738	hsa-miR-500a-3p_MIMAT0002871_Homo_sapiens_miR-500a-3p	0	1	1	0	0	0	0	0.468114	0.611925	0	0	0	0.156038	0.203975	0.386494	1	1
NC_022305.1_1412	-	3	5	4	2	1	4	1.03737	2.34057	2.4477	2.49478	1.01386	3.94465	2.92667	1.49964	-0.964639	0.235642	0.586516
NC_022293.1_4276	hsa-miR-28-3p_MIMAT0004502_Homo_sapiens_miR-28-3p	4460	3818	2069	1203	1379	1251	1542.23	1787.26	1266.07	1500.61	1398.11	1233.69	1507.19	1402.14	-0.10423	0.168778	0.480141
NC_022296.1_8729	hsa-miR-128-1-5p_MIMAT0026477_Homo_sapiens_miR-128-1-5p	0	1	0	1	0	0	0	0.468114	0	1.24739	0	0	0.571834	0	#NAME?	0.262014	0.602498
NC_022313.1_4804	hsa-miR-376a-5p_MIMAT0003386_Homo_sapiens_miR-376a-5p	1	0	0	0	0	0	0.345791	0	0	0	0	0	0	0.115264	Inf	1	1
NC_022297.1_9141	hsa-miR-3153_MIMAT0015026_Homo_sapiens_miR-3153	0	0	0	0	0	2	0	0	0	0	0	1.97232	0.657441	0	#NAME?	0.262014	0.602498
NC_022299.1_9977	-	1	0	0	0	0	0	0.345791	0	0	0	0	0	0	0.115264	Inf	1	1
NC_022293.1_4055	hsa-miR-6867-5p_MIMAT0027634_Homo_sapiens_miR-6867-5p	2	15	0	6	1	0	0.691581	7.02171	0	7.48433	1.01386	0	4.83535	0.56848	-3.08844	0.000424962	0.00469532
NC_022308.1_2447	-	1	5	1	1	0	0	0.345791	2.34057	0.611925	1.24739	0	0	1.19599	0.319238	-1.90549	0.0998778	0.344922
NC_022313.1_4818	-	9	7	2	4	6	7	3.11211	3.2768	1.22385	4.98955	6.08315	6.90314	5.0565	3.47304	-0.541939	0.338656	0.700585
NC_022311.1_3656	-	10	8	8	4	3	8	3.45791	3.74491	4.8954	4.98955	3.04158	7.8893	5.54125	3.79829	-0.544861	0.407149	0.793192
NC_022295.1_8071	hsa-miR-3940-3p_MIMAT0018356_Homo_sapiens_miR-3940-3p	0	1	0	0	0	0	0	0.468114	0	0	0	0	0.156038	0	#NAME?	0.723897	1
NC_022322.1_11702	-	103	45	42	13	42	15	35.6164	21.0651	25.7008	16.216	42.5821	14.7924	17.3579	34.6331	0.996562	0.420207	0.811743
NC_022321.1_7113	hsa-miR-483-3p_MIMAT0002173_Homo_sapiens_miR-483-3p	3	10	0	7	3	3	1.03737	4.68114	0	8.73172	3.04158	2.95849	5.45711	1.35965	-2.0049	0.00772931	0.0526523
NC_022307.1_2021	hsa-miR-4267_MIMAT0016893_Homo_sapiens_miR-4267	2	0	0	0	0	0	0.691581	0	0	0	0	0	0	0.230527	Inf	0.814219	1
NC_022299.1_9913	hsa-miR-23a-3p_MIMAT0000078_Homo_sapiens_miR-23a-3p	0	1	0	1	0	0	0	0.468114	0	1.24739	0	0	0.571834	0	#NAME?	0.262014	0.602498
NC_022312.1_4450	hsa-miR-34a-5p_MIMAT0000255_Homo_sapiens_miR-34a-5p	0	30	0	25	0	9	0	14.0434	0	31.1847	0	8.87546	18.0345	0	#NAME?	2.26e-10	8.18e-09
NC_022322.1_11694	-	2	0	0	0	0	0	0.691581	0	0	0	0	0	0	0.230527	Inf	0.814219	1
NW_005102245.1_12129	-	107	22	73	14	50	18	36.9996	10.2985	44.6705	17.4634	50.6929	17.7509	15.171	44.121	1.54015	0.040649	0.196941
NC_022294.1_7355	-	11	4	2	2	2	6	3.8037	1.87246	1.22385	2.49478	2.02772	5.91697	3.42807	2.35175	-0.543659	0.648749	1
NC_022310.1_3072	hsa-miR-769-5p_MIMAT0003886_Homo_sapiens_miR-769-5p	1537	509	508	109	315	131	531.48	238.27	310.858	135.965	319.365	129.187	167.808	387.234	1.2064	0.100012	0.344922
NC_022304.1_1088	-	325	156	242	64	128	117	112.382	73.0258	148.086	79.8328	129.774	115.381	89.4132	130.081	0.540845	0.647409	1
NC_022297.1_9340	-	0	0	0	0	0	2	0	0	0	0	0	1.97232	0.657441	0	#NAME?	0.262014	0.602498
NC_022295.1_8001	hsa-miR-4290_MIMAT0016921_Homo_sapiens_miR-4290	32	1	1	0	2	0	11.0653	0.468114	0.611925	0	2.02772	0	0.156038	4.56831	4.87169	0.00198345	0.0164863
NC_022317.1_6188	hsa-miR-10a-5p_MIMAT0000253_Homo_sapiens_miR-10a-5p	0	0	1	0	0	2	0	0	0.611925	0	0	1.97232	0.657441	0.203975	-1.68847	0.629951	1
NC_022313.1_4773	hsa-miR-380-3p_MIMAT0000735_Homo_sapiens_miR-380-3p	191	98	95	67	83	95	66.046	45.8752	58.1328	83.575	84.1502	93.6854	74.3785	69.443	-0.0990563	0.611054	0.994684
NC_022306.1_1592	hsa-miR-30a-5p_MIMAT0000087_Homo_sapiens_miR-30a-5p	2	0	3	0	1	0	0.691581	0	1.83577	0	1.01386	0	0	1.1804	Inf	0.145295	0.43764
NW_005177810.1_12696	-	85	48	57	13	41	10	29.3922	22.4695	34.8797	16.216	41.5682	9.86162	16.1824	35.28	1.12443	0.400298	0.784539
NC_022305.1_1499	-	1	0	1	1	0	0	0.345791	0	0.611925	1.24739	0	0	0.415796	0.319238	-0.381242	1	1
NC_022322.1_11705	hsa-miR-767-5p_MIMAT0003882_Homo_sapiens_miR-767-5p	7	15	58	58	0	6	2.42053	7.02171	35.4916	72.3485	0	5.91697	28.4291	12.6374	-1.16967	0.146506	0.438069
NC_022307.1_1880	hsa-miR-34a-5p_MIMAT0000255_Homo_sapiens_miR-34a-5p	4100	99147	2799	19167	2937	16729	1417.74	46412.1	1712.78	23908.7	2977.7	16497.5	28939.4	2036.07	-3.82917	1.02e-46	9.2e-44
NC_022309.1_2902	hsa-miR-130a-3p_MIMAT0000425_Homo_sapiens_miR-130a-3p	157	25	67	10	32	33	54.2891	11.7028	40.999	12.4739	32.4435	32.5434	18.9067	42.5772	1.17118	0.0893825	0.331888
NC_022297.1_9190	hsa-miR-33a-5p_MIMAT0000091_Homo_sapiens_miR-33a-5p	27	19	2	3	9	4	9.33634	8.89417	1.22385	3.74216	9.12473	3.94465	5.52699	6.56164	0.247562	0.642506	1
NC_022311.1_3747	hsa-miR-324-5p_MIMAT0000761_Homo_sapiens_miR-324-5p	9	1	5	0	6	0	3.11211	0.468114	3.05962	0	6.08315	0	0.156038	4.08496	4.71035	0.0144221	0.0839957
NC_022311.1_3696	hsa-miR-144-3p_MIMAT0000436_Homo_sapiens_miR-144-3p	36	58	2	12	6	16	12.4485	27.1506	1.22385	14.9687	6.08315	15.7786	19.2993	6.58515	-1.55126	0.00524393	0.0389426
NC_022321.1_7179	-	3	0	1	0	1	0	1.03737	0	0.611925	0	1.01386	0	0	0.887718	Inf	0.213052	0.553081
NC_022297.1_9378	-	1	0	0	1	0	0	0.345791	0	0	1.24739	0	0	0.415796	0.115264	-1.85094	1	1
NC_022300.1_10666	hsa-miR-455-5p_MIMAT0003150_Homo_sapiens_miR-455-5p	309	55	221	47	65	61	106.849	25.7463	135.235	58.6272	65.9008	60.1559	48.1765	102.662	1.0915	0.0581747	0.24401
NC_022321.1_6935	-	1	1	0	0	1	0	0.345791	0.468114	0	0	1.01386	0	0.156038	0.453216	1.5383	1	1
NW_005175430.1_12682	hsa-miR-582-5p_MIMAT0003247_Homo_sapiens_miR-582-5p	59	16	15	3	17	10	20.4016	7.48982	9.17887	3.74216	17.2356	9.86162	7.0312	15.6054	1.1502	0.268695	0.611652
NC_022293.1_4022	-	0	0	1	11	1	2	0	0	0.611925	13.7213	1.01386	1.97232	5.2312	0.541928	-3.27097	0.00679322	0.0473436
NC_022315.1_5545	-	0	0	1	0	0	0	0	0	0.611925	0	0	0	0	0.203975	Inf	1	1
NC_022313.1_4811	hsa-miR-487b-3p_MIMAT0003180_Homo_sapiens_miR-487b-3p	34	13	29	8	12	12	11.7569	6.08548	17.7458	9.97911	12.1663	11.8339	9.29951	13.8897	0.578785	0.575113	0.979421
NC_022293.1_4154	-	2	0	2	0	0	0	0.691581	0	1.22385	0	0	0	0	0.638477	Inf	0.331476	0.690385
NC_022311.1_3840	-	1	3	1	1	0	1	0.345791	1.40434	0.611925	1.24739	0	0.986162	1.21263	0.319238	-1.92543	0.188184	0.51822
NC_022301.1_11142	hsa-miR-4433-5p_MIMAT0020956_Homo_sapiens_miR-4433-5p	0	1	1	1	0	3	0	0.468114	0.611925	1.24739	0	2.95849	1.558	0.203975	-2.93323	0.100126	0.344922
NC_022320.1_6778	hsa-miR-1296-5p_MIMAT0005794_Homo_sapiens_miR-1296-5p	2	4	1	0	1	0	0.691581	1.87246	0.611925	0	1.01386	0	0.624152	0.772455	0.307553	0.665662	1
NC_022300.1_10796	hsa-miR-320a_MIMAT0000510_Homo_sapiens_miR-320a	1242	659	940	337	688	251	429.472	308.487	575.209	420.37	697.535	247.527	325.461	567.405	0.801894	0.348921	0.71846
NC_022322.1_11430	hsa-miR-18a-5p_MIMAT0000072_Homo_sapiens_miR-18a-5p	7	3	1	0	2	3	2.42053	1.40434	0.611925	0	2.02772	2.95849	1.45428	1.68673	0.213924	1	1
NC_022296.1_8648	hsa-miR-671-3p_MIMAT0004819_Homo_sapiens_miR-671-3p	19	9	27	3	21	4	6.57002	4.21303	16.522	3.74216	21.291	3.94465	3.96661	14.7943	1.89907	0.067317	0.266114
NC_022311.1_3518	hsa-miR-3189-3p_MIMAT0015071_Homo_sapiens_miR-3189-3p	2	0	0	0	0	0	0.691581	0	0	0	0	0	0	0.230527	Inf	0.814219	1
NC_022299.1_10278	hsa-miR-339-5p_MIMAT0000764_Homo_sapiens_miR-339-5p	1294	473	480	153	370	173	447.453	221.418	293.724	190.85	375.128	170.606	194.291	372.101	0.937474	0.218613	0.5595
NC_022294.1_7690	hsa-miR-153-3p_MIMAT0000439_Homo_sapiens_miR-153-3p	3	0	1	0	1	0	1.03737	0	0.611925	0	1.01386	0	0	0.887718	Inf	0.213052	0.553081
NC_022305.1_1333	-	0	0	0	0	0	1	0	0	0	0	0	0.986162	0.328721	0	#NAME?	0.723897	1
NC_022311.1_3575	hsa-miR-6516-3p_MIMAT0030418_Homo_sapiens_miR-6516-3p	16	9	4	4	8	6	5.53265	4.21303	2.4477	4.98955	8.11087	5.91697	5.03985	5.36374	0.0898579	0.821929	1
NC_022294.1_7626	hsa-miR-216a-3p_MIMAT0022844_Homo_sapiens_miR-216a-3p	484	187	212	88	118	112	167.363	87.5373	129.728	109.77	119.635	110.45	102.586	138.909	0.437304	0.655707	1
NC_022315.1_5472	hsa-miR-4273_MIMAT0016903_Homo_sapiens_miR-4273	0	1	0	0	0	1	0	0.468114	0	0	0	0.986162	0.484759	0	#NAME?	0.262014	0.602498
NW_005111442.1_12346	-	2	0	0	0	1	0	0.691581	0	0	0	1.01386	0	0	0.56848	Inf	0.519514	0.917504
NC_022297.1_9031	-	5	1	4	0	1	1	1.72895	0.468114	2.4477	0	1.01386	0.986162	0.484759	1.73017	1.83558	0.354346	0.725132
NC_022300.1_10885	-	43	2	4	3	9	1	14.869	0.936228	2.4477	3.74216	9.12473	0.986162	1.88818	8.81381	2.22277	0.00738338	0.0506768
NC_022306.1_1630	hsa-miR-30a-5p_MIMAT0000087_Homo_sapiens_miR-30a-5p	20	1	11	3	4	0	6.91581	0.468114	6.73117	3.74216	4.05543	0	1.40343	5.90081	2.07196	0.0186988	0.102673
NC_022303.1_745	hsa-miR-216a-5p_MIMAT0000273_Homo_sapiens_miR-216a-5p	7	2	1	0	6	2	2.42053	0.936228	0.611925	0	6.08315	1.97232	0.969517	3.03854	1.64804	0.424211	0.814269
NC_022302.1_203	-	5	8	13	3	1	2	1.72895	3.74491	7.95502	3.74216	1.01386	1.97232	3.15313	3.56594	0.177498	0.848876	1
NC_022314.1_5154	-	0	0	0	0	0	1	0	0	0	0	0	0.986162	0.328721	0	#NAME?	0.723897	1
NC_022311.1_3714	hsa-miR-22-3p_MIMAT0000077_Homo_sapiens_miR-22-3p	142	37	87	26	62	16	49.1023	17.3202	53.2374	32.4321	62.8592	15.7786	21.8436	55.0663	1.33396	0.0778156	0.297472
NC_022304.1_989	-	936	198	219	44	141	299	323.66	92.6866	134.012	54.8851	142.954	294.862	147.478	200.209	0.441003	0.423114	0.813887
NC_022312.1_4438	hsa-miR-582-5p_MIMAT0003247_Homo_sapiens_miR-582-5p	66	13	21	2	15	6	22.8222	6.08548	12.8504	2.49478	15.2079	5.91697	4.83241	16.9602	1.81133	0.0505672	0.223482
NC_022318.1_6498	hsa-miR-103a-3p_MIMAT0000101_Homo_sapiens_miR-103a-3p	531	422	222	340	191	230	183.615	197.544	135.847	424.112	193.647	226.817	282.824	171.036	-0.725604	0.0629331	0.256835
NC_022299.1_10225	-	1	2	1	0	1	1	0.345791	0.936228	0.611925	0	1.01386	0.986162	0.640797	0.657191	0.0364465	0.803507	1
NC_022322.1_11487	hsa-miR-361-5p_MIMAT0000703_Homo_sapiens_miR-361-5p	572	237	281	105	241	113	197.792	110.943	171.951	130.976	244.34	111.436	117.785	204.694	0.797315	0.368089	0.74387
NC_022309.1_2759	hsa-miR-1306-3p_MIMAT0005950_Homo_sapiens_miR-1306-3p	2	0	0	0	1	0	0.691581	0	0	0	1.01386	0	0	0.56848	Inf	0.519514	0.917504
NW_005118698.1_12445	hsa-miR-126-5p_MIMAT0000444_Homo_sapiens_miR-126-5p	22965	24248	14331	9285	5451	16512	7941.08	11350.8	8769.49	11582	5526.54	16283.5	13072.1	7412.37	-0.818485	0.000749227	0.00754222
NC_022313.1_4849	-	34	0	15	1	18	2	11.7569	0	9.17887	1.24739	18.2495	1.97232	1.07324	13.0617	3.60531	8.16e-05	0.00108677
NC_022297.1_9465	hsa-let-7a-5p_MIMAT0000062_Homo_sapiens_let-7a-5p	63758	13227	28905	6580	23817	5328	22046.9	6191.74	17687.7	8207.81	24147.1	5254.27	6551.28	21293.9	1.70059	3.08e-05	0.000472774
NC_022316.1_5863	-	0	3	0	2	1	0	0	1.40434	0	2.49478	1.01386	0	1.29971	0.337953	-1.94329	0.091945	0.338372
NC_022313.1_4984	-	1	2	0	1	0	1	0.345791	0.936228	0	1.24739	0	0.986162	1.05659	0.115264	-3.19641	0.159256	0.462455
NW_005101056.1_11844	-	2	1	1	0	0	0	0.691581	0.468114	0.611925	0	0	0	0.156038	0.434502	1.47747	1	1
NC_022308.1_2560	-	0	1	0	0	0	1	0	0.468114	0	0	0	0.986162	0.484759	0	#NAME?	0.262014	0.602498
NC_022307.1_2123	hsa-let-7a-5p_MIMAT0000062_Homo_sapiens_let-7a-5p	63426	13207	28466	6557	23773	5381	21932.1	6182.38	17419	8179.12	24102.5	5306.54	6556.01	21151.2	1.68985	3.52e-05	0.000522894
NC_022314.1_5132	hsa-miR-425-5p_MIMAT0003393_Homo_sapiens_miR-425-5p	117	147	59	71	47	62	40.4575	68.8128	36.1036	88.5646	47.6513	61.1421	72.8398	41.4041	-0.814952	0.0425806	0.200927
NC_022308.1_2552	-	0	0	1	0	1	0	0	0	0.611925	0	1.01386	0	0	0.541928	Inf	0.814219	1
NC_022321.1_7219	hsa-miR-192-5p_MIMAT0000222_Homo_sapiens_miR-192-5p	5760	6480	4202	3231	2161	3094	1991.75	3033.38	2571.31	4030.31	2190.95	3051.19	3371.63	2251.34	-0.582663	0.00973926	0.0621392
NC_022297.1_9414	hsa-miR-4800-5p_MIMAT0019978_Homo_sapiens_miR-4800-5p	4	4	7	3	8	5	1.38316	1.87246	4.28347	3.74216	8.11087	4.93081	3.51514	4.5925	0.385696	1	1
NC_022305.1_1301	-	74	11	24	5	14	4	25.5885	5.14925	14.6862	6.23694	14.194	3.94465	5.11028	18.1562	1.82899	0.0246479	0.128339
NC_022294.1_7573	-	4	0	1	0	2	0	1.38316	0	0.611925	0	2.02772	0	0	1.34093	Inf	0.103332	0.348027
NC_022309.1_2608	-	8	0	14	4	11	2	2.76632	0	8.56695	4.98955	11.1524	1.97232	2.32063	7.49524	1.69146	0.0467459	0.213812
NC_022308.1_2464	hsa-miR-199a-3p_MIMAT0000232_Homo_sapiens_miR-199a-3p	177	1663	186	746	85	664	61.2049	778.473	113.818	930.552	86.178	654.812	787.946	87.067	-3.1779	2.62e-15	1.32e-13
NC_022322.1_11426	hsa-miR-450b-5p_MIMAT0004909_Homo_sapiens_miR-450b-5p	4	3	0	7	2	2	1.38316	1.40434	0	8.73172	2.02772	1.97232	4.03613	1.13696	-1.82779	0.099207	0.344922
NC_022314.1_5265	hsa-miR-3158-5p_MIMAT0019211_Homo_sapiens_miR-3158-5p	2	1	0	1	1	0	0.691581	0.468114	0	1.24739	1.01386	0	0.571834	0.56848	-0.00848739	1	1
NC_022304.1_1145	-	66	28	20	8	16	13	22.8222	13.1072	12.2385	9.97911	16.2217	12.8201	11.9688	17.0941	0.514223	0.811372	1
NC_022313.1_4974	-	26	12	10	17	7	28	8.99055	5.61737	6.11925	21.2056	7.09701	27.6125	18.1452	7.40227	-1.29355	0.101934	0.347446
NC_022322.1_11739	hsa-miR-660-5p_MIMAT0003338_Homo_sapiens_miR-660-5p	2	0	2	0	1	0	0.691581	0	1.22385	0	1.01386	0	0	0.97643	Inf	0.216418	0.556444
NC_022310.1_2947	hsa-miR-6826-3p_MIMAT0027553_Homo_sapiens_miR-6826-3p	2	0	1	0	0	0	0.691581	0	0.611925	0	0	0	0	0.434502	Inf	0.519514	0.917504
NC_022302.1_372	-	1	1	2	0	0	0	0.345791	0.468114	1.22385	0	0	0	0.156038	0.523213	1.7455	1	1
NC_022293.1_4187	hsa-miR-99a-5p_MIMAT0000097_Homo_sapiens_miR-99a-5p	226	123	82	58	89	39	78.1487	57.578	50.1778	72.3485	90.2334	38.4603	56.129	72.8533	0.376249	0.983258	1
NC_022311.1_3687	-	53	8	41	4	33	9	18.3269	3.74491	25.0889	4.98955	33.4573	8.87546	5.86997	25.6244	2.12609	0.00828012	0.0559835
NC_022322.1_11550	-	1	1	0	0	0	0	0.345791	0.468114	0	0	0	0	0.156038	0.115264	-0.436961	1	1
NC_022322.1_11694	-	1	0	0	0	0	0	0.345791	0	0	0	0	0	0	0.115264	Inf	1	1
NC_022299.1_9870	hsa-miR-340-5p_MIMAT0004692_Homo_sapiens_miR-340-5p	66	19	15	5	11	12	22.8222	8.89417	9.17887	6.23694	11.1524	11.8339	8.98835	14.3845	0.678386	0.531842	0.928418
NC_022322.1_11554	hsa-miR-221-3p_MIMAT0000278_Homo_sapiens_miR-221-3p	399	596	340	628	221	286	137.97	278.996	208.054	783.36	224.063	282.042	448.133	190.029	-1.23771	0.00154116	0.0135563
NC_022302.1_271	hsa-miR-4282_MIMAT0016912_Homo_sapiens_miR-4282	4	2	2	1	2	3	1.38316	0.936228	1.22385	1.24739	2.02772	2.95849	1.71403	1.54491	-0.149874	0.8838	1
NW_005101058.1_11848	hsa-miR-4774-3p_MIMAT0019930_Homo_sapiens_miR-4774-3p	2	0	0	0	0	0	0.691581	0	0	0	0	0	0	0.230527	Inf	0.814219	1
NC_022299.1_10387	-	1	1	1	0	0	0	0.345791	0.468114	0.611925	0	0	0	0.156038	0.319238	1.03274	1	1
NC_022310.1_3295	hsa-miR-150-5p_MIMAT0000451_Homo_sapiens_miR-150-5p	1455	1147	903	1028	681	536	503.125	536.927	552.568	1282.32	690.438	528.583	782.608	582.044	-0.427163	0.122911	0.389362
NC_022305.1_1511	-	3	1	4	0	0	0	1.03737	0.468114	2.4477	0	0	0	0.156038	1.16169	2.89626	0.354562	0.725132
NC_022313.1_4781	hsa-miR-362-3p_MIMAT0004683_Homo_sapiens_miR-362-3p	5	4	5	6	4	5	1.72895	1.87246	3.05962	7.48433	4.05543	4.93081	4.76253	2.948	-0.691991	0.390558	0.770437
NC_022318.1_6325	-	1	0	0	0	0	0	0.345791	0	0	0	0	0	0	0.115264	Inf	1	1
NC_022300.1_10506	hsa-miR-873-5p_MIMAT0004953_Homo_sapiens_miR-873-5p	83	0	15	0	20	1	28.7006	0	9.17887	0	20.2772	0.986162	0.328721	19.3856	5.88198	6.61e-08	1.71e-06
NC_022322.1_11422	hsa-miR-450a-5p_MIMAT0001545_Homo_sapiens_miR-450a-5p	51	26	20	14	22	8	17.6353	12.171	12.2385	17.4634	22.3049	7.8893	12.5079	17.3929	0.475659	0.863736	1
NC_022293.1_4181	hsa-miR-125b-5p_MIMAT0000423_Homo_sapiens_miR-125b-5p	4169	6037	1369	3262	1347	2705	1441.6	2826	837.725	4068.98	1365.67	2667.57	3187.52	1215	-1.39148	5.07e-06	9.77e-05
NC_022314.1_5130	hsa-miR-191-5p_MIMAT0000440_Homo_sapiens_miR-191-5p	166	86	71	16	63	28	57.4012	40.2578	43.4467	19.9582	63.8731	27.6125	29.2762	54.907	0.907262	0.559963	0.964499
NC_022299.1_10366	hsa-miR-874-3p_MIMAT0004911_Homo_sapiens_miR-874-3p	10	30	2	13	5	20	3.45791	14.0434	1.22385	16.216	5.06929	19.7232	16.6609	3.25035	-2.3578	0.000352706	0.00404495
NC_022300.1_10720	-	1	7	1	2	0	2	0.345791	3.2768	0.611925	2.49478	0	1.97232	2.5813	0.319238	-3.01539	0.00935758	0.0601274
NC_022306.1_1592	hsa-miR-30a-5p_MIMAT0000087_Homo_sapiens_miR-30a-5p	15671	26125	4607	9396	5174	10524	5418.88	12229.5	2819.14	11720.5	5245.7	10378.4	11442.8	4494.57	-1.34818	1.09e-07	2.73e-06
NC_022315.1_5601	hsa-miR-877-5p_MIMAT0004949_Homo_sapiens_miR-877-5p	27	10	24	15	8	11	9.33634	4.68114	14.6862	18.7108	8.11087	10.8478	11.4132	10.7111	-0.0915982	1	1
NC_022310.1_3146	-	0	0	1	0	0	0	0	0	0.611925	0	0	0	0	0.203975	Inf	1	1
NC_022304.1_1145	-	4	0	1	2	1	1	1.38316	0	0.611925	2.49478	1.01386	0.986162	1.16031	1.00298	-0.210219	1	1
NC_022313.1_4771	hsa-miR-299-3p_MIMAT0000687_Homo_sapiens_miR-299-3p	4	6	1	0	1	2	1.38316	2.80868	0.611925	0	1.01386	1.97232	1.59367	1.00298	-0.668057	0.280296	0.631763
NC_022301.1_11053	-	428	128	295	93	89	68	147.998	59.9186	180.518	116.007	90.2334	67.059	80.9949	139.583	0.785222	0.204757	0.54951
NC_022322.1_11553	hsa-miR-221-3p_MIMAT0000278_Homo_sapiens_miR-221-3p	375	595	331	579	239	275	129.671	278.528	202.547	722.238	242.312	271.195	423.987	191.51	-1.1466	0.002116	0.0174282
NC_022317.1_6226	-	4	2	8	4	3	2	1.38316	0.936228	4.8954	4.98955	3.04158	1.97232	2.6327	3.10671	0.238844	0.959441	1
NC_022322.1_11697	-	352	243	165	80	176	51	121.718	113.752	100.968	99.7911	178.439	50.2943	87.9457	133.708	0.604405	0.920101	1
NC_022304.1_1033	hsa-miR-25-3p_MIMAT0000081_Homo_sapiens_miR-25-3p	20	7	11	4	5	7	6.91581	3.2768	6.73117	4.98955	5.06929	6.90314	5.0565	6.23876	0.303121	0.855722	1
NC_022316.1_5863	-	0	0	0	1	0	0	0	0	0	1.24739	0	0	0.415796	0	#NAME?	0.723897	1
NC_022322.1_11476	hsa-miR-2467-5p_MIMAT0019952_Homo_sapiens_miR-2467-5p	1	0	0	0	0	0	0.345791	0	0	0	0	0	0	0.115264	Inf	1	1
NC_022318.1_6381	-	0	0	2	0	0	0	0	0	1.22385	0	0	0	0	0.40795	Inf	0.814219	1
NC_022302.1_206	-	0	0	0	0	2	0	0	0	0	0	2.02772	0	0	0.675906	Inf	0.814219	1
NC_022322.1_11551	hsa-miR-221-3p_MIMAT0000278_Homo_sapiens_miR-221-3p	427	818	447	431	197	409	147.653	382.917	273.53	537.624	199.73	403.34	441.294	206.971	-1.09231	0.00136166	0.0123366
NC_022321.1_6939	-	242	1363	224	359	80	318	83.6813	638.039	137.071	447.812	81.1087	313.6	466.484	100.62	-2.2129	3.18e-09	1.03e-07
NC_022293.1_4165	-	0	0	0	0	0	1	0	0	0	0	0	0.986162	0.328721	0	#NAME?	0.723897	1
NC_022303.1_879	hsa-miR-219a-5p_MIMAT0000276_Homo_sapiens_miR-219a-5p	1	2	0	0	0	0	0.345791	0.936228	0	0	0	0	0.312076	0.115264	-1.43696	0.59637	0.985017
NC_022299.1_9994	hsa-miR-96-5p_MIMAT0000095_Homo_sapiens_miR-96-5p	7	0	1	1	1	0	2.42053	0	0.611925	1.24739	1.01386	0	0.415796	1.34877	1.6977	0.21475	0.554312
NC_022302.1_203	-	0	2	1	0	0	0	0	0.936228	0.611925	0	0	0	0.312076	0.203975	-0.613506	0.59637	0.985017
NC_022308.1_2306	hsa-miR-34a-5p_MIMAT0000255_Homo_sapiens_miR-34a-5p	138	85	114	70	72	39	47.7191	39.7897	69.7594	87.3172	72.9978	38.4603	55.1891	63.4921	0.202195	0.952128	1
NC_022297.1_9404	hsa-miR-141-3p_MIMAT0000432_Homo_sapiens_miR-141-3p	74334	49507	47783	52161	28921	22799	25704	23174.9	29239.6	65065	29321.8	22483.5	36907.8	28088.5	-0.393949	0.0590349	0.246478
NC_022322.1_11768	hsa-miR-223-3p_MIMAT0000280_Homo_sapiens_miR-223-3p	0	0	0	0	0	1	0	0	0	0	0	0.986162	0.328721	0	#NAME?	0.723897	1
NC_022299.1_10111	hsa-miR-378a-3p_MIMAT0000732_Homo_sapiens_miR-378a-3p	83	50	46	18	15	24	28.7006	23.4057	28.1485	22.453	15.2079	23.6679	23.1755	24.019	0.0515746	0.752388	1
NC_022304.1_1105	hsa-miR-15a-5p_MIMAT0000068_Homo_sapiens_miR-15a-5p	2	0	1	2	2	1	0.691581	0	0.611925	2.49478	2.02772	0.986162	1.16031	1.11041	-0.0634246	1	1
NC_022294.1_7690	hsa-miR-153-3p_MIMAT0000439_Homo_sapiens_miR-153-3p	5	7	1	4	2	10	1.72895	3.2768	0.611925	4.98955	2.02772	9.86162	6.04266	1.4562	-2.05298	0.0172105	0.0968494
NC_022300.1_10619	hsa-miR-24-3p_MIMAT0000080_Homo_sapiens_miR-24-3p	1423	1380	599	656	526	784	492.06	645.997	366.543	818.287	533.29	773.151	745.812	463.964	-0.684798	0.0188805	0.103046
NC_022296.1_8553	hsa-miR-4767_MIMAT0019919_Homo_sapiens_miR-4767	17	0	0	1	9	0	5.87844	0	0	1.24739	9.12473	0	0.415796	5.00106	3.58828	0.00432833	0.0329535
NC_022296.1_8729	hsa-miR-128-1-5p_MIMAT0026477_Homo_sapiens_miR-128-1-5p	34	25	12	26	27	40	11.7569	11.7028	7.3431	32.4321	27.3742	39.4465	27.8605	15.4914	-0.846754	0.108306	0.356819
NC_022296.1_8938	-	0	0	0	2	0	0	0	0	0	2.49478	0	0	0.831592	0	#NAME?	0.265645	0.606233
NC_022322.1_11419	hsa-miR-542-3p_MIMAT0003389_Homo_sapiens_miR-542-3p	4	4	4	4	3	2	1.38316	1.87246	2.4477	4.98955	3.04158	1.97232	2.94478	2.29081	-0.3623	0.596881	0.985017
NC_022313.1_4777	hsa-miR-323a-3p_MIMAT0000755_Homo_sapiens_miR-323a-3p	3	1	0	0	2	1	1.03737	0.468114	0	0	2.02772	0.986162	0.484759	1.0217	1.07563	0.990846	1
NC_022295.1_7801	hsa-miR-9-5p_MIMAT0000441_Homo_sapiens_miR-9-5p	1461	193	205	40	173	30	505.2	90.346	125.445	49.8955	175.398	29.5849	56.6088	268.681	2.24679	0.000371757	0.00421015
NC_022300.1_10632	hsa-let-7a-5p_MIMAT0000062_Homo_sapiens_let-7a-5p	21	20	7	6	3	3	7.2616	9.36228	4.28347	7.48433	3.04158	2.95849	6.6017	4.86222	-0.441223	0.277057	0.627533
NC_022322.1_11702	-	95	27	59	20	48	11	32.8501	12.6391	36.1036	24.9478	48.6652	10.8478	16.1449	39.2063	1.28001	0.112562	0.364219
NC_022299.1_10352	hsa-miR-4638-3p_MIMAT0019696_Homo_sapiens_miR-4638-3p	0	0	0	1	0	1	0	0	0	1.24739	0	0.986162	0.744517	0	#NAME?	0.262014	0.602498
NC_022311.1_3840	-	2	3	2	2	2	0	0.691581	1.40434	1.22385	2.49478	2.02772	0	1.29971	1.31438	0.0161997	0.815581	1
NC_022322.1_11703	hsa-miR-105-5p_MIMAT0000102_Homo_sapiens_miR-105-5p	1	0	3	6	0	1	0.345791	0	1.83577	7.48433	0	0.986162	2.8235	0.727188	-1.95708	0.261344	0.602498
NC_022304.1_1027	hsa-miR-19a-3p_MIMAT0000073_Homo_sapiens_miR-19a-3p	355	172	278	74	224	83	122.756	80.5156	170.115	92.3067	227.104	81.8515	84.8913	173.325	1.02979	0.246657	0.602498
NC_022296.1_8590	hsa-miR-335-5p_MIMAT0000765_Homo_sapiens_miR-335-5p	53	93	42	70	31	32	18.3269	43.5346	25.7008	87.3172	31.4296	31.5572	54.1363	25.1524	-1.1059	0.0181009	0.0999963
NC_022302.1_346	-	2	2	1	0	2	1	0.691581	0.936228	0.611925	0	2.02772	0.986162	0.640797	1.11041	0.793151	1	1
NC_022308.1_2367	hsa-miR-29c-5p_MIMAT0004673_Homo_sapiens_miR-29c-5p	35	10	17	4	8	7	12.1027	4.68114	10.4027	4.98955	8.11087	6.90314	5.52461	10.2054	0.885391	0.37164	0.746577
NC_022318.1_6554	hsa-miR-593-5p_MIMAT0003261_Homo_sapiens_miR-593-5p	1	0	1	0	0	1	0.345791	0	0.611925	0	0	0.986162	0.328721	0.319238	-0.0422281	1	1
NC_022317.1_6075	hsa-miR-25-3p_MIMAT0000081_Homo_sapiens_miR-25-3p	13764	6873	7498	2929	4057	2647	4759.46	3217.35	4588.21	3653.6	4113.22	2610.37	3160.44	4486.97	0.505615	0.57313	0.979421
NC_022298.1_9579	hsa-miR-574-3p_MIMAT0003239_Homo_sapiens_miR-574-3p	7314	1375	5636	645	3008	618	2529.11	643.657	3448.81	804.565	3049.69	609.448	685.89	3009.2	2.13333	3.33e-06	6.85e-05
NC_022300.1_10602	-	2	3	1	0	3	0	0.691581	1.40434	0.611925	0	3.04158	0	0.468114	1.44836	1.62949	1	1
NC_022310.1_2982	hsa-miR-138-5p_MIMAT0000430_Homo_sapiens_miR-138-5p	80	18	18	8	24	4	27.6632	8.42605	11.0146	9.97911	24.3326	3.94465	7.44994	21.0035	1.49533	0.093292	0.338372
NC_022318.1_6334	hsa-miR-146a-5p_MIMAT0000449_Homo_sapiens_miR-146a-5p	4831	3638	2588	2049	3332	3752	1670.51	1703	1583.66	2555.9	3378.18	3700.08	2652.99	2210.78	-0.263063	0.0866803	0.32586
NC_022309.1_2902	hsa-miR-130a-3p_MIMAT0000425_Homo_sapiens_miR-130a-3p	267	66	242	58	87	115	92.3261	30.8955	148.086	72.3485	88.2057	113.409	72.2176	109.539	0.601025	0.314677	0.677192
NC_022293.1_4165	-	2	0	1	1	2	0	0.691581	0	0.611925	1.24739	2.02772	0	0.415796	1.11041	1.41714	0.584445	0.985017
NC_022313.1_4771	hsa-miR-299-3p_MIMAT0000687_Homo_sapiens_miR-299-3p	16	7	13	1	5	3	5.53265	3.2768	7.95502	1.24739	5.06929	2.95849	2.49422	6.18565	1.31034	0.361151	0.732512
NC_022308.1_2560	-	5	2	3	2	1	1	1.72895	0.936228	1.83577	2.49478	1.01386	0.986162	1.47239	1.5262	0.0517806	1	1
NC_022314.1_5104	hsa-let-7a-5p_MIMAT0000062_Homo_sapiens_let-7a-5p	37	10	28	10	29	5	12.7943	4.68114	17.1339	12.4739	29.4019	4.93081	7.36194	19.7767	1.42564	0.0903059	0.333947
NC_022300.1_10742	hsa-miR-101-3p_MIMAT0000099_Homo_sapiens_miR-101-3p	1320	1258	650	701	630	593	456.444	588.887	397.751	874.419	638.731	584.794	682.7	497.642	-0.456145	0.0581592	0.24401
NC_022300.1_10869	hsa-miR-25-3p_MIMAT0000081_Homo_sapiens_miR-25-3p	18	8	5	5	9	4	6.22423	3.74491	3.05962	6.23694	9.12473	3.94465	4.64217	6.13619	0.402545	0.943232	1
NC_022308.1_2462	hsa-miR-214-3p_MIMAT0000271_Homo_sapiens_miR-214-3p	6	72	17	41	9	33	2.07474	33.7042	10.4027	51.1429	9.12473	32.5434	39.1302	7.20073	-2.44207	1.23e-05	0.000214116
NC_022308.1_2504	hsa-miR-141-3p_MIMAT0000432_Homo_sapiens_miR-141-3p	776	370	444	135	226	132	268.333	173.202	271.695	168.397	229.132	130.173	157.258	256.387	0.705191	0.477684	0.892334
NC_022319.1_6624	hsa-miR-383-5p_MIMAT0000738_Homo_sapiens_miR-383-5p	1	1	0	0	0	0	0.345791	0.468114	0	0	0	0	0.156038	0.115264	-0.436961	1	1
NC_022300.1_10666	hsa-miR-455-5p_MIMAT0003150_Homo_sapiens_miR-455-5p	136	26	60	16	23	12	47.0275	12.171	36.7155	19.9582	23.3187	11.8339	14.6544	35.6872	1.28408	0.0728888	0.284643
NC_022296.1_8886	hsa-miR-29a-3p_MIMAT0000086_Homo_sapiens_miR-29a-3p	1	0	1	1	2	0	0.345791	0	0.611925	1.24739	2.02772	0	0.415796	0.995144	1.25903	0.771939	1
NC_022302.1_72	hsa-miR-7113-5p_MIMAT0028123_Homo_sapiens_miR-7113-5p	8	4	2	1	2	2	2.76632	1.87246	1.22385	1.24739	2.02772	1.97232	1.69739	2.00596	0.240978	1	1
NC_022309.1_2850	-	30	6	4	1	5	2	10.3737	2.80868	2.4477	1.24739	5.06929	1.97232	2.00947	5.96357	1.56936	0.177012	0.493456
NC_022315.1_5421	hsa-miR-133a-3p_MIMAT0000427_Homo_sapiens_miR-133a-3p	0	10	0	1	0	1	0	4.68114	0	1.24739	0	0.986162	2.3049	0	#NAME?	0.000254494	0.00305199
NC_022322.1_11418	hsa-miR-496_MIMAT0002818_Homo_sapiens_miR-496	1	0	0	0	1	0	0.345791	0	0	0	1.01386	0	0	0.453216	Inf	0.814219	1
NC_022298.1_9858	hsa-miR-95-3p_MIMAT0000094_Homo_sapiens_miR-95-3p	1	9	0	2	2	3	0.345791	4.21303	0	2.49478	2.02772	2.95849	3.2221	0.791169	-2.02594	0.00659959	0.0463506
NC_022313.1_4841	hsa-miR-409-3p_MIMAT0001639_Homo_sapiens_miR-409-3p	52	33	27	13	17	25	17.9811	15.4478	16.522	16.216	17.2356	24.6541	18.7726	17.2462	-0.12235	0.573167	0.979421
NC_022313.1_4823	hsa-miR-134-5p_MIMAT0000447_Homo_sapiens_miR-134-5p	0	3	1	0	0	1	0	1.40434	0.611925	0	0	0.986162	0.796835	0.203975	-1.96589	0.150588	0.44732
NC_022322.1_11746	-	55	11	9	6	8	4	19.0185	5.14925	5.50732	7.48433	8.11087	3.94465	5.52608	10.8789	0.977204	0.249582	0.602498
NC_022322.1_11651	-	32	6	13	4	11	7	11.0653	2.80868	7.95502	4.98955	11.1524	6.90314	4.90046	10.0576	1.0373	0.226455	0.566764
NC_022293.1_4243	-	5	2	0	1	0	0	1.72895	0.936228	0	1.24739	0	0	0.727872	0.576318	-0.336821	1	1
NC_022296.1_8926	-	5	1	1	0	0	0	1.72895	0.468114	0.611925	0	0	0	0.156038	0.780292	2.32212	0.459248	0.874115
NC_022303.1_894	-	1	0	1	0	1	0	0.345791	0	0.611925	0	1.01386	0	0	0.657191	Inf	0.519514	0.917504
NC_022322.1_11650	hsa-miR-5011-5p_MIMAT0021045_Homo_sapiens_miR-5011-5p	2	2	0	1	0	0	0.691581	0.936228	0	1.24739	0	0	0.727872	0.230527	-1.65875	0.528861	0.928418
NC_022322.1_11424	hsa-miR-450a-5p_MIMAT0001545_Homo_sapiens_miR-450a-5p	55	13	18	10	29	6	19.0185	6.08548	11.0146	12.4739	29.4019	5.91697	8.15878	19.8117	1.27993	0.136054	0.416854
NW_005177810.1_12696	-	945	396	356	81	196	96	326.772	185.373	217.845	101.038	198.716	94.6716	127.028	247.778	0.963904	0.311543	0.675257
NC_022308.1_2502	hsa-miR-200b-3p_MIMAT0000318_Homo_sapiens_miR-200b-3p	11821	16093	4433	8515	3106	5649	4087.59	7533.36	2712.66	10621.5	3149.04	5570.83	7908.57	3316.43	-1.25378	6.37e-06	0.000117804
NC_022294.1_7725	-	0	0	0	1	0	0	0	0	0	1.24739	0	0	0.415796	0	#NAME?	0.723897	1
NC_022314.1_5046	hsa-miR-138-5p_MIMAT0000430_Homo_sapiens_miR-138-5p	1	0	0	0	0	1	0.345791	0	0	0	0	0.986162	0.328721	0.115264	-1.51193	1	1
NC_022294.1_7563	hsa-miR-4524a-5p_MIMAT0019062_Homo_sapiens_miR-4524a-5p	2	0	0	0	0	0	0.691581	0	0	0	0	0	0	0.230527	Inf	0.814219	1
NC_022317.1_6226	-	50	30	26	17	13	15	17.2895	14.0434	15.91	21.2056	13.1802	14.7924	16.6805	15.4599	-0.109629	0.662926	1
NC_022309.1_2806	hsa-miR-128-1-5p_MIMAT0026477_Homo_sapiens_miR-128-1-5p	21	3	8	6	7	12	7.2616	1.40434	4.8954	7.48433	7.09701	11.8339	6.90754	6.418	-0.106047	1	1
NC_022299.1_10136	hsa-miR-146a-5p_MIMAT0000449_Homo_sapiens_miR-146a-5p	1	0	1	2	0	3	0.345791	0	0.611925	2.49478	0	2.95849	1.81775	0.319238	-2.50945	0.221002	0.56037
NC_022313.1_4806	hsa-miR-1185-5p_MIMAT0005798_Homo_sapiens_miR-1185-5p	2	1	1	1	1	2	0.691581	0.468114	0.611925	1.24739	1.01386	1.97232	1.22928	0.772455	-0.670286	0.736007	1
NC_022299.1_9925	hsa-miR-6821-3p_MIMAT0027543_Homo_sapiens_miR-6821-3p	1	3	0	0	1	1	0.345791	1.40434	0	0	1.01386	0.986162	0.796835	0.453216	-0.814081	0.314598	0.677192
NC_022318.1_6417	-	20	5	0	0	3	0	6.91581	2.34057	0	0	3.04158	0	0.78019	3.31913	2.08891	0.26017	0.602498
NC_022316.1_5928	-	0	5	0	0	0	2	0	2.34057	0	0	0	1.97232	1.43763	0	#NAME?	0.00521777	0.0389426
NC_022293.1_4273	hsa-miR-665_MIMAT0004952_Homo_sapiens_miR-665	3	3	5	1	0	0	1.03737	1.40434	3.05962	1.24739	0	0	0.88391	1.36567	0.627632	1	1
NC_022319.1_6687	hsa-miR-15a-5p_MIMAT0000068_Homo_sapiens_miR-15a-5p	0	1	0	0	0	2	0	0.468114	0	0	0	1.97232	0.813479	0	#NAME?	0.106807	0.354459
NC_022310.1_3147	-	19	0	105	1	58	2	6.57002	0	64.2521	1.24739	58.8038	1.97232	1.07324	43.2086	5.33128	4.92e-09	1.48e-07
NC_022308.1_2337	-	3	2	4	1	2	0	1.03737	0.936228	2.4477	1.24739	2.02772	0	0.727872	1.8376	1.33606	0.671191	1
NC_022300.1_10512	hsa-miR-31-5p_MIMAT0000089_Homo_sapiens_miR-31-5p	2375	646	497	287	2215	350	821.253	302.402	304.127	358	2245.7	345.157	335.186	1123.69	1.74521	0.00348792	0.0272419
NC_022305.1_1556	hsa-miR-132-5p_MIMAT0004594_Homo_sapiens_miR-132-5p	9	0	0	0	1	0	3.11211	0	0	0	1.01386	0	0	1.37532	Inf	0.0416923	0.198806
NC_022313.1_4709	hsa-miR-1245b-3p_MIMAT0019951_Homo_sapiens_miR-1245b-3p	0	10	0	6	0	4	0	4.68114	0	7.48433	0	3.94465	5.37004	0	#NAME?	9.69e-06	0.000175626
NC_022313.1_4749	hsa-miR-136-3p_MIMAT0004606_Homo_sapiens_miR-136-3p	383	451	220	174	166	212	132.438	211.119	134.623	217.046	168.3	209.066	212.41	145.121	-0.549603	0.0508673	0.223717
NC_022296.1_8590	hsa-miR-335-5p_MIMAT0000765_Homo_sapiens_miR-335-5p	59	60	45	23	28	17	20.4016	28.0868	27.5366	28.6899	28.388	16.7648	24.5138	25.4421	0.053621	0.509375	0.917504
NC_022296.1_8933	-	166	6	5	1	17	7	57.4012	2.80868	3.05962	1.24739	17.2356	6.90314	3.65307	25.8988	2.82571	0.000194894	0.00241882
NC_022310.1_2982	hsa-miR-138-5p_MIMAT0000430_Homo_sapiens_miR-138-5p	2	0	0	0	0	0	0.691581	0	0	0	0	0	0	0.230527	Inf	0.814219	1
NC_022310.1_3110	hsa-let-7a-5p_MIMAT0000062_Homo_sapiens_let-7a-5p	3655	1582	2252	539	1547	697	1263.86	740.556	1378.05	672.342	1568.44	687.355	700.085	1403.45	1.00338	0.136191	0.416854
NW_005172276.1_12662	hsa-miR-190a-5p_MIMAT0000458_Homo_sapiens_miR-190a-5p	66	14	10	5	18	0	22.8222	6.5536	6.11925	6.23694	18.2495	0	4.26351	15.7303	1.88343	0.0531296	0.232538
NC_022296.1_8610	hsa-miR-27a-3p_MIMAT0000084_Homo_sapiens_miR-27a-3p	64	63	36	78	27	37	22.1306	29.4912	22.0293	97.2963	27.3742	36.488	54.4252	23.8447	-1.19061	0.037229	0.184314
NC_022295.1_8204	hsa-miR-197-3p_MIMAT0000227_Homo_sapiens_miR-197-3p	3	0	0	0	0	0	1.03737	0	0	0	0	0	0	0.345791	Inf	0.519514	0.917504
NC_022299.1_10366	hsa-miR-874-3p_MIMAT0004911_Homo_sapiens_miR-874-3p	22	137	19	79	9	93	7.60739	64.1316	11.6266	98.5437	9.12473	91.7131	84.7961	9.4529	-3.16517	4.89e-08	1.3e-06
NC_022310.1_2997	-	35	58	21	30	26	29	12.1027	27.1506	12.8504	37.4216	26.3603	28.5987	31.057	17.1045	-0.860545	0.0416003	0.198806
NC_022297.1_9161	-	31	46	0	0	10	24	10.7195	21.5332	0	0	10.1386	23.6679	15.067	6.9527	-1.11575	0.0140561	0.0832342
NC_022300.1_10828	hsa-miR-7-1-3p_MIMAT0004553_Homo_sapiens_miR-7-1-3p	90	39	44	12	40	10	31.1211	18.2564	26.9247	14.9687	40.5543	9.86162	14.3622	32.8667	1.19435	0.292145	0.648733
NC_022304.1_935	-	0	0	2	0	0	0	0	0	1.22385	0	0	0	0	0.40795	Inf	0.814219	1
NC_022319.1_6693	-	11	6	4	0	2	0	3.8037	2.80868	2.4477	0	2.02772	0	0.936228	2.7597	1.55958	0.657816	1
NC_022302.1_263	-	536	216	235	55	114	66	185.344	101.113	143.802	68.6064	115.58	65.0867	78.2686	148.242	0.921449	0.32458	0.690037
NC_022309.1_2709	hsa-miR-1227-5p_MIMAT0022941_Homo_sapiens_miR-1227-5p	0	0	0	2	0	0	0	0	0	2.49478	0	0	0.831592	0	#NAME?	0.265645	0.606233
NC_022299.1_9981	-	3	1	1	1	0	1	1.03737	0.468114	0.611925	1.24739	0	0.986162	0.900555	0.549765	-0.711998	1	1
NC_022303.1_894	-	1	0	1	0	1	1	0.345791	0	0.611925	0	1.01386	0.986162	0.328721	0.657191	0.999451	1	1
NC_022303.1_620	hsa-miR-181a-5p_MIMAT0000256_Homo_sapiens_miR-181a-5p	1	0	0	0	1	0	0.345791	0	0	0	1.01386	0	0	0.453216	Inf	0.814219	1
NC_022322.1_11476	hsa-miR-2467-5p_MIMAT0019952_Homo_sapiens_miR-2467-5p	1	0	1	0	0	0	0.345791	0	0.611925	0	0	0	0	0.319238	Inf	0.814219	1
NC_022306.1_1618	hsa-miR-151a-5p_MIMAT0004697_Homo_sapiens_miR-151a-5p	10483	7401	5572	2813	3270	2708	3624.92	3464.51	3409.64	3508.9	3315.32	2670.53	3214.65	3449.96	0.10192	0.463391	0.876477
NC_022313.1_4845	hsa-miR-369-3p_MIMAT0000721_Homo_sapiens_miR-369-3p	81	44	54	29	38	23	28.009	20.597	33.0439	36.1743	38.5266	22.6817	26.4843	33.1932	0.325748	0.941517	1
NC_022298.1_9686	hsa-miR-548q_MIMAT0011163_Homo_sapiens_miR-548q	8	3	7	2	0	1	2.76632	1.40434	4.28347	2.49478	0	0.986162	1.62843	2.34993	0.52914	0.739839	1
NC_022296.1_8873	hsa-miR-182-5p_MIMAT0000259_Homo_sapiens_miR-182-5p	15	2	2	2	5	1	5.18686	0.936228	1.22385	2.49478	5.06929	0.986162	1.47239	3.82667	1.37793	0.216804	0.556444
NC_022322.1_11696	hsa-miR-96-5p_MIMAT0000095_Homo_sapiens_miR-96-5p	1	15	1	4	0	1	0.345791	7.02171	0.611925	4.98955	0	0.986162	4.33247	0.319238	-3.76249	0.000188329	0.00236981
NC_022313.1_4804	hsa-miR-376a-5p_MIMAT0003386_Homo_sapiens_miR-376a-5p	3	0	2	7	1	1	1.03737	0	1.22385	8.73172	1.01386	0.986162	3.23929	1.09169	-1.56911	0.368651	0.74387
NC_022294.1_7609	-	265	9	13	4	23	17	91.6345	4.21303	7.95502	4.98955	23.3187	16.7648	8.65578	40.9694	2.24281	0.000554628	0.00598206
NC_022304.1_1107	hsa-miR-15a-5p_MIMAT0000068_Homo_sapiens_miR-15a-5p	2364	911	1073	800	640	573	817.449	426.452	656.595	997.911	648.869	565.071	663.144	707.638	0.093688	0.959666	1
NC_022311.1_3569	hsa-miR-338-3p_MIMAT0000763_Homo_sapiens_miR-338-3p	115	109	70	66	36	41	39.7659	51.0244	42.8347	82.3276	36.4989	40.4326	57.9282	39.6998	-0.545133	0.174597	0.488226
NC_022313.1_4972	-	8	2	1	6	2	3	2.76632	0.936228	0.611925	7.48433	2.02772	2.95849	3.79301	1.80199	-1.07376	0.4811	0.892388
NC_022313.1_4745	hsa-miR-127-3p_MIMAT0000446_Homo_sapiens_miR-127-3p	10296	9382	6718	3988	4793	5595	3560.26	4391.85	4110.91	4974.58	4859.42	5517.58	4961.34	4176.86	-0.248308	0.0648389	0.258666
NC_022296.1_8584	hsa-miR-129-5p_MIMAT0000242_Homo_sapiens_miR-129-5p	0	2	3	0	0	2	0	0.936228	1.83577	0	0	1.97232	0.969517	0.611925	-0.663913	0.531548	0.928418
NC_022299.1_10441	hsa-miR-9-5p_MIMAT0000441_Homo_sapiens_miR-9-5p	14	6	7	1	5	0	4.84107	2.80868	4.28347	1.24739	5.06929	0	1.35202	4.73128	1.80711	0.29051	0.64828
NC_022315.1_5545	-	3	2	2	0	1	1	1.03737	0.936228	1.22385	0	1.01386	0.986162	0.640797	1.09169	0.768629	1	1
NC_022307.1_1863	-	13	0	6	2	1	1	4.49528	0	3.67155	2.49478	1.01386	0.986162	1.16031	3.06023	1.39913	0.103835	0.348426
NC_022296.1_8941	hsa-miR-153-3p_MIMAT0000439_Homo_sapiens_miR-153-3p	4	7	3	6	1	3	1.38316	3.2768	1.83577	7.48433	1.01386	2.95849	4.5732	1.41093	-1.69656	0.0597598	0.247225
NC_022316.1_5820	hsa-miR-122-5p_MIMAT0000421_Homo_sapiens_miR-122-5p	13	0	1	159	3	2	4.49528	0	0.611925	198.335	3.04158	1.97232	66.769	2.71626	-4.61949	3.62e-08	1.02e-06
NC_022312.1_4448	hsa-miR-34a-5p_MIMAT0000255_Homo_sapiens_miR-34a-5p	1	19	0	6	0	2	0.345791	8.89417	0	7.48433	0	1.97232	6.11694	0.115264	-5.7298	4.05e-06	7.97e-05
NC_022295.1_7873	hsa-miR-183-5p_MIMAT0000261_Homo_sapiens_miR-183-5p	0	0	0	1	0	0	0	0	0	1.24739	0	0	0.415796	0	#NAME?	0.723897	1
NC_022318.1_6529	hsa-miR-1307-5p_MIMAT0022727_Homo_sapiens_miR-1307-5p	2400	1670	616	627	499	418	829.897	781.75	376.946	782.112	505.915	412.216	658.693	570.919	-0.206319	0.221693	0.56037
NC_022300.1_10617	hsa-miR-27a-3p_MIMAT0000084_Homo_sapiens_miR-27a-3p	79038	90252	36913	45385	26401	47149	27330.6	42248.2	22588	56612.7	26766.9	46496.6	48452.5	25561.8	-0.922581	4.29e-05	0.000607361
NC_022322.1_11771	hsa-let-7a-5p_MIMAT0000062_Homo_sapiens_let-7a-5p	8	3	5	1	3	3	2.76632	1.40434	3.05962	1.24739	3.04158	2.95849	1.87007	2.95584	0.660475	0.789034	1
NC_022317.1_6072	hsa-miR-17-5p_MIMAT0000070_Homo_sapiens_miR-17-5p	1047	314	490	216	403	194	362.043	146.988	299.843	269.436	408.585	191.315	202.58	356.824	0.816721	0.185435	0.512207
NC_022322.1_11419	hsa-miR-542-3p_MIMAT0003389_Homo_sapiens_miR-542-3p	32	22	19	28	24	16	11.0653	10.2985	11.6266	34.9269	24.3326	15.7786	20.3347	15.6748	-0.375492	0.420064	0.811743
NC_022322.1_11418	hsa-miR-496_MIMAT0002818_Homo_sapiens_miR-496	2	0	0	1	1	1	0.691581	0	0	1.24739	1.01386	0.986162	0.744517	0.56848	-0.389195	1	1
NC_022303.1_867	-	2	0	0	0	1	0	0.691581	0	0	0	1.01386	0	0	0.56848	Inf	0.519514	0.917504
NC_022311.1_3492	hsa-miR-10a-5p_MIMAT0000253_Homo_sapiens_miR-10a-5p	0	1	0	1	0	1	0	0.468114	0	1.24739	0	0.986162	0.900555	0	#NAME?	0.109626	0.35727
NC_022308.1_2368	hsa-miR-29a-3p_MIMAT0000086_Homo_sapiens_miR-29a-3p	0	0	1	1	0	0	0	0	0.611925	1.24739	0	0	0.415796	0.203975	-1.02748	1	1
NC_022313.1_4815	hsa-miR-655-3p_MIMAT0003331_Homo_sapiens_miR-655-3p	35	29	24	8	16	28	12.1027	13.5753	14.6862	9.97911	16.2217	27.6125	17.0557	14.3369	-0.25052	0.387951	0.769111
NC_022322.1_11743	hsa-miR-362-5p_MIMAT0000705_Homo_sapiens_miR-362-5p	51	23	28	6	18	13	17.6353	10.7666	17.1339	7.48433	18.2495	12.8201	10.357	17.6729	0.770929	0.590804	0.985017
NC_022308.1_2306	hsa-miR-34a-5p_MIMAT0000255_Homo_sapiens_miR-34a-5p	15	1	11	1	4	3	5.18686	0.468114	6.73117	1.24739	4.05543	2.95849	1.558	5.32449	1.77295	0.0640874	0.258666
NC_022311.1_3391	hsa-miR-423-3p_MIMAT0001340_Homo_sapiens_miR-423-3p	7056	1760	3095	831	2024	936	2439.9	823.881	1893.91	1036.58	2052.05	923.048	927.836	2128.62	1.19798	0.0123879	0.0763404
NC_022311.1_3475	-	0	0	0	1	0	0	0	0	0	1.24739	0	0	0.415796	0	#NAME?	0.723897	1
NC_022308.1_2581	hsa-miR-205-5p_MIMAT0000266_Homo_sapiens_miR-205-5p	172	2745	77	1006	134	1401	59.476	1284.97	47.1182	1254.87	135.857	1381.61	1307.15	80.8171	-4.01562	8.93e-25	7.35e-23
NC_022310.1_3273	hsa-miR-330-5p_MIMAT0004693_Homo_sapiens_miR-330-5p	4	2	2	1	1	1	1.38316	0.936228	1.22385	1.24739	1.01386	0.986162	1.05659	1.20696	0.191954	1	1
NC_022299.1_10107	-	696	2140	236	241	96	525	240.67	1001.76	144.414	300.621	97.3304	517.735	606.707	160.805	-1.91569	4.88e-08	1.3e-06
NC_022308.1_2447	-	2	0	1	0	0	0	0.691581	0	0.611925	0	0	0	0	0.434502	Inf	0.519514	0.917504
NC_022302.1_148	hsa-miR-628-5p_MIMAT0004809_Homo_sapiens_miR-628-5p	58	25	29	11	11	15	20.0559	11.7028	17.7458	13.7213	11.1524	14.7924	13.4055	16.318	0.283641	0.913121	1
NC_022310.1_3286	hsa-miR-2467-3p_MIMAT0019953_Homo_sapiens_miR-2467-3p	0	0	2	0	0	0	0	0	1.22385	0	0	0	0	0.40795	Inf	0.814219	1
NC_022309.1_2843	-	11	5	9	4	4	4	3.8037	2.34057	5.50732	4.98955	4.05543	3.94465	3.75826	4.45548	0.245518	0.976001	1
NC_022319.1_6655	hsa-miR-6779-3p_MIMAT0027459_Homo_sapiens_miR-6779-3p	3	0	4	0	0	0	1.03737	0	2.4477	0	0	0	0	1.16169	Inf	0.102794	0.347505
NC_022317.1_6180	-	5	1	0	0	4	0	1.72895	0.468114	0	0	4.05543	0	0.156038	1.92813	3.62723	0.205005	0.54951
NC_022315.1_5350	-	5	2	0	0	0	1	1.72895	0.936228	0	0	0	0.986162	0.640797	0.576318	-0.153003	1	1
NC_022295.1_8425	-	18	15	4	7	6	16	6.22423	7.02171	2.4477	8.73172	6.08315	15.7786	10.5107	4.91836	-1.09561	0.0963575	0.338372
NC_022300.1_10634	hsa-let-7a-5p_MIMAT0000062_Homo_sapiens_let-7a-5p	568	265	338	76	188	78	196.409	124.05	206.831	94.8015	190.605	76.9206	98.5908	197.948	1.0056	0.282246	0.634528
NC_022302.1_220	-	5	3	0	4	1	5	1.72895	1.40434	0	4.98955	1.01386	4.93081	3.7749	0.91427	-2.04575	0.0926955	0.338372
NC_022313.1_4822	hsa-miR-382-5p_MIMAT0000737_Homo_sapiens_miR-382-5p	10	3	2	5	2	3	3.45791	1.40434	1.22385	6.23694	2.02772	2.95849	3.53326	2.23649	-0.659762	0.709239	1
NC_022308.1_2259	hsa-miR-4802-3p_MIMAT0019982_Homo_sapiens_miR-4802-3p	2	0	0	0	0	0	0.691581	0	0	0	0	0	0	0.230527	Inf	0.814219	1
NC_022293.1_4100	hsa-miR-4287_MIMAT0016917_Homo_sapiens_miR-4287	323	7	54	17	47	26	111.69	3.2768	33.0439	21.2056	47.6513	25.6402	16.7075	64.1285	1.94047	0.00056992	0.00606264
NC_022322.1_11577	-	6	1	0	0	4	0	2.07474	0.468114	0	0	4.05543	0	0.156038	2.04339	3.711	0.16138	0.464161
NC_022311.1_3743	hsa-miR-15a-5p_MIMAT0000068_Homo_sapiens_miR-15a-5p	122	180	42	97	42	67	42.1864	84.2605	25.7008	120.997	42.5821	66.0729	90.4433	36.8231	-1.2964	0.00532757	0.0392421
NC_022314.1_5108	-	1	0	0	0	0	0	0.345791	0	0	0	0	0	0	0.115264	Inf	1	1
NC_022322.1_11692	-	0	2	0	0	0	1	0	0.936228	0	0	0	0.986162	0.640797	0	#NAME?	0.0948354	0.338372
NC_022310.1_3133	-	0	0	1	0	0	0	0	0	0.611925	0	0	0	0	0.203975	Inf	1	1
NC_022322.1_11742	hsa-miR-500a-3p_MIMAT0002871_Homo_sapiens_miR-500a-3p	4821	933	2284	406	1677	562	1667.06	436.75	1397.64	506.44	1700.24	554.223	499.138	1588.31	1.66998	0.000575482	0.00606264
NC_022301.1_11094	-	3	0	0	0	1	0	1.03737	0	0	0	1.01386	0	0	0.683743	Inf	0.331476	0.690385
NC_022295.1_8275	-	1	0	0	0	0	0	0.345791	0	0	0	0	0	0	0.115264	Inf	1	1
NC_022303.1_474	hsa-miR-1234-3p_MIMAT0005589_Homo_sapiens_miR-1234-3p	2	0	0	0	0	0	0.691581	0	0	0	0	0	0	0.230527	Inf	0.814219	1
NC_022313.1_4801	hsa-miR-376a-3p_MIMAT0000729_Homo_sapiens_miR-376a-3p	6	1	14	3	3	2	2.07474	0.468114	8.56695	3.74216	3.04158	1.97232	2.06087	4.56109	1.14613	0.221472	0.56037
NC_022311.1_3492	hsa-miR-10a-5p_MIMAT0000253_Homo_sapiens_miR-10a-5p	765	4073	852	3964	382	2152	264.53	1906.63	521.36	4944.65	387.294	2122.22	2991.17	391.061	-2.93524	1.27e-16	7.22e-15
NC_022311.1_3800	-	7	0	1	0	1	0	2.42053	0	0.611925	0	1.01386	0	0	1.34877	Inf	0.0554739	0.23857
NC_022315.1_5685	-	1	0	2	0	4	1	0.345791	0	1.22385	0	4.05543	0.986162	0.328721	1.87502	2.51198	0.319162	0.681983
NC_022296.1_8605	-	1	1	0	1	0	0	0.345791	0.468114	0	1.24739	0	0	0.571834	0.115264	-2.31066	0.59637	0.985017
NC_022314.1_5102	hsa-miR-135a-5p_MIMAT0000428_Homo_sapiens_miR-135a-5p	0	0	0	0	1	0	0	0	0	0	1.01386	0	0	0.337953	Inf	1	1
NC_022313.1_4813	hsa-miR-154-3p_MIMAT0000453_Homo_sapiens_miR-154-3p	0	2	1	0	2	0	0	0.936228	0.611925	0	2.02772	0	0.312076	0.879881	1.49541	1	1
NC_022302.1_263	-	94	37	49	10	24	12	32.5043	17.3202	29.9843	12.4739	24.3326	11.8339	13.876	28.9404	1.06049	0.328186	0.690385
NC_022318.1_6542	hsa-miR-1265_MIMAT0005918_Homo_sapiens_miR-1265	0	0	0	0	0	1	0	0	0	0	0	0.986162	0.328721	0	#NAME?	0.723897	1
NC_022296.1_8884	hsa-miR-29a-3p_MIMAT0000086_Homo_sapiens_miR-29a-3p	5586	4897	3625	2420	2086	1940	1931.59	2292.35	2218.23	3018.68	2114.91	1913.15	2408.06	2088.24	-0.205585	0.133248	0.412022
NC_022298.1_9847	-	16	0	11	1	15	4	5.53265	0	6.73117	1.24739	15.2079	3.94465	1.73068	9.15723	2.40357	0.00855197	0.0565554
NC_022318.1_6352	-	1	0	0	0	0	0	0.345791	0	0	0	0	0	0	0.115264	Inf	1	1
NC_022294.1_7494	hsa-miR-8078_MIMAT0031005_Homo_sapiens_miR-8078	120	20	62	15	28	28	41.4949	9.36228	37.9393	18.7108	28.388	27.6125	18.5619	35.9407	0.953277	0.149246	0.444791
NC_022296.1_8884	hsa-miR-29a-3p_MIMAT0000086_Homo_sapiens_miR-29a-3p	14	6	5	8	4	6	4.84107	2.80868	3.05962	9.97911	4.05543	5.91697	6.23492	3.98537	-0.645656	0.518013	0.917504
NC_022309.1_2792	hsa-miR-3157-5p_MIMAT0015031_Homo_sapiens_miR-3157-5p	1	0	1	0	0	1	0.345791	0	0.611925	0	0	0.986162	0.328721	0.319238	-0.0422281	1	1
NC_022315.1_5601	hsa-miR-877-5p_MIMAT0004949_Homo_sapiens_miR-877-5p	2	0	1	0	1	0	0.691581	0	0.611925	0	1.01386	0	0	0.772455	Inf	0.331476	0.690385
NC_022314.1_5130	hsa-miR-191-5p_MIMAT0000440_Homo_sapiens_miR-191-5p	95785	93344	84133	46253	44685	43324	33121.5	43695.6	51483.1	57695.5	45304.3	42724.5	48038.5	43303	-0.149726	0.0648849	0.258666
NC_022294.1_7454	hsa-miR-26a-5p_MIMAT0000082_Homo_sapiens_miR-26a-5p	22071	13268	9842	5548	8939	5364	7631.94	6210.94	6022.56	6920.51	9062.88	5289.77	6140.41	7572.46	0.302428	0.834201	1
NW_005101983.1_12088	hsa-miR-4758-3p_MIMAT0019904_Homo_sapiens_miR-4758-3p	15	3	0	1	0	0	5.18686	1.40434	0	1.24739	0	0	0.88391	1.72895	0.967927	0.495001	0.909676
NC_022316.1_5820	hsa-miR-122-5p_MIMAT0000421_Homo_sapiens_miR-122-5p	1	0	0	1	0	0	0.345791	0	0	1.24739	0	0	0.415796	0.115264	-1.85094	1	1
NC_022309.1_2614	-	2	0	0	0	1	0	0.691581	0	0	0	1.01386	0	0	0.56848	Inf	0.519514	0.917504
NC_022315.1_5350	-	1	0	0	0	0	0	0.345791	0	0	0	0	0	0	0.115264	Inf	1	1
NC_022308.1_2323	-	3	4	3	1	2	2	1.03737	1.87246	1.83577	1.24739	2.02772	1.97232	1.69739	1.63362	-0.0552444	0.678635	1
NW_005111442.1_12346	-	1	0	0	0	0	1	0.345791	0	0	0	0	0.986162	0.328721	0.115264	-1.51193	1	1
NC_022293.1_4123	-	4	2	0	0	0	0	1.38316	0.936228	0	0	0	0	0.312076	0.461054	0.563039	1	1
NC_022296.1_8862	-	0	1	1	1	1	0	0	0.468114	0.611925	1.24739	1.01386	0	0.571834	0.541928	-0.0774962	0.96793	1
NC_022296.1_8515	hsa-miR-148a-3p_MIMAT0000243_Homo_sapiens_miR-148a-3p	668622	90479	330355	31129	183690	43593	231203	42354.5	202152	38829.9	186236	42989.8	41391.4	206530	2.31895	2.06e-09	6.9e-08
NC_022314.1_5132	hsa-miR-425-5p_MIMAT0003393_Homo_sapiens_miR-425-5p	8	22	10	6	5	3	2.76632	10.2985	6.11925	7.48433	5.06929	2.95849	6.91377	4.65162	-0.57174	0.0946058	0.338372
NC_022315.1_5718	hsa-miR-3614-5p_MIMAT0017992_Homo_sapiens_miR-3614-5p	0	1	0	0	0	1	0	0.468114	0	0	0	0.986162	0.484759	0	#NAME?	0.262014	0.602498
NC_022298.1_9790	-	37	15	23	4	10	4	12.7943	7.02171	14.0743	4.98955	10.1386	3.94465	5.31864	12.3357	1.21371	0.304711	0.663451
NC_022300.1_10699	-	1	0	0	0	0	0	0.345791	0	0	0	0	0	0	0.115264	Inf	1	1
NC_022301.1_11091	-	3	1	0	0	1	0	1.03737	0.468114	0	0	1.01386	0	0.156038	0.683743	2.13156	0.812109	1
NC_022296.1_8595	-	2	0	1	0	0	1	0.691581	0	0.611925	0	0	0.986162	0.328721	0.434502	0.4025	1	1
NC_022294.1_7678	hsa-miR-548as-3p_MIMAT0022268_Homo_sapiens_miR-548as-3p	3	1	3	1	3	1	1.03737	0.468114	1.83577	1.24739	3.04158	0.986162	0.900555	1.97157	1.13046	0.646819	1
NC_022306.1_1628	hsa-miR-30a-5p_MIMAT0000087_Homo_sapiens_miR-30a-5p	76267	25062	27496	8751	19896	8963	26372.4	11731.9	16825.5	10915.9	20171.7	8838.97	10495.6	21123.2	1.00905	0.0272304	0.140976
NC_022295.1_8085	-	1035	29	660	12	402	11	357.893	13.5753	403.87	14.9687	407.571	10.8478	13.1306	389.778	4.89165	3.28e-15	1.56e-13
NC_022311.1_3666	hsa-miR-130a-3p_MIMAT0000425_Homo_sapiens_miR-130a-3p	3	0	0	0	1	0	1.03737	0	0	0	1.01386	0	0	0.683743	Inf	0.331476	0.690385
NC_022297.1_8992	hsa-miR-3156-3p_MIMAT0019209_Homo_sapiens_miR-3156-3p	650	117	234	40	84	105	224.764	54.7693	143.19	49.8955	85.1641	103.547	69.404	151.039	1.12184	0.0573848	0.242947
NC_022297.1_8963	hsa-miR-331-3p_MIMAT0000760_Homo_sapiens_miR-331-3p	30	4	11	3	1	5	10.3737	1.87246	6.73117	3.74216	1.01386	4.93081	3.51514	6.03958	0.780865	0.271269	0.615965
NC_022295.1_8361	hsa-miR-30a-5p_MIMAT0000087_Homo_sapiens_miR-30a-5p	31552	13921	12900	4523	8264	4255	10910.4	6516.61	7893.83	5641.94	8378.53	4196.12	5451.56	9060.91	0.732988	0.249274	0.602498
NC_022305.1_1322	hsa-miR-499a-5p_MIMAT0002870_Homo_sapiens_miR-499a-5p	1	0	2	1	1	0	0.345791	0	1.22385	1.24739	1.01386	0	0.415796	0.861166	1.05042	0.779441	1
NC_022313.1_4829	hsa-miR-154-3p_MIMAT0000453_Homo_sapiens_miR-154-3p	3	5	3	3	2	6	1.03737	2.34057	1.83577	3.74216	2.02772	5.91697	3.9999	1.63362	-1.29189	0.110476	0.358751
NC_022304.1_1107	hsa-miR-15a-5p_MIMAT0000068_Homo_sapiens_miR-15a-5p	3	1	0	0	0	1	1.03737	0.468114	0	0	0	0.986162	0.484759	0.345791	-0.487368	1	1
NC_022299.1_10441	hsa-miR-9-5p_MIMAT0000441_Homo_sapiens_miR-9-5p	1567	239	159	39	204	27	541.854	111.879	97.296	48.6481	206.827	26.6264	62.3846	281.992	2.17639	0.00095609	0.00921508
NC_022318.1_6325	-	2	1	0	0	0	0	0.691581	0.468114	0	0	0	0	0.156038	0.230527	0.563039	1	1
NC_022310.1_2987	hsa-miR-3065-3p_MIMAT0015378_Homo_sapiens_miR-3065-3p	4	6	3	1	2	2	1.38316	2.80868	1.83577	1.24739	2.02772	1.97232	2.00947	1.74888	-0.200377	0.474602	0.888407
NC_022313.1_4809	hsa-miR-381-3p_MIMAT0000736_Homo_sapiens_miR-381-3p	22	22	26	8	8	7	7.60739	10.2985	15.91	9.97911	8.11087	6.90314	9.06025	10.5428	0.218631	0.791804	1
NC_022317.1_6125	hsa-miR-8057_MIMAT0030984_Homo_sapiens_miR-8057	0	0	1	0	0	0	0	0	0.611925	0	0	0	0	0.203975	Inf	1	1
NC_022308.1_2259	hsa-miR-4802-3p_MIMAT0019982_Homo_sapiens_miR-4802-3p	17	7	7	0	3	8	5.87844	3.2768	4.28347	0	3.04158	7.8893	3.72203	4.40116	0.241794	1	1
NC_022298.1_9662	-	36	8	24	4	13	5	12.4485	3.74491	14.6862	4.98955	13.1802	4.93081	4.55509	13.4383	1.5608	0.075994	0.292981
NC_022300.1_10512	hsa-miR-31-5p_MIMAT0000089_Homo_sapiens_miR-31-5p	43	3	9	6	41	5	14.869	1.40434	5.50732	7.48433	41.5682	4.93081	4.60649	20.6482	2.16427	0.00571953	0.0414552
NC_022295.1_8085	-	821	16	532	8	491	18	283.894	7.48982	325.544	9.97911	497.804	17.7509	11.7399	369.081	4.97444	1.43e-15	7.62e-14
NC_022317.1_5944	-	0	0	1	0	0	0	0	0	0.611925	0	0	0	0	0.203975	Inf	1	1
NC_022313.1_4801	hsa-miR-376a-3p_MIMAT0000729_Homo_sapiens_miR-376a-3p	1	0	0	0	0	0	0.345791	0	0	0	0	0	0	0.115264	Inf	1	1
NC_022305.1_1499	-	1	0	0	1	0	0	0.345791	0	0	1.24739	0	0	0.415796	0.115264	-1.85094	1	1
NC_022322.1_11749	hsa-miR-532-5p_MIMAT0002888_Homo_sapiens_miR-532-5p	144	39	50	7	51	16	49.7938	18.2564	30.5962	8.73172	51.7068	15.7786	14.2556	44.0323	1.62703	0.0747737	0.290751
NC_022313.1_4832	-	12	11	8	4	9	7	4.14949	5.14925	4.8954	4.98955	9.12473	6.90314	5.68065	6.05654	0.0924377	0.677891	1
NC_022299.1_9917	hsa-miR-24-3p_MIMAT0000080_Homo_sapiens_miR-24-3p	105	55	59	24	25	37	36.308	25.7463	36.1036	29.9373	25.3465	36.488	30.7239	32.586	0.0848931	0.847565	1
NC_022322.1_11422	hsa-miR-450a-5p_MIMAT0001545_Homo_sapiens_miR-450a-5p	0	0	0	0	1	0	0	0	0	0	1.01386	0	0	0.337953	Inf	1	1
NC_022317.1_6074	hsa-miR-17-5p_MIMAT0000070_Homo_sapiens_miR-17-5p	16	6	16	4	5	3	5.53265	2.80868	9.7908	4.98955	5.06929	2.95849	3.58557	6.79758	0.922817	0.391171	0.770437
NC_022305.1_1486	hsa-miR-133a-3p_MIMAT0000427_Homo_sapiens_miR-133a-3p	0	2	0	0	0	1	0	0.936228	0	0	0	0.986162	0.640797	0	#NAME?	0.0948354	0.338372
NC_022321.1_7219	hsa-miR-192-5p_MIMAT0000222_Homo_sapiens_miR-192-5p	2	0	1	1	0	2	0.691581	0	0.611925	1.24739	0	1.97232	1.07324	0.434502	-1.30453	0.827677	1
NC_022297.1_9404	hsa-miR-141-3p_MIMAT0000432_Homo_sapiens_miR-141-3p	131	26	72	10	32	19	45.2986	12.171	44.0586	12.4739	32.4435	18.7371	14.4606	40.6002	1.48936	0.0494377	0.219562
NC_022300.1_10632	hsa-let-7a-5p_MIMAT0000062_Homo_sapiens_let-7a-5p	103863	39827	51720	18044	32566	18749	35914.8	18643.6	31648.7	22507.9	33017.3	18489.6	19880.3	33527	0.75398	0.12805	0.400045
NC_022316.1_5745	hsa-miR-187-3p_MIMAT0000262_Homo_sapiens_miR-187-3p	0	2	0	1	1	0	0	0.936228	0	1.24739	1.01386	0	0.727872	0.337953	-1.10686	0.317132	0.679247
NC_022317.1_6213	-	1	1	3	0	0	0	0.345791	0.468114	1.83577	0	0	0	0.156038	0.727188	2.22043	0.810643	1
NW_005101056.1_11844	-	6	3	4	1	1	1	2.07474	1.40434	2.4477	1.24739	1.01386	0.986162	1.21263	1.84543	0.605819	0.937082	1
NC_022320.1_6853	hsa-miR-4723-5p_MIMAT0019838_Homo_sapiens_miR-4723-5p	55	4	4	1	6	3	19.0185	1.87246	2.4477	1.24739	6.08315	2.95849	2.02611	9.18311	2.18027	0.0135396	0.0807031
NC_022299.1_9913	hsa-miR-23a-3p_MIMAT0000078_Homo_sapiens_miR-23a-3p	5071	2190	3098	896	1722	1242	1753.5	1025.17	1895.74	1117.66	1745.86	1224.81	1122.55	1798.37	0.679913	0.325216	0.690037
NC_022297.1_9148	-	6	5	0	1	0	1	2.07474	2.34057	0	1.24739	0	0.986162	1.52471	0.691581	-1.14056	0.372548	0.746744
NW_005101058.1_11848	hsa-miR-4774-3p_MIMAT0019930_Homo_sapiens_miR-4774-3p	1	1	0	0	0	0	0.345791	0.468114	0	0	0	0	0.156038	0.115264	-0.436961	1	1
NC_022295.1_8361	hsa-miR-30a-5p_MIMAT0000087_Homo_sapiens_miR-30a-5p	1054	582	417	207	293	194	364.463	272.442	255.173	258.209	297.061	191.315	240.656	305.565	0.344511	1	1
NC_022296.1_8877	hsa-miR-183-5p_MIMAT0000261_Homo_sapiens_miR-183-5p	56	5	17	1	19	3	19.3643	2.34057	10.4027	1.24739	19.2633	2.95849	2.18215	16.3434	2.90489	0.00128396	0.0119448
NC_022322.1_11742	hsa-miR-500a-3p_MIMAT0002871_Homo_sapiens_miR-500a-3p	107	18	54	12	48	9	36.9996	8.42605	33.0439	14.9687	48.6652	8.87546	10.7567	39.5696	1.87915	0.0134316	0.0805895
NC_022302.1_207	-	3	1	0	1	2	0	1.03737	0.468114	0	1.24739	2.02772	0	0.571834	1.0217	0.837298	0.9864	1
NC_022296.1_8508	hsa-miR-196a-5p_MIMAT0000226_Homo_sapiens_miR-196a-5p	1	1	1	2	1	6	0.345791	0.468114	0.611925	2.49478	1.01386	5.91697	2.95995	0.657191	-2.17119	0.0675566	0.266114
NC_022295.1_8149	-	0	0	1	0	1	1	0	0	0.611925	0	1.01386	0.986162	0.328721	0.541928	0.721238	1	1
NC_022322.1_11426	hsa-miR-450b-5p_MIMAT0004909_Homo_sapiens_miR-450b-5p	235	100	83	61	86	68	81.2608	46.8114	50.7898	76.0907	87.1918	67.059	63.3204	73.0808	0.206822	1	1
NC_022296.1_8595	-	4	4	0	0	0	1	1.38316	1.87246	0	0	0	0.986162	0.952873	0.461054	-1.04735	0.419307	0.811743
NC_022310.1_3202	hsa-miR-328-3p_MIMAT0000752_Homo_sapiens_miR-328-3p	277	81	166	26	101	25	95.784	37.9172	101.579	32.4321	102.4	24.6541	31.6678	99.9211	1.65777	0.0332181	0.165361
NC_022307.1_2180	hsa-miR-330-5p_MIMAT0004693_Homo_sapiens_miR-330-5p	22	24	6	5	11	4	7.60739	11.2347	3.67155	6.23694	11.1524	3.94465	7.13877	7.47713	0.0668076	0.392492	0.771363
NC_022322.1_11680	hsa-miR-505-3p_MIMAT0002876_Homo_sapiens_miR-505-3p	1	0	1	3	2	0	0.345791	0	0.611925	3.74216	2.02772	0	1.24739	0.995144	-0.325933	1	1
NC_022308.1_2506	hsa-miR-200b-3p_MIMAT0000318_Homo_sapiens_miR-200b-3p	87243	42766	39198	9375	20716	10749	30167.8	20019.4	23986.2	11694.3	21003.1	10600.3	14104.6	25052.4	0.828779	0.191067	0.52298
NC_022293.1_4323	hsa-miR-15a-5p_MIMAT0000068_Homo_sapiens_miR-15a-5p	35	14	14	22	11	10	12.1027	6.5536	8.56695	27.4425	11.1524	9.86162	14.6193	10.6074	-0.462805	0.602917	0.987802
NC_022308.1_2365	hsa-miR-29a-3p_MIMAT0000086_Homo_sapiens_miR-29a-3p	10	5	3	4	3	1	3.45791	2.34057	1.83577	4.98955	3.04158	0.986162	2.7721	2.77842	0.00328711	0.980713	1
NC_022301.1_10936	hsa-miR-4424_MIMAT0018939_Homo_sapiens_miR-4424	0	1	0	1	0	0	0	0.468114	0	1.24739	0	0	0.571834	0	#NAME?	0.262014	0.602498
NC_022322.1_11435	hsa-miR-25-3p_MIMAT0000081_Homo_sapiens_miR-25-3p	11230	5496	5944	2703	4406	2818	3883.23	2572.75	3637.28	3371.69	4467.06	2779.01	2907.82	3995.86	0.458568	0.663732	1
NC_022310.1_3152	hsa-miR-6781-5p_MIMAT0027462_Homo_sapiens_miR-6781-5p	26	7	2	1	4	4	8.99055	3.2768	1.22385	1.24739	4.05543	3.94465	2.82294	4.75661	0.752734	0.615486	0.995768
NC_022296.1_8904	-	1	0	3	0	1	1	0.345791	0	1.83577	0	1.01386	0.986162	0.328721	1.06514	1.69611	0.584915	0.985017
NC_022303.1_874	hsa-miR-199a-3p_MIMAT0000232_Homo_sapiens_miR-199a-3p	139	881	114	274	67	349	48.0649	412.408	69.7594	341.784	67.9285	344.171	366.121	61.9176	-2.5639	4.49e-10	1.56e-08
NC_022322.1_11697	-	384	218	163	31	97	52	132.784	102.049	99.7437	38.669	98.3443	51.2804	63.9994	110.291	0.785178	0.707108	1
NC_022316.1_5763	hsa-miR-133a-3p_MIMAT0000427_Homo_sapiens_miR-133a-3p	0	4	1	0	0	1	0	1.87246	0.611925	0	0	0.986162	0.952873	0.203975	-2.22389	0.0774265	0.297239
NC_022313.1_4838	hsa-miR-541-5p_MIMAT0004919_Homo_sapiens_miR-541-5p	15	2	22	4	9	2	5.18686	0.936228	13.4623	4.98955	9.12473	1.97232	2.6327	9.25798	1.81415	0.0300544	0.152119
NC_022322.1_11553	hsa-miR-221-3p_MIMAT0000278_Homo_sapiens_miR-221-3p	88	225	48	71	21	74	30.4296	105.326	29.3724	88.5646	21.291	72.976	88.9554	27.031	-1.71847	0.000256017	0.00305199
NC_022313.1_4819	hsa-miR-154-3p_MIMAT0000453_Homo_sapiens_miR-154-3p	1	0	0	0	1	0	0.345791	0	0	0	1.01386	0	0	0.453216	Inf	0.814219	1
NC_022309.1_2792	hsa-miR-3157-5p_MIMAT0015031_Homo_sapiens_miR-3157-5p	0	0	1	0	0	0	0	0	0.611925	0	0	0	0	0.203975	Inf	1	1
NC_022311.1_3664	hsa-miR-130a-3p_MIMAT0000425_Homo_sapiens_miR-130a-3p	99	47	47	52	56	46	34.2333	22.0014	28.7605	64.8642	56.7761	45.3635	44.0763	39.9233	-0.142775	0.638345	1
NC_022296.1_8875	hsa-miR-96-5p_MIMAT0000095_Homo_sapiens_miR-96-5p	5	0	1	0	1	0	1.72895	0	0.611925	0	1.01386	0	0	1.11825	Inf	0.101481	0.347446
NC_022322.1_11747	hsa-miR-188-5p_MIMAT0000457_Homo_sapiens_miR-188-5p	12	9	8	4	4	3	4.14949	4.21303	4.8954	4.98955	4.05543	2.95849	4.05369	4.36677	0.107332	0.841412	1
NC_022293.1_4128	-	7	21	2	2	0	0	2.42053	9.83039	1.22385	2.49478	0	0	4.10839	1.21479	-1.75786	0.00656705	0.0463506
NC_022322.1_11428	hsa-miR-17-5p_MIMAT0000070_Homo_sapiens_miR-17-5p	10	2	6	1	3	5	3.45791	0.936228	3.67155	1.24739	3.04158	4.93081	2.37148	3.39034	0.515646	0.698994	1
NC_022296.1_8904	-	1	0	0	0	0	0	0.345791	0	0	0	0	0	0	0.115264	Inf	1	1
NC_022306.1_1594	hsa-miR-30a-5p_MIMAT0000087_Homo_sapiens_miR-30a-5p	639	580	191	153	215	219	220.96	271.506	116.878	190.85	217.98	215.97	226.109	185.272	-0.287368	0.125894	0.396042
NC_022321.1_6939	-	55	168	47	109	30	99	19.0185	78.6431	28.7605	135.965	30.4158	97.6301	104.08	26.0649	-1.99751	5.95e-05	0.000816679
NC_022298.1_9790	-	0	0	1	0	0	0	0	0	0.611925	0	0	0	0	0.203975	Inf	1	1
NC_022317.1_6018	-	0	2	1	0	0	1	0	0.936228	0.611925	0	0	0.986162	0.640797	0.203975	-1.65148	0.300374	0.65734
NC_022308.1_2492	hsa-miR-6756-5p_MIMAT0027412_Homo_sapiens_miR-6756-5p	6	1	1	3	0	2	2.07474	0.468114	0.611925	3.74216	0	1.97232	2.06087	0.895556	-1.2024	0.733324	1
NC_022300.1_10660	-	2	0	1	0	3	0	0.691581	0	0.611925	0	3.04158	0	0	1.44836	Inf	0.145397	0.43764
NC_022317.1_5947	hsa-miR-3663-3p_MIMAT0018085_Homo_sapiens_miR-3663-3p	1	0	0	0	0	0	0.345791	0	0	0	0	0	0	0.115264	Inf	1	1
NC_022303.1_745	hsa-miR-216a-5p_MIMAT0000273_Homo_sapiens_miR-216a-5p	0	0	1	0	1	1	0	0	0.611925	0	1.01386	0.986162	0.328721	0.541928	0.721238	1	1
NC_022319.1_6705	hsa-miR-151a-3p_MIMAT0000757_Homo_sapiens_miR-151a-3p	3	3	8	4	8	5	1.03737	1.40434	4.8954	4.98955	8.11087	4.93081	3.7749	4.68121	0.310443	1	1
NC_022311.1_3830	hsa-miR-5681a_MIMAT0022469_Homo_sapiens_miR-5681a	155	28	14	3	90	35	53.5975	13.1072	8.56695	3.74216	91.2473	34.5157	17.1217	51.1372	1.57855	0.0617852	0.254443
NC_022305.1_1579	hsa-miR-663a_MIMAT0003326_Homo_sapiens_miR-663a	5	1	2	1	0	0	1.72895	0.468114	1.22385	1.24739	0	0	0.571834	0.984267	0.783454	0.682057	1
NC_022313.1_4818	-	101	75	49	36	36	34	34.9248	35.1085	29.9843	44.906	36.4989	33.5295	37.848	33.8027	-0.16308	0.443365	0.84566
NC_022314.1_5026	hsa-miR-26a-5p_MIMAT0000082_Homo_sapiens_miR-26a-5p	86716	115653	47782	37759	40735	37328	29985.6	54138.8	29239	47100.1	41299.5	36811.5	46016.8	33508	-0.457654	0.00122082	0.0115215
NC_022296.1_8886	hsa-miR-29a-3p_MIMAT0000086_Homo_sapiens_miR-29a-3p	269	206	200	80	169	82	93.0177	96.4315	122.385	99.7911	171.342	80.8653	92.3626	128.915	0.481038	0.996071	1
NC_022296.1_8926	-	4	0	2	0	1	0	1.38316	0	1.22385	0	1.01386	0	0	1.20696	Inf	0.102359	0.347446
NC_022312.1_4491	hsa-miR-3156-3p_MIMAT0019209_Homo_sapiens_miR-3156-3p	1058	433	353	146	243	521	365.846	202.693	216.009	182.119	246.368	513.79	299.534	276.074	-0.117663	0.594968	0.985017
NC_022308.1_2431	-	1	4	1	5	1	1	0.345791	1.87246	0.611925	6.23694	1.01386	0.986162	3.03185	0.657191	-2.20581	0.0405857	0.196941
NC_022299.1_10348	hsa-miR-377-3p_MIMAT0000730_Homo_sapiens_miR-377-3p	1	0	0	0	0	0	0.345791	0	0	0	0	0	0	0.115264	Inf	1	1
NC_022322.1_11677	hsa-miR-504-5p_MIMAT0002875_Homo_sapiens_miR-504-5p	110	65	17	27	35	24	38.037	30.4274	10.4027	33.6795	35.485	23.6679	29.2583	27.9749	-0.0647106	0.547014	0.951237
NC_022296.1_8873	hsa-miR-182-5p_MIMAT0000259_Homo_sapiens_miR-182-5p	225399	25255	117768	9770	61288	10556	77940.8	11822.2	72065.1	12187	62137.4	10409.9	11473	70714.4	2.62376	1.44e-11	5.66e-10
NC_022322.1_11416	hsa-miR-15a-5p_MIMAT0000068_Homo_sapiens_miR-15a-5p	53	21	32	52	57	17	18.3269	9.83039	19.5816	64.8642	57.7899	16.7648	30.4864	31.8995	0.0653646	0.954203	1
NC_022322.1_11488	hsa-miR-361-5p_MIMAT0000703_Homo_sapiens_miR-361-5p	538	225	276	97	216	114	186.035	105.326	168.891	120.997	218.993	112.422	112.915	191.307	0.760651	0.400929	0.784539
NC_022314.1_5230	hsa-miR-6763-3p_MIMAT0027427_Homo_sapiens_miR-6763-3p	11	7	10	7	4	6	3.8037	3.2768	6.11925	8.73172	4.05543	5.91697	5.97516	4.65946	-0.358816	0.633891	1
NC_022306.1_1630	hsa-miR-30a-5p_MIMAT0000087_Homo_sapiens_miR-30a-5p	10719	2274	3024	987	2829	783	3706.53	1064.49	1850.46	1231.17	2868.21	772.165	1022.61	2808.4	1.45749	0.00167672	0.0144677
NC_022314.1_5343	hsa-miR-9-5p_MIMAT0000441_Homo_sapiens_miR-9-5p	17	5	9	3	14	3	5.87844	2.34057	5.50732	3.74216	14.194	2.95849	3.01374	8.52659	1.50041	0.171756	0.48255
NC_022308.1_2491	hsa-miR-6756-5p_MIMAT0027412_Homo_sapiens_miR-6756-5p	8	4	0	1	0	0	2.76632	1.87246	0	1.24739	0	0	1.03995	0.922108	-0.173504	0.975575	1
NC_022294.1_7626	hsa-miR-216a-3p_MIMAT0022844_Homo_sapiens_miR-216a-3p	14	10	6	5	2	4	4.84107	4.68114	3.67155	6.23694	2.02772	3.94465	4.95424	3.51344	-0.495779	0.46078	0.875192
NC_022294.1_7725	-	6	8	0	16	18	6	2.07474	3.74491	0	19.9582	18.2495	5.91697	9.87337	6.77473	-0.543378	0.222045	0.56037
NC_022322.1_11680	hsa-miR-505-3p_MIMAT0002876_Homo_sapiens_miR-505-3p	26	35	11	1	3	10	8.99055	16.384	6.73117	1.24739	3.04158	9.86162	9.16433	6.25443	-0.551151	0.0957933	0.338372
NC_022322.1_11435	hsa-miR-25-3p_MIMAT0000081_Homo_sapiens_miR-25-3p	0	0	1	0	0	0	0	0	0.611925	0	0	0	0	0.203975	Inf	1	1
NC_022303.1_714	hsa-miR-3926_MIMAT0018201_Homo_sapiens_miR-3926	4	4	1	0	2	1	1.38316	1.87246	0.611925	0	2.02772	0.986162	0.952873	1.34093	0.492884	0.913173	1
NC_022310.1_3108	hsa-miR-99a-5p_MIMAT0000097_Homo_sapiens_miR-99a-5p	13	20	11	8	10	9	4.49528	9.36228	6.73117	9.97911	10.1386	8.87546	9.40561	7.12168	-0.401305	0.220103	0.56037
NC_022307.1_2007	hsa-miR-129-1-3p_MIMAT0004548_Homo_sapiens_miR-129-1-3p	0	1	2	0	0	1	0	0.468114	1.22385	0	0	0.986162	0.484759	0.40795	-0.248875	0.945602	1
NC_022313.1_4748	hsa-miR-432-5p_MIMAT0002814_Homo_sapiens_miR-432-5p	1	1	0	0	0	0	0.345791	0.468114	0	0	0	0	0.156038	0.115264	-0.436961	1	1
NC_022314.1_5265	hsa-miR-3158-5p_MIMAT0019211_Homo_sapiens_miR-3158-5p	0	0	1	0	1	0	0	0	0.611925	0	1.01386	0	0	0.541928	Inf	0.814219	1
NC_022304.1_1081	hsa-miR-1246_MIMAT0005898_Homo_sapiens_miR-1246	5	3	10	9	3	3	1.72895	1.40434	6.11925	11.2265	3.04158	2.95849	5.19644	3.62993	-0.517584	0.681277	1
NC_022299.1_10293	hsa-miR-7-5p_MIMAT0000252_Homo_sapiens_miR-7-5p	30	14	14	11	9	7	10.3737	6.5536	8.56695	13.7213	9.12473	6.90314	9.05933	9.35513	0.0463526	0.958243	1
NW_005101696.1_12028	-	1	0	4	2	2	0	0.345791	0	2.4477	2.49478	2.02772	0	0.831592	1.60707	0.950484	0.605671	0.990502
NC_022296.1_8862	-	32	2	24	3	15	1	11.0653	0.936228	14.6862	3.74216	15.2079	0.986162	1.88818	13.6531	2.85416	0.000797558	0.00785421
NC_022322.1_11507	hsa-miR-421_MIMAT0003339_Homo_sapiens_miR-421	595	307	202	202	149	257	205.745	143.711	123.609	251.972	151.065	253.444	216.376	160.14	-0.434208	0.285624	0.639777
NC_022310.1_3295	hsa-miR-150-5p_MIMAT0000451_Homo_sapiens_miR-150-5p	2	1	2	1	0	0	0.691581	0.468114	1.22385	1.24739	0	0	0.571834	0.638477	0.159038	1	1
NC_022310.1_2943	-	0	1	0	0	1	2	0	0.468114	0	0	1.01386	1.97232	0.813479	0.337953	-1.26728	0.334015	0.694077
NC_022299.1_10136	hsa-miR-146a-5p_MIMAT0000449_Homo_sapiens_miR-146a-5p	5231	12662	4481	12185	1853	6430	1808.83	5927.26	2742.03	15199.4	1878.68	6341.02	9155.9	2143.18	-2.09495	8.39e-12	3.46e-10
NC_022307.1_1896	hsa-miR-6778-3p_MIMAT0027457_Homo_sapiens_miR-6778-3p	7	4	1	0	2	1	2.42053	1.87246	0.611925	0	2.02772	0.986162	0.952873	1.68673	0.82387	1	1
NC_022314.1_5154	-	1	0	0	0	0	0	0.345791	0	0	0	0	0	0	0.115264	Inf	1	1
NC_022322.1_11747	hsa-miR-188-5p_MIMAT0000457_Homo_sapiens_miR-188-5p	36	6	13	1	10	6	12.4485	2.80868	7.95502	1.24739	10.1386	5.91697	3.32435	10.1807	1.61469	0.0840327	0.318551
NC_022322.1_11703	hsa-miR-105-5p_MIMAT0000102_Homo_sapiens_miR-105-5p	0	0	0	1	0	0	0	0	0	1.24739	0	0	0.415796	0	#NAME?	0.723897	1
NC_022322.1_11650	hsa-miR-5011-5p_MIMAT0021045_Homo_sapiens_miR-5011-5p	76	28	26	13	26	16	26.2801	13.1072	15.91	16.216	26.3603	15.7786	15.0339	22.8501	0.60398	0.621189	1
NC_022314.1_5026	hsa-miR-26a-5p_MIMAT0000082_Homo_sapiens_miR-26a-5p	4	2	3	1	0	1	1.38316	0.936228	1.83577	1.24739	0	0.986162	1.05659	1.07298	0.0222021	1	1
NC_022300.1_10619	hsa-miR-24-3p_MIMAT0000080_Homo_sapiens_miR-24-3p	23	21	7	10	4	7	7.95318	9.83039	4.28347	12.4739	4.05543	6.90314	9.7358	5.4307	-0.842163	0.160038	0.462989
NC_022308.1_2581	hsa-miR-205-5p_MIMAT0000266_Homo_sapiens_miR-205-5p	6	52	4	27	4	73	2.07474	24.3419	2.4477	33.6795	4.05543	71.9898	43.3371	2.85929	-3.92187	1.32e-08	3.87e-07
NC_022320.1_6778	hsa-miR-1296-5p_MIMAT0005794_Homo_sapiens_miR-1296-5p	128	68	64	12	40	29	44.2612	31.8317	39.1632	14.9687	40.5543	28.5987	25.133	41.3262	0.717473	0.712447	1
NC_022317.1_6072	hsa-miR-17-5p_MIMAT0000070_Homo_sapiens_miR-17-5p	185	90	91	64	67	59	63.9713	42.1303	55.6851	79.8328	67.9285	58.1836	60.0489	62.5283	0.0583718	0.842057	1
NC_022297.1_9177	hsa-miR-6850-5p_MIMAT0027600_Homo_sapiens_miR-6850-5p	41	10	41	3	18	5	14.1774	4.68114	25.0889	3.74216	18.2495	4.93081	4.45137	19.1719	2.10667	0.0179446	0.0997413
NC_022322.1_11424	hsa-miR-450a-5p_MIMAT0001545_Homo_sapiens_miR-450a-5p	0	0	0	0	2	0	0	0	0	0	2.02772	0	0	0.675906	Inf	0.814219	1
NC_022315.1_5516	-	1	0	0	0	0	0	0.345791	0	0	0	0	0	0	0.115264	Inf	1	1
NC_022304.1_1027	hsa-miR-19a-3p_MIMAT0000073_Homo_sapiens_miR-19a-3p	1	0	0	1	0	0	0.345791	0	0	1.24739	0	0	0.415796	0.115264	-1.85094	1	1
NC_022297.1_9260	hsa-miR-148a-3p_MIMAT0000243_Homo_sapiens_miR-148a-3p	472	225	255	76	143	108	163.213	105.326	156.041	94.8015	144.982	106.506	102.211	154.745	0.598346	0.626422	1
NC_022304.1_1033	hsa-miR-25-3p_MIMAT0000081_Homo_sapiens_miR-25-3p	11308	5347	5924	2677	4614	2720	3910.2	2503.01	3625.04	3339.26	4677.94	2682.36	2841.54	4071.06	0.518731	0.55321	0.960169
NC_022313.1_4745	hsa-miR-127-3p_MIMAT0000446_Homo_sapiens_miR-127-3p	22	16	18	7	14	13	7.60739	7.48982	11.0146	8.73172	14.194	12.8201	9.68055	10.9387	0.176278	0.841011	1
NC_022303.1_769	-	8	4	3	1	2	1	2.76632	1.87246	1.83577	1.24739	2.02772	0.986162	1.36867	2.20994	0.691233	0.938032	1
NC_022312.1_4557	-	1071	354	567	97	321	133	370.342	165.712	346.961	120.997	325.449	131.16	139.29	347.584	1.31927	0.0570135	0.242508
NC_022311.1_3790	hsa-miR-4529-3p_MIMAT0019068_Homo_sapiens_miR-4529-3p	2	0	1	0	0	0	0.691581	0	0.611925	0	0	0	0	0.434502	Inf	0.519514	0.917504
NC_022293.1_4173	hsa-miR-155-5p_MIMAT0000646_Homo_sapiens_miR-155-5p	0	2	1	4	0	0	0	0.936228	0.611925	4.98955	0	0	1.97526	0.203975	-3.27558	0.055561	0.23857
NC_022313.1_4822	hsa-miR-382-5p_MIMAT0000737_Homo_sapiens_miR-382-5p	13	7	6	2	5	4	4.49528	3.2768	3.67155	2.49478	5.06929	3.94465	3.23874	4.41204	0.446013	1	1
NC_022313.1_4787	hsa-miR-370-5p_MIMAT0026483_Homo_sapiens_miR-370-5p	0	0	1	0	0	0	0	0	0.611925	0	0	0	0	0.203975	Inf	1	1
NC_022294.1_7756	hsa-miR-151a-5p_MIMAT0004697_Homo_sapiens_miR-151a-5p	1	2	0	0	0	0	0.345791	0.936228	0	0	0	0	0.312076	0.115264	-1.43696	0.59637	0.985017
NC_022296.1_8938	-	1	0	0	0	0	0	0.345791	0	0	0	0	0	0	0.115264	Inf	1	1
NC_022317.1_6058	hsa-miR-339-5p_MIMAT0000764_Homo_sapiens_miR-339-5p	0	0	2	0	0	0	0	0	1.22385	0	0	0	0	0.40795	Inf	0.814219	1
NC_022299.1_10111	hsa-miR-378a-3p_MIMAT0000732_Homo_sapiens_miR-378a-3p	10050	5503	8785	1551	2701	2565	3475.2	2576.03	5375.76	1934.7	2738.43	2529.51	2346.75	3863.13	0.719108	0.338693	0.700585
NC_022308.1_2314	-	14	10	0	4	8	4	4.84107	4.68114	0	4.98955	8.11087	3.94465	4.53845	4.31731	-0.0720655	0.556467	0.961153
NC_022308.1_2585	hsa-miR-181a-5p_MIMAT0000256_Homo_sapiens_miR-181a-5p	22595	13022	13483	13451	10774	7971	7813.14	6095.78	8250.58	16778.6	10923.3	7860.7	10245	8995.68	-0.187621	0.241614	0.596464
NC_022300.1_10828	hsa-miR-7-1-3p_MIMAT0004553_Homo_sapiens_miR-7-1-3p	32	14	17	13	5	6	11.0653	6.5536	10.4027	16.216	5.06929	5.91697	9.56221	8.84577	-0.112356	0.917478	1
NC_022317.1_5944	-	3	3	6	1	2	0	1.03737	1.40434	3.67155	1.24739	2.02772	0	0.88391	2.24555	1.34509	0.687822	1
NC_022308.1_2462	hsa-miR-214-3p_MIMAT0000271_Homo_sapiens_miR-214-3p	60	207	103	220	33	152	20.7474	96.8996	63.0282	274.425	33.4573	149.897	173.741	39.0777	-2.15252	1.55e-05	0.000254742
NC_022302.1_328	hsa-miR-4456_MIMAT0018978_Homo_sapiens_miR-4456	35	4	3	1	8	2	12.1027	1.87246	1.83577	1.24739	8.11087	1.97232	1.69739	7.34977	2.11438	0.0380895	0.187549
NC_022313.1_4748	hsa-miR-432-5p_MIMAT0002814_Homo_sapiens_miR-432-5p	43	8	19	11	22	14	14.869	3.74491	11.6266	13.7213	22.3049	13.8063	10.4242	16.2668	0.642002	0.391146	0.770437
NC_022303.1_743	hsa-miR-217_MIMAT0000274_Homo_sapiens_miR-217	1	0	0	1	0	1	0.345791	0	0	1.24739	0	0.986162	0.744517	0.115264	-2.69137	0.614386	0.995768
NC_022300.1_10742	hsa-miR-101-3p_MIMAT0000099_Homo_sapiens_miR-101-3p	0	1	0	0	1	0	0	0.468114	0	0	1.01386	0	0.156038	0.337953	1.11492	1	1
NC_022308.1_2504	hsa-miR-141-3p_MIMAT0000432_Homo_sapiens_miR-141-3p	21903	16974	10411	8236	7738	4653	7573.85	7945.77	6370.75	10273.5	7845.24	4588.61	7602.62	7263.28	-0.0658764	0.210834	0.552214
NC_022298.1_9750	hsa-miR-5009-5p_MIMAT0021041_Homo_sapiens_miR-5009-5p	12	2	5	2	6	0	4.14949	0.936228	3.05962	2.49478	6.08315	0	1.14367	4.43075	1.95388	0.10444	0.349161
NC_022307.1_2123	hsa-let-7a-5p_MIMAT0000062_Homo_sapiens_let-7a-5p	1	0	0	0	0	2	0.345791	0	0	0	0	1.97232	0.657441	0.115264	-2.51193	0.607199	0.991211
NC_022304.1_1031	hsa-miR-19a-3p_MIMAT0000073_Homo_sapiens_miR-19a-3p	2	0	0	2	2	0	0.691581	0	0	2.49478	2.02772	0	0.831592	0.906433	0.124324	1	1
NC_022299.1_10225	-	0	0	0	0	0	1	0	0	0	0	0	0.986162	0.328721	0	#NAME?	0.723897	1
NC_022311.1_3714	hsa-miR-22-3p_MIMAT0000077_Homo_sapiens_miR-22-3p	207052	68986	149191	28850	81797	41554	71596.6	32293.3	91293.7	35987.2	82930.6	40979	36419.8	81940.3	1.16985	0.0092132	0.0596226
NC_022313.1_4825	hsa-miR-668-3p_MIMAT0003881_Homo_sapiens_miR-668-3p	1	1	2	0	0	0	0.345791	0.468114	1.22385	0	0	0	0.156038	0.523213	1.7455	1	1
