# Supplementary material for: Identification of novel and differentially expressed MicroRNAs in goat enzootic nasal adenocarcinoma
Source: BMC Genomics. 2016 Nov 8;17:896. doi: 10.1186/s12864-016-3238-5 (PMC5101819; doi:10.1186/s12864-016-3238-5)
Supplement: Additional file 3: Table S3. — The expression of miRNAs in ENA and para-cancerous tissues. (XLSX 171 kb) [file 12864_2016_3238_MOESM3_ESM.xlsx]

## Sheet: Table S3 The expression of all 
ID	S1	S2	S3	S4	S5	S6	S1_TPM	S2_TPM	S3_TPM	S4_TPM	S5_TPM	S6_TPM	control_mean_TPM	cancer_mean_TPM	FoldChange_Log2	Pvalue	Qvalue
chi-miR-7-5p	85	41	53	30	24	19	32.7209	15.9158	36.6993	35.2303	26.7707	14.7787	21.9749	32.0636	0.545078	0.775055	0.909935
chi-miR-1249	116	18	59	12	45	18	44.6543	6.98744	40.8539	14.0921	50.1951	14.0009	11.6935	45.2345	1.95172	0.00317885	0.0151246
chi-miR-340-5p	2441	799	1217	438	1011	527	939.666	310.165	842.699	514.363	1127.72	409.914	411.481	970.028	1.2372	0.0611537	0.162366
chi-miR-376b-3p	1	0	0	0	0	0	0.384951	0	0	0	0	0	0	0.128317	Inf	1	1
chi-miR-30b-5p	11015	2340	3138	1038	2919	812	4240.24	908.367	2172.88	1218.97	3255.99	631.595	919.644	3223.04	1.80927	0.000283042	0.00182764
chi-miR-128-5p	30	20	11	9	5	7	11.5485	7.76382	7.61684	10.5691	5.57724	5.44478	7.9259	8.24754	0.0573887	0.597152	0.826519
chi-miR-338-5p	9	1	15	1	5	3	3.46456	0.388191	10.3866	1.17434	5.57724	2.33348	1.29867	6.47613	2.3181	0.0564833	0.152877
chi-miR-191-3p	178	90	76	18	69	32	68.5213	34.9372	52.6254	21.1382	76.9659	24.8904	26.9886	66.0375	1.29094	0.253977	0.47354
chi-miR-19b-5p	3	0	0	2	2	0	1.15485	0	0	2.34869	2.2309	0	0.782896	1.12858	0.52762	0.92476	1
chi-miR-33a-5p	7	10	1	1	3	5	2.69466	3.88191	0.69244	1.17434	3.34634	3.88913	2.98179	2.24448	-0.409799	0.162398	0.335819
chi-miR-504	10	22	3	7	3	4	3.84951	8.5402	2.07732	8.22041	3.34634	3.1113	6.62397	3.09106	-1.0996	0.0140255	0.0515409
chi-miR-1388-5p	71	80	50	78	51	47	27.3315	31.0553	34.622	91.5989	56.8878	36.5578	53.0706	39.6138	-0.421912	0.0252453	0.0826874
chi-miR-28-3p	4579	3958	2142	1269	1428	1288	1762.69	1536.46	1483.21	1490.24	1592.86	1001.84	1342.85	1612.92	0.264379	0.266622	0.48877
chi-miR-146a	5375	13081	4623	12696	1921	6710	2069.11	5077.93	3201.15	14909.5	2142.78	5219.21	8402.2	2471.01	-1.76567	4.83966e-11	7.81259e-10
chi-miR-543-3p	1	1	5	1	1	0	0.384951	0.388191	3.4622	1.17434	1.11545	0	0.520845	1.6542	1.66721	0.597946	0.826519
NC_022310.1_342	1572	523	536	117	344	138	605.143	203.024	371.148	137.398	383.714	107.34	149.254	453.335	1.60281	0.0232377	0.0772313
chi-miR-93-5p	3531	1805	2087	994	1368	1003	1359.26	700.685	1445.12	1167.3	1525.93	780.159	882.714	1443.44	0.709492	0.603881	0.831613
chi-miR-93-3p	18	6	18	4	9	6	6.92912	2.32915	12.4639	4.69738	10.039	4.66695	3.89783	9.81069	1.33168	0.285296	0.515815
chi-miR-33a-3p	3	0	7	2	7	4	1.15485	0	4.84708	2.34869	7.80813	3.1113	1.82	4.60336	1.33875	0.472825	0.700712
chi-miR-30f-3p	31	24	8	4	7	7	11.9335	9.31658	5.53952	4.69738	7.80813	5.44478	6.48625	8.42705	0.377643	0.653415	0.855084
chi-miR-499-3p	1	0	3	1	1	0	0.384951	0	2.07732	1.17434	1.11545	0	0.391448	1.19257	1.60718	0.561485	0.798085
chi-miR-20a-3p	0	0	1	1	0	0	0	0	0.69244	1.17434	0	0	0.391448	0.230813	-0.762095	1	1
chi-miR-23a	5250	2316	3206	953	1793	1303	2020.99	899.05	2219.96	1119.15	2000	1013.51	1010.57	2080.32	1.04164	0.18936	0.374672
chi-miR-3432-5p	52	36	28	17	15	15	20.0175	13.9749	19.3883	19.9639	16.7317	11.6674	15.202	18.7125	0.299737	0.684395	0.878825
chi-miR-1248-5p	2	0	0	1	1	0	0.769902	0	0	1.17434	1.11545	0	0.391448	0.62845	0.682977	1	1
chi-miR-500-5p	125	24	62	14	56	10	48.1189	9.31658	42.9313	16.4408	62.4651	7.77826	11.1786	51.1717	2.19461	0.00117993	0.00634913
chi-miR-99b-5p	21338	25804	11782	7545	4830	8425	8214.09	10016.9	8158.32	8860.43	5387.61	6553.18	8476.83	7253.34	-0.224879	0.0079633	0.0329884
chi-miR-7-3p	25	8	14	6	5	2	9.62378	3.10553	9.69416	7.04607	5.57724	1.55565	3.90241	8.29839	1.08846	0.315021	0.543472
chi-miR-125a-5p	14461	17574	7392	8388	4368	6661	5566.78	6822.07	5118.51	9850.4	4872.28	5181.1	7284.52	5185.86	-0.490252	0.00151722	0.00797421
chi-miR-204-5p	6751	1649	6401	497	3673	1416	2598.81	640.127	4432.31	583.649	4097.04	1101.4	775.059	3709.38	2.2588	1.36464e-05	0.000112149
chi-miR-1307-3p	256	102	96	60	83	46	98.5475	39.5955	66.4742	70.4607	92.5822	35.78	48.612	85.868	0.820806	0.404658	0.6486
chi-miR-487b-3p	62	49	37	18	29	39	23.867	19.0214	25.6203	21.1382	32.348	30.3352	23.4983	27.2784	0.215206	0.343202	0.574545
chi-miR-92a-5p	20	7	11	5	5	7	7.69902	2.71734	7.61684	5.87172	5.57724	5.44478	4.67795	6.96437	0.574117	0.819234	0.949471
chi-let-7a-5p	187740	39442	84545	20109	70122	16239	72270.7	15311	58542.3	23614.9	78217.4	12631.1	17185.7	69676.8	2.01947	4.97193e-06	4.49463e-05
chi-let-7f-3p	164	72	72	24	33	30	63.132	27.9497	49.8557	28.1843	36.8098	23.3348	26.4896	49.9325	0.914553	0.3679	0.609123
chi-miR-1468-5p	1619	1509	832	220	283	544	623.236	585.78	576.11	258.356	315.672	423.137	422.424	505.006	0.257607	0.223174	0.429253
chi-miR-34b-5p	245	5710	180	1878	200	1029	94.313	2216.57	124.639	2205.42	223.09	800.383	1740.79	147.347	-3.56245	3.24031e-29	2.92924e-27
chi-miR-2411-3p	4	0	0	2	0	1	1.5398	0	0	2.34869	0	0.777826	1.04217	0.513268	-1.02181	1	1
chi-miR-199c-3p	330	2512	453	1210	168	1195	127.034	975.136	313.675	1420.96	187.395	929.502	1108.53	209.368	-2.40454	6.49438e-15	1.72674e-13
NC_022308.1_248	2	0	0	0	1	0	0.769902	0	0	0	1.11545	0	0	0.62845	Inf	0.470456	0.700712
chi-miR-143-3p	142549	1124442	97536	185513	39653	650618	54874.4	436498	67537.8	217856	44230.8	506067	386807	55547.7	-2.79982	2.18019e-49	9.85446e-47
chi-miR-450-3p	0	0	0	0	0	1	0	0	0	0	0	0.777826	0.259275	0	#NAME?	0.765399	0.908468
chi-miR-141	78290	51699	50538	54092	30699	23885	30137.8	20069.1	34994.5	63522.6	34243.1	18578.4	34056.7	33125.2	-0.040011	0.152478	0.324822
chi-miR-30c-5p	1531	668	582	227	394	232	589.36	259.312	403	266.576	439.486	180.456	235.448	477.282	1.01944	0.275785	0.502641
chi-miR-197-5p	0	0	0	0	1	0	0	0	0	0	1.11545	0	0	0.371816	Inf	1	1
chi-let-7g-5p	44098	14590	21446	7538	15117	5892	16975.6	5663.71	14850.1	8852.21	16862.2	4582.95	6366.29	16229.3	1.35008	0.0106529	0.0411549
chi-miR-1343	249	54	106	19	54	18	95.8528	20.9623	73.3986	22.3125	60.2342	14.0009	19.0919	76.4952	2.00241	0.00156551	0.00804105
NC_022308.1_285	21	294	11	223	19	130	8.08397	114.128	7.61684	261.879	21.1935	101.117	159.041	12.2981	-3.69289	1.30647e-20	4.92104e-19
chi-miR-342-5p	3	1	8	0	4	3	1.15485	0.388191	5.53952	0	4.46179	2.33348	0.907223	3.71872	2.03528	0.321058	0.545558
chi-miR-29c-5p	119	52	73	21	53	24	45.8092	20.1859	50.5481	24.6612	59.1187	18.6678	21.1717	51.8253	1.29152	0.173242	0.346484
chi-miR-411a-5p	235	497	135	151	95	188	90.4635	192.931	93.4794	177.326	105.968	146.231	172.163	96.6368	-0.833128	0.000171133	0.001172
chi-miR-136-3p	84	71	43	52	41	35	32.3359	27.5616	29.7749	61.0659	45.7334	27.2239	38.6171	35.9481	-0.103327	0.159009	0.335819
chi-miR-103-3p	10163	4577	5509	2193	4584	2234	3912.26	1776.75	3814.65	2575.34	5113.21	1737.66	2029.92	4280.04	1.0762	0.161061	0.335819
chi-miR-1271-5p	15	21	0	0	1	0	5.77427	8.15201	0	0	1.11545	0	2.71734	2.29657	-0.242711	0.167653	0.338301
chi-miR-2411-5p	3	8	0	6	1	4	1.15485	3.10553	0	7.04607	1.11545	3.1113	4.42097	0.756767	-2.54644	0.00386963	0.0176674
chi-miR-153	19	24	6	17	5	16	7.31407	9.31658	4.15464	19.9639	5.57724	12.4452	13.9085	5.68198	-1.29151	0.00429696	0.01923
chi-miR-323a-3p	3	1	0	0	2	1	1.15485	0.388191	0	0	2.2309	0.777826	0.388672	1.12858	1.53789	0.929617	1
chi-miR-34c-3p	168	3403	77	1191	105	782	64.6718	1321.01	53.3179	1398.64	117.122	608.26	1109.31	78.3706	-3.8232	2.16232e-28	1.22171e-26
chi-miR-1185-3p	2	1	1	1	1	3	0.769902	0.388191	0.69244	1.17434	1.11545	2.33348	1.29867	0.859263	-0.595864	0.547774	0.788516
chi-miR-545-5p	17	5	1	1	3	3	6.54417	1.94095	0.69244	1.17434	3.34634	2.33348	1.81626	3.52765	0.957738	0.647201	0.855084
chi-miR-362-3p	40	21	12	3	14	13	15.398	8.15201	8.30928	3.52303	15.6163	10.1117	7.26226	13.1079	0.851942	0.853934	0.974692
NC_022312.1_524_star	1	0	1	0	1	0	0.384951	0	0.69244	0	1.11545	0	0	0.730946	Inf	0.470456	0.700712
NW_005177810.1_1503	678	280	359	67	242	109	260.997	108.693	248.586	78.6811	269.938	84.783	90.7192	259.84	1.51815	0.062241	0.163564
chi-miR-155-5p	701	749	734	693	401	470	269.851	290.755	508.251	813.821	447.295	365.578	490.051	408.465	-0.262719	0.0608005	0.162366
chi-miR-543-5p	1	0	0	0	0	0	0.384951	0	0	0	0	0	0	0.128317	Inf	1	1
chi-miR-409-5p	55	33	32	13	17	25	21.1723	12.8103	22.1581	15.2665	18.9626	19.4456	15.8408	20.7643	0.390462	0.771796	0.908468
chi-miR-342-3p	634	684	527	695	207	319	244.059	265.523	364.916	816.169	230.898	248.126	443.273	279.957	-0.662987	0.0114331	0.0437944
chi-miR-125b-5p	1224	3823	348	1673	324	1309	471.18	1484.05	240.969	1964.68	361.405	1018.17	1488.97	357.851	-2.05688	1.01204e-11	1.7594e-10
chi-miR-26b-5p	22957	14527	10281	6166	9403	5852	8837.32	5639.25	7118.97	7241.01	10488.6	4551.84	5810.7	8814.95	0.601241	0.970033	1
chi-miR-199b-3p	333	2467	506	1271	194	1146	128.189	957.667	350.375	1492.59	216.397	891.388	1113.88	231.653	-2.26556	6.39486e-14	1.37642e-12
chi-miR-18b-5p	1	2	0	0	2	0	0.384951	0.776382	0	0	2.2309	0	0.258794	0.871949	1.75244	1	1
chi-miR-382-3p	10	3	2	5	2	3	3.84951	1.16457	1.38488	5.87172	2.2309	2.33348	3.12326	2.48843	-0.327816	0.771795	0.908468
chi-miR-628-5p	129	85	75	77	39	82	49.6587	32.9962	51.933	90.4245	43.5025	63.7817	62.4008	48.3647	-0.36761	0.0973001	0.231472
chi-miR-187	0	2	0	0	0	0	0	0.776382	0	0	0	0	0.258794	0	#NAME?	0.292918	0.517184
chi-miR-374b-3p	60	33	36	10	15	14	23.0971	12.8103	24.9278	11.7434	16.7317	10.8896	11.8144	21.5855	0.869515	0.617947	0.843842
chi-miR-30b-3p	20	2	11	3	6	0	7.69902	0.776382	7.61684	3.52303	6.69269	0	1.43314	7.33618	2.35585	0.0185547	0.0636663
chi-miR-96	175	109	72	74	53	58	67.3665	42.3128	49.8557	86.9015	59.1187	45.1139	58.1094	58.7803	0.0165609	0.373554	0.613205
chi-miR-490	1	30	2	5	1	16	0.384951	11.6457	1.38488	5.87172	1.11545	12.4452	9.98755	0.961759	-3.37638	4.05067e-08	4.69462e-07
chi-miR-148b-3p	3543	1404	1910	1137	1348	743	1363.88	545.02	1322.56	1335.23	1503.62	577.925	819.391	1396.69	0.769386	0.319955	0.545558
chi-miR-379-3p	13	20	10	10	6	19	5.00437	7.76382	6.9244	11.7434	6.69269	14.7787	11.4287	6.20715	-0.880652	0.0128621	0.0480467
chi-miR-374a-5p	380	535	205	348	137	300	146.281	207.682	141.95	408.672	152.816	233.348	283.234	147.016	-0.946021	0.000502833	0.00303041
chi-miR-542-3p	10	12	10	14	8	32	3.84951	4.65829	6.9244	16.4408	8.92358	24.8904	15.3298	6.56583	-1.22329	0.00153733	0.00798703
chi-miR-2332	23	2	2	6	0	0	8.85388	0.776382	1.38488	7.04607	0	0	2.60748	3.41292	0.388348	0.342822	0.574545
chi-miR-1388-3p	75	60	39	42	28	49	28.8713	23.2915	27.0051	49.3225	31.2325	38.1135	36.9091	29.0363	-0.346118	0.0702988	0.174588
chi-miR-17-5p	666	229	334	150	336	171	256.377	88.8957	231.275	176.152	374.79	133.008	132.685	287.481	1.11546	0.151179	0.323853
chi-miR-192-5p	5835	6596	4277	3310	2200	3150	2246.19	2560.51	2961.56	3887.08	2453.98	2450.15	2965.91	2553.91	-0.215767	0.0213199	0.0719147
chi-miR-455-5p	323	59	226	47	66	63	124.339	22.9033	156.491	55.1942	73.6195	49.003	42.3668	118.15	1.47961	0.00912985	0.036199
chi-miR-450-5p	35	13	11	13	17	5	13.4733	5.04648	7.61684	15.2665	18.9626	3.88913	8.06736	13.3509	0.726769	0.633058	0.851926
chi-miR-374b-5p	326	175	160	102	156	80	125.494	67.9334	110.79	119.783	174.01	62.2261	83.3142	136.765	0.715062	0.725929	0.903912
chi-miR-154a-5p	0	1	9	5	2	5	0	0.388191	6.23196	5.87172	2.2309	3.88913	3.38301	2.82095	-0.262127	0.511032	0.747529
chi-miR-30f-5p	283	283	83	72	89	121	108.941	109.858	57.4725	84.5528	99.2748	94.1169	96.1759	88.5628	-0.118974	0.0661002	0.168798
NC_022308.1_260_star	114	10	31	16	24	4	43.8844	3.88191	21.4656	18.7895	26.7707	3.1113	8.59424	30.7069	1.83712	0.00099018	0.00545807
chi-miR-1814	8	3	0	0	0	1	3.07961	1.16457	0	0	0	0.777826	0.647466	1.02654	0.664908	1	1
chi-miR-98-3p	95	45	58	17	25	24	36.5704	17.4686	40.1615	19.9639	27.8862	18.6678	18.7001	34.8727	0.899052	0.461186	0.700712
chi-miR-877-3p	7	1	2	1	4	0	2.69466	0.388191	1.38488	1.17434	4.46179	0	0.520845	2.84711	2.45057	0.163577	0.336067
chi-miR-532-5p	2175	718	1200	438	1020	405	837.269	278.721	830.928	514.363	1137.76	315.019	369.368	935.318	1.3404	0.0354722	0.111276
chi-miR-542-5p	4	4	4	4	4	2	1.5398	1.55276	2.76976	4.69738	4.46179	1.55565	2.60193	2.92378	0.168255	0.723891	0.903863
chi-miR-329a-3p	2	0	0	0	0	0	0.769902	0	0	0	0	0	0	0.256634	Inf	0.762119	0.908468
chi-miR-376e-3p	14	11	14	3	10	4	5.38932	4.2701	9.69416	3.52303	11.1545	3.1113	3.63481	8.74598	1.26674	0.647327	0.855084
chi-miR-24-5p	1	4	1	2	1	0	0.384951	1.55276	0.69244	2.34869	1.11545	0	1.30048	0.730946	-0.831212	0.244376	0.462167
chi-miR-592	5	4	3	3	1	1	1.92476	1.55276	2.07732	3.52303	1.11545	0.777826	1.95121	1.70584	-0.193884	0.694635	0.886935
chi-miR-3432-3p	7	6	2	4	0	8	2.69466	2.32915	1.38488	4.69738	0	6.22261	4.41638	1.35985	-1.69942	0.0524597	0.144936
NC_022308.1_289	23662	13892	14069	14304	11310	8487	9108.71	5392.75	9741.93	16797.8	12615.7	6601.41	9597.33	10488.8	0.128144	0.375916	0.613395
chi-miR-1306-3p	4	2	1	1	3	0	1.5398	0.776382	0.69244	1.17434	3.34634	0	0.650242	1.85953	1.51589	0.742517	0.908468
chi-miR-133b	1	6	0	1	0	10	0.384951	2.32915	0	1.17434	0	7.77826	3.76058	0.128317	-4.87317	0.000233879	0.00153208
chi-miR-15a-5p	3310	1153	1434	960	911	721	1274.19	447.584	992.959	1127.37	1016.17	560.812	711.922	1094.44	0.620401	0.41943	0.662876
chi-miR-374a-3p	614	349	300	102	177	148	236.36	135.479	207.732	119.783	197.434	115.118	123.46	213.842	0.792502	0.70479	0.890541
chi-miR-361-5p	1197	538	596	241	499	261	460.787	208.847	412.694	283.017	556.608	203.013	231.625	476.696	1.04128	0.26456	0.488087
chi-miR-454-5p	0	0	0	3	1	4	0	0	0	3.52303	1.11545	3.1113	2.21145	0.371816	-2.57233	0.0364349	0.112031
chi-miR-411b-3p	2	2	0	1	1	0	0.769902	0.776382	0	1.17434	1.11545	0	0.650242	0.62845	-0.0491788	0.850287	0.972986
NC_022322.1_1316	242	109	86	65	90	68	93.1582	42.3128	59.5498	76.3324	100.39	52.8922	57.1791	84.3661	0.561175	0.843748	0.972893
chi-miR-363-5p	0	0	0	0	1	0	0	0	0	0	1.11545	0	0	0.371816	Inf	1	1
chi-miR-671-3p	111	29	36	7	22	10	42.7296	11.2575	24.9278	8.22041	24.5398	7.77826	9.0854	30.7324	1.75814	0.0194823	0.0662106
chi-miR-199c-5p	72	499	55	151	37	182	27.7165	193.707	38.0842	177.326	41.2716	141.564	170.866	35.6907	-2.25924	1.92263e-12	3.62096e-11
chi-miR-140-5p	36	64	22	33	29	34	13.8582	24.8442	15.2337	38.7534	32.348	26.4461	30.0146	20.48	-0.551449	0.00403347	0.0182313
NC_022299.1_1181	2	0	4	0	0	0	0.769902	0	2.76976	0	0	0	0	1.17989	Inf	0.134597	0.29533
NC_022299.1_1204	1323	492	497	167	384	186	509.29	190.99	344.143	196.116	428.332	144.676	177.26	427.255	1.26923	0.0983436	0.232729
chi-miR-410-5p	0	0	0	0	1	0	0	0	0	0	1.11545	0	0	0.371816	Inf	1	1
NW_005102245.1_1433_star	181	38	117	28	66	38	69.6762	14.7513	81.0154	32.8816	73.6195	29.5574	25.7301	74.7704	1.53901	0.0167405	0.0591149
chi-miR-326-3p	133	94	30	30	34	23	51.1985	36.4899	20.7732	35.2303	37.9252	17.89	29.8701	36.6323	0.294415	0.574233	0.808578
chi-miR-335-3p	66	72	52	27	33	20	25.4068	27.9497	36.0069	31.7073	36.8098	15.5565	25.0712	32.7411	0.385074	0.43687	0.679751
chi-miR-199a-3p	303	2411	530	1286	195	1286	116.64	935.928	366.993	1510.21	217.512	1000.28	1148.81	233.715	-2.29731	3.25326e-14	7.35238e-13
chi-miR-106a-3p	1	0	0	0	0	0	0.384951	0	0	0	0	0	0	0.128317	Inf	1	1
chi-miR-197-3p	1495	648	727	195	524	204	575.502	251.548	503.404	228.997	584.495	158.676	213.074	554.467	1.37975	0.0873454	0.210001
chi-miR-199a-5p	223	2016	236	926	111	793	85.8441	782.593	163.416	1087.44	123.815	616.816	828.951	124.358	-2.73678	5.20694e-17	1.6811e-15
NC_022293.1_499	102	94	75	52	28	54	39.265	36.4899	51.933	61.0659	31.2325	42.0026	46.5195	40.8102	-0.188906	0.12349	0.274962
chi-miR-136-5p	70	125	35	86	33	61	26.9466	48.5239	24.2354	100.994	36.8098	47.4474	65.6549	29.3306	-1.1625	8.65298e-05	0.000611116
chi-miR-2483-3p	4	4	5	4	4	3	1.5398	1.55276	3.4622	4.69738	4.46179	2.33348	2.86121	3.1546	0.140833	0.687433	0.880226
chi-miR-758	17	6	8	9	3	5	6.54417	2.32915	5.53952	10.5691	3.34634	3.88913	5.59579	5.14334	-0.121636	0.815427	0.947489
chi-miR-411a-3p	41	30	18	14	23	21	15.783	11.6457	12.4639	16.4408	25.6553	16.3343	14.807	17.9674	0.279106	0.463977	0.700712
chi-miR-18a-5p	190	54	106	44	100	57	73.1407	20.9623	73.3986	51.6712	111.545	44.3361	38.9898	86.028	1.14171	0.145543	0.314763
chi-miR-196b	1	0	0	2	0	4	0.384951	0	0	2.34869	0	3.1113	1.82	0.128317	-3.82615	0.0630985	0.163911
chi-miR-224-3p	10	7	2	1	4	1	3.84951	2.71734	1.38488	1.17434	4.46179	0.777826	1.5565	3.23206	1.05415	1	1
chi-miR-188-5p	12	2	4	1	4	2	4.61941	0.776382	2.76976	1.17434	4.46179	1.55565	1.16879	3.95032	1.75695	0.231859	0.444068
chi-miR-665	8	5	9	7	4	4	3.07961	1.94095	6.23196	8.22041	4.46179	3.1113	4.42422	4.59112	0.0534219	0.753364	0.908468
chi-miR-127-5p	2	0	2	2	5	1	0.769902	0	1.38488	2.34869	5.57724	0.777826	1.04217	2.57734	1.30629	0.605311	0.831613
chi-miR-144-3p	47	49	12	26	24	35	18.0927	19.0214	8.30928	30.533	26.7707	27.2239	25.5927	17.7242	-0.53001	0.0161641	0.0580914
chi-miR-369-5p	26	22	12	14	6	19	10.0087	8.5402	8.30928	16.4408	6.69269	14.7787	13.2532	8.3369	-0.668762	0.0630841	0.163911
chi-miR-708-5p	61	209	56	127	33	107	23.482	81.1319	38.7766	149.142	36.8098	83.2274	104.5	33.0228	-1.66197	1.29529e-07	1.46368e-06
chi-miR-34b-3p	268	5225	137	1403	144	810	103.167	2028.3	94.8642	1647.61	160.624	630.039	1435.31	119.552	-3.58566	2.99091e-28	1.5021e-26
chi-miR-505-3p	11	4	3	0	4	6	4.23446	1.55276	2.07732	0	4.46179	4.66695	2.07324	3.59119	0.792576	0.976972	1
chi-let-7i-5p	25201	11784	21407	6955	11802	5656	9701.15	4574.44	14823.1	8167.56	13164.5	4399.38	5713.8	12562.9	1.13665	0.0822012	0.200837
chi-miR-485-3p	9	6	6	3	8	4	3.46456	2.32915	4.15464	3.52303	8.92358	3.1113	2.98783	5.51426	0.884071	0.968534	1
chi-miR-449b-3p	1	21	0	7	0	2	0.384951	8.15201	0	8.22041	0	1.55565	5.97602	0.128317	-5.5414	1.16232e-06	1.14211e-05
chi-miR-1271-3p	9	0	1	1	1	0	3.46456	0	0.69244	1.17434	1.11545	0	0.391448	1.75748	2.16662	0.113712	0.260903
chi-miR-485-5p	8	10	1	3	2	3	3.07961	3.88191	0.69244	3.52303	2.2309	2.33348	3.24614	2.00098	-0.698017	0.162465	0.335819
chi-miR-365-3p	106	137	90	43	41	90	40.8048	53.1822	62.3196	50.4968	45.7334	70.0043	57.8944	49.6193	-0.222524	0.0367785	0.112323
chi-miR-30e-3p	286	158	110	85	127	53	110.096	61.3342	76.1684	99.8193	141.662	41.2248	67.4594	109.309	0.696318	0.780599	0.91407
chi-miR-126-5p	24708	26786	15415	10173	5939	17855	9511.37	10398.1	10674	11946.6	6624.64	13888.1	12077.6	8936.66	-0.434525	0.00214082	0.0107517
chi-miR-217-3p	1	1	0	0	0	1	0.384951	0.388191	0	0	0	0.777826	0.388672	0.128317	-1.59884	0.654555	0.855084
chi-miR-2284e	1	1	0	2	1	1	0.384951	0.388191	0	2.34869	1.11545	0.777826	1.17157	0.500133	-1.22806	0.377802	0.613395
chi-miR-377	0	0	0	0	1	0	0	0	0	0	1.11545	0	0	0.371816	Inf	1	1
chi-miR-3431-3p	224	158	121	28	88	45	86.2291	61.3342	83.7852	32.8816	98.1594	35.0022	43.0727	89.3912	1.05336	0.635175	0.851926
chi-let-7i-3p	124	61	99	67	62	29	47.7339	23.6796	68.5515	78.6811	69.1578	22.5569	41.6392	61.8144	0.57	0.742947	0.908468
chi-miR-186-5p	53966	30242	32566	17059	18697	13281	20774.3	11739.7	22550	20033.1	20855.5	10330.3	14034.4	21393.3	0.608192	0.743617	0.908468
chi-miR-145-3p	456	4407	299	1056	187	4103	175.538	1710.76	207.039	1240.11	208.589	3191.42	2047.43	197.055	-3.37714	1.76717e-25	7.26145e-24
chi-miR-151-3p	6597	4898	3519	2073	2140	1899	2539.52	1901.36	2436.7	2434.42	2387.06	1477.09	1937.62	2454.43	0.341098	0.491234	0.72325
chi-miR-135b-5p	3	0	14	0	6	1	1.15485	0	9.69416	0	6.69269	0.777826	0.259275	5.84723	4.4952	0.00612977	0.0263872
chi-miR-148a-5p	7803	1135	4192	412	2583	788	3003.77	440.597	2902.71	483.83	2881.2	612.927	512.451	2929.23	2.51503	1.7433e-07	1.92189e-06
chi-miR-190a-3p	5	1	2	0	0	0	1.92476	0.388191	1.38488	0	0	0	0.129397	1.10321	3.09183	0.30813	0.539824
chi-miR-429	12649	19861	4807	9572	3334	6569	4869.25	7709.86	3328.56	11240.8	3718.9	5109.54	8020.07	3972.24	-1.01366	3.10302e-06	2.92201e-05
chi-miR-326-5p	6	1	1	0	3	1	2.30971	0.388191	0.69244	0	3.34634	0.777826	0.388672	2.11616	2.44483	0.313042	0.542127
chi-miR-127-3p	3151	1715	1992	1046	1290	1120	1212.98	665.747	1379.34	1228.36	1438.93	871.165	921.759	1343.75	0.543803	0.898926	1
chi-miR-26a-5p	178535	239004	98478	78911	83667	77649	68727.3	92779.2	68190.1	92668.7	93326.2	60397.4	81948.4	76747.8	-0.0945901	0.0030247	0.0145443
chi-miR-148b-5p	122	65	61	29	37	25	46.964	25.2324	42.2388	34.056	41.2716	19.4456	26.2447	43.4915	0.728708	0.682355	0.878702
chi-miR-103-5p	7	2	2	1	2	0	2.69466	0.776382	1.38488	1.17434	2.2309	0	0.650242	2.10348	1.69373	0.437627	0.679751
chi-miR-181b-3p	1	0	1	0	1	0	0.384951	0	0.69244	0	1.11545	0	0	0.730946	Inf	0.470456	0.700712
chi-miR-421-3p	910	576	326	394	237	498	350.306	223.598	225.735	462.692	264.361	387.357	357.882	280.134	-0.353368	0.0819622	0.200837
NC_022294.1_874	9364	2196	3751	1173	2760	1595	3604.68	852.467	2597.34	1377.51	3078.64	1240.63	1156.87	3093.55	1.41904	0.00596545	0.0259268
chi-miR-191-5p	8611	10202	6625	4880	3735	3299	3314.81	3960.32	4587.41	5730.8	4166.2	2566.05	4085.72	4022.81	-0.0223886	0.0486744	0.141031
chi-miR-493-5p	14	25	21	16	27	32	5.38932	9.70477	14.5412	18.7895	30.1171	24.8904	17.7949	16.6825	-0.0931245	0.050126	0.143399
NC_022300.1_1226	2429	661	514	298	2269	358	935.046	256.594	355.914	349.955	2530.95	278.462	295.003	1273.97	2.11053	0.000582488	0.00335685
chi-miR-362-5p	122	30	67	21	70	20	46.964	11.6457	46.3935	24.6612	78.0813	15.5565	17.2878	57.1463	1.7249	0.0161936	0.0580914
chi-miR-214-5p	8	86	19	56	12	44	3.07961	33.3844	13.1564	65.7633	13.3854	34.2243	44.4573	9.87378	-2.17075	2.43122e-10	3.43409e-09
chi-miR-29c-3p	5	3	2	1	1	0	1.92476	1.16457	1.38488	1.17434	1.11545	0	0.779639	1.47503	0.919864	1	1
NC_022297.1_1062	1715	555	589	186	331	631	660.191	215.446	407.847	218.428	369.213	490.808	308.227	479.084	0.636283	0.55143	0.791259
chi-miR-455-3p	294	63	169	25	53	24	113.176	24.456	117.022	29.3586	59.1187	18.6678	24.1608	96.4389	1.99695	0.00106784	0.00581521
chi-miR-133a-3p	7	541	8	65	4	329	2.69466	210.011	5.53952	76.3324	4.46179	255.905	180.749	4.23199	-5.41651	2.16199e-33	3.25739e-31
chi-miR-151-5p	15342	14073	6845	4927	2910	5411	5905.92	5463.01	4739.75	5785.99	3245.95	4208.82	5152.61	4630.54	-0.154122	0.0405954	0.121517
chi-miR-655	36	36	27	11	17	31	13.8582	13.9749	18.6959	12.9178	18.9626	24.1126	17.0018	17.1722	0.0143949	0.169752	0.341013
chi-miR-380-3p	197	101	95	68	85	99	75.8354	39.2073	65.7818	79.8554	94.8131	77.0047	65.3558	78.8101	0.270064	0.634308	0.851926
chi-miR-2404	2	1	0	0	0	0	0.769902	0.388191	0	0	0	0	0.129397	0.256634	0.987909	1	1
chi-miR-425-5p	164	182	92	89	65	79	63.132	70.6507	63.7045	104.517	72.5041	61.4482	78.8719	66.4469	-0.24731	0.0510516	0.144936
chi-miR-125a-3p	22	9	6	3	6	4	8.46893	3.49372	4.15464	3.52303	6.69269	3.1113	3.37602	6.43875	0.931458	0.663268	0.863969
chi-miR-105a	1	0	0	3	0	1	0.384951	0	0	3.52303	0	0.777826	1.43362	0.128317	-3.48188	0.19657	0.384631
chi-miR-22-3p	646	478	314	230	229	257	248.678	185.555	217.426	270.099	255.438	199.901	218.519	240.514	0.138365	0.326083	0.551007
chi-miR-211	32	21	5	5	5	5	12.3184	8.15201	3.4622	5.87172	5.57724	3.88913	5.97095	7.11929	0.253772	0.718535	0.899662
chi-miR-328-3p	354	113	217	50	126	44	136.273	43.8656	150.259	58.7172	140.546	34.2243	45.6024	142.36	1.64236	0.0170303	0.0592327
chi-miR-224-5p	642	387	291	168	228	104	247.139	150.23	201.5	197.29	254.322	80.8939	142.805	234.32	0.71444	0.787972	0.920319
chi-miR-27b-3p	154817	147629	74743	62106	48306	78474	59597	57308.2	51755	72933.8	53882.8	61039.1	63760.4	55078.3	-0.211177	0.00787812	0.0329714
chi-miR-2483-5p	5	15	7	3	2	3	1.92476	5.82286	4.84708	3.52303	2.2309	2.33348	3.89312	3.00091	-0.375529	0.109106	0.254612
chi-miR-330-3p	7	2	4	4	3	1	2.69466	0.776382	2.76976	4.69738	3.34634	0.777826	2.08386	2.93692	0.495045	0.880538	0.992527
chi-miR-221-5p	18	38	6	35	4	7	6.92912	14.7513	4.15464	41.1021	4.46179	5.44478	20.4327	5.18185	-1.97934	4.1322e-05	0.000316569
chi-miR-21-3p	2504	1464	1926	1101	1098	1251	963.918	568.312	1333.64	1292.95	1224.76	973.06	944.775	1174.11	0.31352	0.708066	0.891492
chi-miR-496-3p	3	0	1	0	0	0	1.15485	0	0.69244	0	0	0	0	0.615764	Inf	0.290413	0.517184
chi-miR-92a-3p	12039	13507	6405	9937	4921	5313	4634.43	5243.29	4435.08	11669.5	5489.12	4132.59	7015.11	4852.87	-0.531627	0.00198594	0.0100859
chi-miR-369-3p	84	49	56	30	42	24	32.3359	19.0214	38.7766	35.2303	46.8488	18.6678	24.3065	39.3204	0.693937	0.829544	0.958962
chi-miR-409-3p	54	12	31	6	23	17	20.7874	4.65829	21.4656	7.04607	25.6553	13.223	8.30913	22.6361	1.44586	0.101513	0.238978
chi-miR-3959-5p	102	77	50	37	38	37	39.265	29.8907	34.622	43.4507	42.387	28.7796	34.0403	38.758	0.187249	0.407557	0.650939
NC_022310.1_334_star	2	0	0	0	0	0	0.769902	0	0	0	0	0	0	0.256634	Inf	0.762119	0.908468
chi-let-7c-3p	13	5	2	4	2	5	5.00437	1.94095	1.38488	4.69738	2.2309	3.88913	3.50915	2.87338	-0.288374	0.668925	0.86492
chi-miR-330-5p	1	1	0	1	0	0	0.384951	0.388191	0	1.17434	0	0	0.520845	0.128317	-2.02114	0.654555	0.855084
chi-miR-16b-3p	63	30	30	26	25	13	24.2519	11.6457	20.7732	30.533	27.8862	10.1117	17.4301	24.3038	0.479596	0.923838	1
chi-miR-500-3p	380	85	172	42	131	44	146.281	32.9962	119.1	49.3225	146.124	34.2243	38.8477	137.168	1.82005	0.00372427	0.0171772
chi-miR-412-5p	11	4	8	5	7	17	4.23446	1.55276	5.53952	5.87172	7.80813	13.223	6.88251	5.8607	-0.23186	0.312084	0.542127
NC_022302.1_41	146	41	92	12	47	21	56.2029	15.9158	63.7045	14.0921	52.426	16.3343	15.4474	57.4445	1.8948	0.00885488	0.0354195
chi-miR-106a-5p	10	1	10	2	5	6	3.84951	0.388191	6.9244	2.34869	5.57724	4.66695	2.46794	5.45038	1.14305	0.409233	0.651315
NC_022318.1_745	517	116	734	39	103	93	199.02	45.0301	508.251	45.7994	114.891	72.3378	54.3891	274.054	2.33307	6.47991e-05	0.000488153
chi-miR-221-3p	842	1312	721	1339	507	622	324.129	509.306	499.249	1572.45	565.532	483.808	855.187	462.97	-0.885321	0.000458318	0.00279946
chi-miR-223-3p	115	49	213	63	40	122	44.2694	19.0214	147.49	73.9837	44.6179	94.8947	62.6333	78.7923	0.331126	0.923709	1
chi-miR-495-3p	22	15	29	5	20	5	8.46893	5.82286	20.0808	5.87172	22.309	3.88913	5.19457	16.9529	1.70645	0.205088	0.396153
chi-miR-144-5p	6	3	0	1	0	1	2.30971	1.16457	0	1.17434	0	0.777826	1.03891	0.769902	-0.432329	0.848235	0.972986
chi-miR-877-5p	28	8	22	10	12	11	10.7786	3.10553	15.2337	11.7434	13.3854	8.55608	7.80168	13.1326	0.751291	0.559647	0.797982
chi-miR-106b-5p	1090	329	503	226	415	209	419.597	127.715	348.297	265.402	462.911	162.566	185.227	410.268	1.14727	0.084085	0.203243
NC_022298.1_1127	3524	810	2616	369	1276	318	1356.57	314.435	1811.42	433.333	1423.31	247.349	331.705	1530.43	2.20597	2.62959e-05	0.000208522
chi-miR-135a	147	7	46	1	65	5	56.5878	2.71734	31.8522	1.17434	72.5041	3.88913	2.5936	53.6481	4.3705	3.49065e-09	4.64051e-08
chi-miR-99b-3p	2	7	3	8	2	4	0.769902	2.71734	2.07732	9.39475	2.2309	3.1113	5.07446	1.69271	-1.58392	0.0164829	0.0586637
chi-miR-18a-3p	27	6	8	3	5	4	10.3937	2.32915	5.53952	3.52303	5.57724	3.1113	2.98783	7.17015	1.26291	0.247389	0.465917
chi-miR-491-5p	8	3	11	1	6	2	3.07961	1.16457	7.61684	1.17434	6.69269	1.55565	1.29819	5.79638	2.15865	0.162709	0.335819
chi-miR-33b-3p	3	14	4	2	2	7	1.15485	5.43467	2.76976	2.34869	2.2309	5.44478	4.40938	2.05184	-1.10366	0.0131084	0.0485656
chi-miR-20a-5p	563	183	303	106	310	171	216.728	71.0389	209.809	124.48	345.789	133.008	109.509	257.442	1.23319	0.109335	0.254612
chi-miR-296-3p	851	77	503	26	282	64	327.593	29.8907	348.297	30.533	314.556	49.7808	36.7348	330.149	3.1679	1.35872e-08	1.70594e-07
chi-miR-1197-3p	4	2	1	1	2	6	1.5398	0.776382	0.69244	1.17434	2.2309	4.66695	2.20589	1.48771	-0.568267	0.358636	0.595969
chi-miR-143-5p	2	7	0	4	3	9	0.769902	2.71734	0	4.69738	3.34634	7.00043	4.80505	1.37208	-1.80818	0.00365723	0.0171772
chi-let-7a-3p	829	189	510	55	332	83	319.125	73.3681	353.144	64.5889	370.329	64.5595	67.5055	347.532	2.36407	0.000121725	0.000846454
NC_022302.1_41_star	8	5	5	1	3	5	3.07961	1.94095	3.4622	1.17434	3.34634	3.88913	2.33481	3.29605	0.497434	0.94354	1
chi-miR-345-3p	352	130	140	36	92	33	135.503	50.4648	96.9416	42.2764	102.621	25.6682	39.4698	111.689	1.50066	0.0526802	0.144936
chi-miR-150	1497	1194	940	1073	710	560	576.272	463.5	650.893	1260.07	791.968	435.582	719.718	673.044	-0.09673	0.165846	0.337669
NC_022322.1_1307	584	400	337	210	325	233	224.811	155.276	233.352	246.612	362.521	181.233	194.374	273.561	0.493029	0.764407	0.908468
chi-miR-660	9576	2508	4578	1302	3943	1623	3686.29	973.583	3169.99	1529	4398.21	1262.41	1255	3751.5	1.57978	0.00297907	0.0144789
NC_022314.1_608	91	15	19	10	22	4	35.0306	5.82286	13.1564	11.7434	24.5398	3.1113	6.89254	24.2423	1.81442	0.00777028	0.032824
chi-miR-363-3p	47	18	47	17	25	25	18.0927	6.98744	32.5447	19.9639	27.8862	19.4456	15.4656	26.1745	0.759096	0.629513	0.851916
chi-miR-493-3p	22	37	17	14	14	27	8.46893	14.3631	11.7715	16.4408	15.6163	21.0013	17.2684	11.9522	-0.530855	0.0119314	0.0449417
chi-miR-494	13	3	8	3	9	6	5.00437	1.16457	5.53952	3.52303	10.039	4.66695	3.11819	6.86097	1.13771	0.474548	0.700967
chi-miR-199b-5p	74	442	72	151	30	194	28.4864	171.58	49.8557	177.326	33.4634	150.898	166.602	37.2685	-2.16037	2.96307e-11	4.96039e-10
chi-miR-15b-3p	54	11	20	11	11	9	20.7874	4.2701	13.8488	12.9178	12.2699	7.00043	8.06277	15.6354	0.955465	0.200844	0.3913
chi-miR-192-3p	2	0	1	1	0	2	0.769902	0	0.69244	1.17434	0	1.55565	0.909999	0.487447	-0.900618	0.861517	0.978406
chi-miR-376c-3p	19	23	25	13	9	10	7.31407	8.92839	17.311	15.2665	10.039	7.77826	10.6577	11.5547	0.116582	0.378622	0.613395
chi-miR-873-3p	33	0	11	1	8	2	12.7034	0	7.61684	1.17434	8.92358	1.55565	0.909999	9.74794	3.42116	0.000419838	0.00263565
chi-miR-188-3p	13	9	8	4	4	3	5.00437	3.49372	5.53952	4.69738	4.46179	2.33348	3.50819	5.00189	0.511746	1	1
NC_022308.1_289_star	0	0	0	1	0	0	0	0	0	1.17434	0	0	0.391448	0	#NAME?	0.765399	0.908468
chi-miR-22-5p	82	22	51	21	41	9	31.566	8.5402	35.3144	24.6612	45.7334	7.00043	13.4006	37.5379	1.48605	0.041502	0.123414
chi-miR-545-3p	4	2	0	2	1	1	1.5398	0.776382	0	2.34869	1.11545	0.777826	1.30097	0.885084	-0.555696	0.70428	0.890541
chi-miR-130a-3p	381	1414	175	1223	209	637	146.666	548.902	121.177	1436.22	233.129	495.475	826.867	166.991	-2.30789	3.28252e-12	5.9348e-11
chi-miR-329b-3p	1	3	1	6	2	3	0.384951	1.16457	0.69244	7.04607	2.2309	2.33348	3.51471	1.10276	-1.67228	0.037643	0.114192
NC_022318.1_739_star	1	0	3	0	0	1	0.384951	0	2.07732	0	0	0.777826	0.259275	0.820757	1.66247	0.7535	0.908468
chi-miR-487a-3p	4	4	5	1	5	5	1.5398	1.55276	3.4622	1.17434	5.57724	3.88913	2.20541	3.52641	0.677154	0.912577	1
NC_022294.1_874_star	123	22	62	15	29	28	47.349	8.5402	42.9313	17.6152	32.348	21.7791	15.9782	40.8761	1.35516	0.0359432	0.111276
chi-miR-29b-5p	14	6	5	4	4	2	5.38932	2.32915	3.4622	4.69738	4.46179	1.55565	2.86072	4.43777	0.633454	0.86442	0.979243
chi-miR-411b-5p	0	0	0	2	0	0	0	0	0	2.34869	0	0	0.782896	0	#NAME?	0.292918	0.517184
chi-miR-532-3p	53	20	24	2	28	9	20.4024	7.76382	16.6186	2.34869	31.2325	7.00043	5.70431	22.7512	1.99582	0.0639027	0.165052
chi-miR-147-5p	0	0	0	0	1	2	0	0	0	0	1.11545	1.55565	0.51855	0.371816	-0.479896	0.666021	0.86492
NW_005177810.1_1503_star	274	114	164	50	94	50	105.477	44.2538	113.56	58.7172	104.852	38.8913	47.2874	107.963	1.19101	0.160309	0.335819
chi-let-7e-5p	3935	1674	2394	575	1620	747	1514.78	649.832	1657.7	675.248	1807.03	581.036	635.372	1659.84	1.38537	0.0523364	0.144936
NC_022318.1_749	526	78	718	26	92	70	202.484	30.2789	497.172	30.533	102.621	54.4478	38.4199	267.426	2.79921	7.31087e-07	7.51026e-06
chi-miR-874-3p	25	173	22	106	10	121	9.62378	67.157	15.2337	124.48	11.1545	94.1169	95.2515	12.004	-2.98823	1.02021e-14	2.56185e-13
chi-miR-130b-3p	482	124	382	91	169	187	185.546	48.1357	264.512	106.865	188.511	145.453	100.151	212.856	1.0877	0.109843	0.254612
chi-miR-15a-3p	5	1	1	1	0	1	1.92476	0.388191	0.69244	1.17434	0	0.777826	0.78012	0.872399	0.161291	1	1
chi-miR-33b-5p	52	52	6	19	11	12	20.0175	20.1859	4.15464	22.3125	12.2699	9.33391	17.2775	12.1473	-0.50825	0.0594473	0.159941
chi-miR-16a-3p	6	3	1	4	3	1	2.30971	1.16457	0.69244	4.69738	3.34634	0.777826	2.21326	2.11616	-0.0647211	0.810721	0.944448
chi-miR-323b	37	0	19	1	20	2	14.2432	0	13.1564	1.17434	22.309	1.55565	0.909999	16.5695	4.18652	1.01007e-05	8.61415e-05
chi-miR-301a-3p	1039	657	555	286	466	524	399.964	255.041	384.304	335.862	519.799	407.581	332.828	434.689	0.385206	0.620078	0.844202
chi-miR-126-3p	1264	1239	736	723	431	553	486.578	480.969	509.636	849.051	480.758	430.138	586.719	492.324	-0.253062	0.051713	0.144936
chi-miR-449b-5p	14	388	6	323	13	100	5.38932	150.618	4.15464	379.313	14.5008	77.7826	202.571	8.01493	-4.6596	4.41036e-27	1.99348e-25
chi-miR-30d-3p	131	43	72	11	52	18	50.4286	16.6922	49.8557	12.9178	58.0033	14.0009	14.537	52.7625	1.85979	0.0185928	0.0636663
chi-miR-134	2	6	5	1	1	2	0.769902	2.32915	3.4622	1.17434	1.11545	1.55565	1.68638	1.78252	0.0799852	0.452042	0.699737
chi-miR-218	28	165	10	50	7	59	10.7786	64.0515	6.9244	58.7172	7.80813	45.8917	56.2201	8.50372	-2.72492	6.4088e-13	1.31672e-11
chi-miR-34c-5p	4206	101615	2877	20121	3072	17218	1619.1	39446	1992.15	23629	3426.66	13392.6	25489.2	2345.97	-3.44163	4.75957e-45	1.07566e-42
chi-miR-1296	67	28	31	6	19	13	25.7917	10.8693	21.4656	7.04607	21.1935	10.1117	9.34238	22.817	1.28824	0.240937	0.457577
chi-miR-2284b	2	7	2	3	4	2	0.769902	2.71734	1.38488	3.52303	4.46179	1.55565	2.59867	2.20552	-0.236654	0.202278	0.392402
chi-miR-181c-3p	570	75	251	45	126	37	219.422	29.1143	173.802	52.8455	140.546	28.7796	36.9131	177.924	2.26905	3.43821e-05	0.000267943
chi-miR-128-3p	1065	420	441	204	291	234	409.973	163.04	305.366	239.566	324.595	182.011	194.873	346.645	0.830927	0.371963	0.613205
chi-miR-376c-5p	1	0	0	0	0	0	0.384951	0	0	0	0	0	0	0.128317	Inf	1	1
NC_022322.1_1353_star	78	18	35	11	31	13	30.0262	6.98744	24.2354	12.9178	34.5789	10.1117	10.0057	29.6135	1.56544	0.0418435	0.123616
chi-miR-3958-3p	247	57	88	33	68	105	95.0829	22.1269	60.9347	38.7534	75.8504	81.6717	47.5173	77.2894	0.701816	0.431687	0.675165
chi-miR-1839	237	138	161	95	125	94	91.2334	53.5703	111.483	111.563	139.431	73.1156	79.4162	114.049	0.522149	0.977164	1
chi-miR-101-5p	18	30	19	18	6	9	6.92912	11.6457	13.1564	21.1382	6.69269	7.00043	13.2615	8.92605	-0.571144	0.0443271	0.130103
chi-miR-451-5p	1079	1134	214	307	215	472	415.362	440.209	148.182	360.524	239.821	367.134	389.289	267.789	-0.539746	0.00648503	0.0276532
chi-miR-17-3p	128	65	66	45	36	29	49.2738	25.2324	45.701	52.8455	40.1561	22.5569	33.545	45.0436	0.425227	0.966732	1
chi-miR-204-3p	1	0	0	0	0	2	0.384951	0	0	0	0	1.55565	0.51855	0.128317	-2.01477	0.650887	0.855084
chi-miR-335-5p	11	26	7	29	5	12	4.23446	10.093	4.84708	34.056	5.57724	9.33391	17.8276	4.88626	-1.86731	7.07478e-05	0.000524229
NC_022312.1_524	1	1	1	0	0	0	0.384951	0.388191	0.69244	0	0	0	0.129397	0.35913	1.4727	1	1
chi-let-7b-3p	2020	363	1110	133	599	191	777.601	140.913	768.608	156.188	668.153	148.565	148.555	738.121	2.31286	2.24231e-05	0.000180987
chi-let-7b-5p	44460	6551	19192	4074	18789	2797	17114.9	2543.04	13289.3	4784.28	20958.1	2175.58	3167.63	17120.8	2.43427	2.45221e-08	2.99567e-07
chi-miR-92b	12181	13537	6433	9824	5081	5167	4689.09	5254.94	4454.46	11536.8	5667.59	4019.03	6936.91	4937.05	-0.490644	0.00276224	0.013571
chi-miR-10a-5p	804	4370	886	4186	401	2285	309.501	1696.39	613.502	4915.81	447.295	1777.33	2796.51	456.766	-2.6141	7.18915e-17	2.16633e-15
chi-miR-340-3p	21	7	4	1	4	4	8.08397	2.71734	2.76976	1.17434	4.46179	3.1113	2.33433	5.10517	1.12895	0.538813	0.780588
chi-miR-10b-5p	9676	85959	11768	41743	7254	45698	3724.79	33368.5	8148.63	49020.7	8091.46	35545.1	39311.4	6654.96	-2.56245	2.54121e-29	2.87157e-27
chi-miR-181d	581	86	263	74	122	43	223.657	33.3844	182.112	86.9015	136.085	33.4465	51.2441	180.618	1.81748	0.000525114	0.00312304
chi-miR-502b-3p	4740	925	2264	407	1647	561	1824.67	359.077	1567.68	477.958	1837.14	436.36	424.465	1743.16	2.03799	7.86744e-05	0.000564457
chi-miR-1307-5p	14	11	4	4	3	3	5.38932	4.2701	2.76976	4.69738	3.34634	2.33348	3.76698	3.83514	0.0258688	0.572353	0.808578
chi-miR-21-5p	151425	79893	166903	51493	79306	59824	58291.2	31013.7	115570	60470.5	88461.7	46532.6	46005.6	87441.1	0.9265	0.317617	0.543798
chi-miR-320-3p	1378	730	1059	395	761	275	530.463	283.379	733.294	463.866	848.856	213.902	320.382	704.204	1.1362	0.189823	0.374672
chi-miR-217-5p	2	0	1	0	3	1	0.769902	0	0.69244	0	3.34634	0.777826	0.259275	1.6029	2.62812	0.420897	0.662876
NC_022300.1_1226_star	3	0	0	0	1	0	1.15485	0	0	0	1.11545	0	0	0.756767	Inf	0.290413	0.517184
chi-miR-432-3p	1	1	0	0	0	0	0.384951	0.388191	0	0	0	0	0.129397	0.128317	-0.0120909	1	1
chi-let-7c-5p	9769	2997	3345	2238	4312	1494	3760.59	1163.41	2316.21	2628.18	4809.81	1162.07	1651.22	3628.87	1.13599	0.0494455	0.142353
chi-miR-184	167	17	31	7	46	12	64.2868	6.59925	21.4656	8.22041	51.3106	9.33391	8.05119	45.6877	2.50453	7.49621e-05	0.000546498
chi-miR-99a-3p	234	128	93	62	96	43	90.0786	49.6884	64.3969	72.8093	107.083	33.4465	51.9814	87.1862	0.746103	0.715452	0.89829
chi-miR-23b-5p	1	2	0	1	0	1	0.384951	0.776382	0	1.17434	0	0.777826	0.909517	0.128317	-2.82539	0.182592	0.363576
chi-miR-222-3p	449	889	484	497	214	448	172.843	345.102	335.141	583.649	238.706	348.466	425.739	248.897	-0.774423	0.000541616	0.00317936
chi-miR-378-5p	89	53	53	19	16	26	34.2607	20.5741	36.6993	22.3125	17.8472	20.2235	21.0367	29.6024	0.492804	1	1
chi-miR-3959-3p	13	7	5	4	8	7	5.00437	2.71734	3.4622	4.69738	8.92358	5.44478	4.2865	5.79672	0.435436	0.877472	0.991543
chi-miR-215-5p	35	17	14	21	32	25	13.4733	6.59925	9.69416	24.6612	35.6943	19.4456	16.902	19.6206	0.215171	0.463286	0.700712
chi-miR-9-5p	6641	968	748	157	876	121	2556.46	375.769	517.945	184.372	977.132	94.1169	218.086	1350.51	2.63054	1.01917e-06	1.0237e-05
chi-let-7d-3p	109	105	78	45	43	18	41.9597	40.76	54.0103	52.8455	47.9643	14.0009	35.8688	47.9781	0.419646	0.587519	0.822163
chi-miR-499-5p	79	14	59	14	47	5	30.4111	5.43467	40.8539	16.4408	52.426	3.88913	8.58821	41.2304	2.26328	0.000968396	0.00540389
chi-miR-379-5p	40	21	26	18	20	31	15.398	8.15201	18.0034	21.1382	22.309	24.1126	17.8009	18.5701	0.061032	0.390773	0.628574
chi-miR-376a	4	0	2	7	2	1	1.5398	0	1.38488	8.22041	2.2309	0.777826	2.99941	1.71853	-0.803508	0.59031	0.823519
chi-miR-346-5p	0	0	0	1	0	0	0	0	0	1.17434	0	0	0.391448	0	#NAME?	0.765399	0.908468
chi-miR-876-3p	3	0	2	0	4	0	1.15485	0	1.38488	0	4.46179	0	0	2.33384	Inf	0.0522621	0.144936
chi-miR-361-3p	300	338	151	236	103	102	115.485	131.209	104.558	277.145	114.891	79.3382	162.564	111.645	-0.54209	0.0170359	0.0592327
chi-miR-190b	5	102	2	45	4	10	1.92476	39.5955	1.38488	52.8455	4.46179	7.77826	33.4064	2.59048	-3.68884	5.65879e-16	1.59861e-14
chi-miR-876-5p	1	0	0	0	1	1	0.384951	0	0	0	1.11545	0.777826	0.259275	0.500133	0.947827	1	1
chi-miR-107-3p	470	472	249	351	238	207	180.927	183.226	172.417	412.195	265.477	161.01	252.144	206.274	-0.289686	0.0483855	0.141031
chi-miR-30a-3p	156	129	37	58	89	47	60.0524	50.0766	25.6203	68.112	99.2748	36.5578	51.5821	61.6492	0.25721	0.317601	0.543798
chi-miR-376d	0	0	2	0	0	2	0	0	1.38488	0	0	1.55565	0.51855	0.461626	-0.167758	0.992634	1
chi-miR-195-5p	6	9	2	11	1	1	2.30971	3.49372	1.38488	12.9178	1.11545	0.777826	5.72978	1.60334	-1.83739	0.0227491	0.0761675
chi-miR-656	3	2	1	1	1	3	1.15485	0.776382	0.69244	1.17434	1.11545	2.33348	1.42807	0.98758	-0.532094	0.516865	0.752595
chi-miR-27b-5p	137	118	50	43	30	61	52.7383	45.8065	34.622	50.4968	33.4634	47.4474	47.9169	40.2746	-0.250665	0.0908629	0.217302
chi-let-7d-5p	2437	1249	1308	628	839	531	938.126	484.85	905.711	737.488	935.861	413.025	545.121	926.566	0.765316	0.543947	0.785508
NC_022308.1_260	1317	196	359	106	256	84	506.981	76.0854	248.586	124.48	285.555	65.3374	88.6344	347.04	1.96916	0.000185609	0.00125217
chi-miR-27a-5p	53	29	36	29	7	44	20.4024	11.2575	24.9278	34.056	7.80813	34.2243	26.5126	17.7128	-0.581887	0.0837925	0.203243
chi-miR-34a	152	91	124	74	74	41	58.5126	35.3254	85.8625	86.9015	82.5431	31.8909	51.3726	75.6394	0.55814	0.89575	1
chi-miR-324-5p	297	78	95	93	142	45	114.331	30.2789	65.7818	109.214	158.394	35.0022	58.165	112.835	0.955994	0.164316	0.336067
chi-miR-202-5p	10	1	8	4	5	2	3.84951	0.388191	5.53952	4.69738	5.57724	1.55565	2.21374	4.98876	1.17219	0.30119	0.529719
chi-miR-20b	9	5	12	1	1	3	3.46456	1.94095	8.30928	1.17434	1.11545	2.33348	1.81626	4.29643	1.24217	0.574233	0.808578
chi-miR-100-3p	0	0	0	0	0	1	0	0	0	0	0	0.777826	0.259275	0	#NAME?	0.765399	0.908468
chi-miR-1306-5p	7	5	2	2	3	2	2.69466	1.94095	1.38488	2.34869	3.34634	1.55565	1.94843	2.47529	0.345286	0.859405	0.978406
chi-miR-190a-5p	70	15	11	5	18	0	26.9466	5.82286	7.61684	5.87172	20.0781	0	3.8982	18.2138	2.22416	0.00933129	0.036676
chi-miR-130a-5p	0	0	0	1	0	0	0	0	0	1.17434	0	0	0.391448	0	#NAME?	0.765399	0.908468
NC_022322.1_1307_star	3	3	6	1	1	3	1.15485	1.16457	4.15464	1.17434	1.11545	2.33348	1.55746	2.14165	0.459521	0.984777	1
chi-miR-16a-5p	19123	5692	10882	3915	6479	3945	7361.42	2209.58	7535.13	4597.56	7226.99	3068.52	3291.89	7374.51	1.16363	0.0280332	0.0911583
chi-miR-449c	2	26	1	23	0	12	0.769902	10.093	0.69244	27.0099	0	9.33391	15.4789	0.487447	-4.98892	2.32613e-10	3.39165e-09
chi-miR-433	4	2	6	1	2	3	1.5398	0.776382	4.15464	1.17434	2.2309	2.33348	1.42807	2.64178	0.887446	0.9056	1
chi-miR-200b	12403	5724	5860	2214	3100	1437	4774.55	2222	4057.7	2600	3457.89	1117.74	1979.91	4096.71	1.04903	0.16673	0.337947
chi-miR-30e-5p	32631	14709	13484	4877	8637	4511	12561.3	5709.9	9336.86	5727.28	9634.12	3508.77	4981.98	10510.8	1.07708	0.136582	0.298236
chi-miR-2284c	3	0	1	2	0	0	1.15485	0	0.69244	2.34869	0	0	0.782896	0.615764	-0.346443	1	1
chi-miR-140-3p	626	1530	400	601	304	615	240.979	593.932	276.976	705.781	339.096	478.363	592.692	285.684	-1.05286	7.48875e-06	6.50945e-05
chi-miR-145-5p	745	2331	250	274	104	589	286.789	904.873	173.11	321.77	116.007	458.139	561.594	191.968	-1.54866	6.83999e-09	8.83335e-08
chi-miR-425-3p	14	23	13	8	7	3	5.38932	8.92839	9.00172	9.39475	7.80813	2.33348	6.88554	7.39972	0.103901	0.28077	0.509671
NC_022314.1_608_star	2	0	1	0	1	1	0.769902	0	0.69244	0	1.11545	0.777826	0.259275	0.859263	1.72862	0.753445	0.908468
chi-miR-148a-3p	688025	97173	343416	34202	191027	46048	264856	37721.7	237795	40164.9	213081	35817.3	37901.3	238577	2.65414	1.54557e-10	2.40896e-09
NC_022302.1_40_star	262	129	166	59	130	44	100.857	50.0766	114.945	69.2863	145.008	34.2243	51.1958	120.27	1.23218	0.192465	0.378236
chi-miR-451-3p	0	1	0	0	1	1	0	0.388191	0	0	1.11545	0.777826	0.388672	0.371816	-0.0639655	0.651921	0.855084
chi-miR-767	9	9	28	49	0	5	3.46456	3.49372	19.3883	57.5429	0	3.88913	21.6419	7.61762	-1.50641	0.00505974	0.0222039
chi-miR-1	0	46	1	6	0	16	0	17.8568	0.69244	7.04607	0	12.4452	12.4494	0.230813	-5.7532	1.3203e-12	2.59469e-11
chi-miR-2284d	8	6	5	8	5	3	3.07961	2.32915	3.4622	9.39475	5.57724	2.33348	4.68579	4.03968	-0.214051	0.471561	0.700712
chi-miR-26a-3p	5	2	3	1	0	1	1.92476	0.776382	2.07732	1.17434	0	0.777826	0.909517	1.33403	0.552613	0.997077	1
chi-miR-16b-5p	3437	668	2115	473	1248	564	1323.08	259.312	1464.51	555.465	1392.08	438.694	417.823	1393.22	1.73746	0.000586707	0.00335685
chi-miR-182	18768	3371	9867	1353	5983	1230	7224.76	1308.59	6832.3	1588.89	6673.72	956.726	1284.74	6910.26	2.42727	2.11229e-07	2.27323e-06
chi-miR-146b-5p	5033	3824	2700	2263	3480	3969	1937.46	1484.44	1869.59	2657.54	3881.76	3087.19	2409.72	2562.93	0.0889286	0.132685	0.292555
chi-miR-214-3p	6	51	13	46	6	30	2.30971	19.7977	9.00172	54.0198	6.69269	23.3348	32.3841	6.00137	-2.43192	1.42297e-09	1.94904e-08
chi-miR-497-3p	0	1	0	8	0	0	0	0.388191	0	9.39475	0	0	3.26098	0	#NAME?	0.00255031	0.0126675
chi-miR-3431-5p	485	400	143	101	160	55	186.701	155.276	99.0189	118.609	178.472	42.7804	105.555	154.731	0.551761	0.611953	0.83819
chi-miR-24-3p	4364	4489	1944	2096	1662	2672	1679.93	1742.59	1346.1	2461.43	1853.87	2078.35	2094.12	1626.63	-0.364455	0.00876502	0.0353731
chi-miR-223-5p	3	0	6	1	2	8	1.15485	0	4.15464	1.17434	2.2309	6.22261	2.46565	2.51346	0.0277081	0.770207	0.908468
NC_022300.1_1269	315	256	176	236	95	119	121.26	99.3769	121.869	277.145	105.968	92.5613	156.361	116.366	-0.426218	0.0687077	0.171579
chi-miR-125b-3p	1027	634	409	408	383	255	395.345	246.113	283.208	479.132	427.216	198.346	307.864	368.59	0.259724	0.597912	0.826519
chi-miR-491-3p	6	5	5	0	2	0	2.30971	1.94095	3.4622	0	2.2309	0	0.646985	2.6676	2.04374	0.645964	0.855084
chi-miR-3958-5p	1	0	0	0	0	0	0.384951	0	0	0	0	0	0	0.128317	Inf	1	1
chi-miR-382-5p	13	7	8	5	5	4	5.00437	2.71734	5.53952	5.87172	5.57724	3.1113	3.90012	5.37371	0.462399	1	1
chi-miR-28-5p	848	707	398	320	219	359	326.439	274.451	275.591	375.79	244.283	279.239	309.827	282.104	-0.135234	0.115301	0.261889
chi-miR-129-5p	0	3	5	0	0	3	0	1.16457	3.4622	0	0	2.33348	1.16602	1.15407	-0.0148624	0.517825	0.752595
chi-miR-544-5p	1	1	1	1	3	1	0.384951	0.388191	0.69244	1.17434	3.34634	0.777826	0.78012	1.47458	0.918534	1	1
chi-miR-424-5p	54	22	33	55	57	18	20.7874	8.5402	22.8505	64.5889	63.5805	14.0009	29.0433	35.7395	0.299311	0.768306	0.908468
NC_022322.1_1353	7506	2226	4017	1280	2525	2045	2889.44	864.113	2781.53	1503.16	2816.51	1590.65	1319.31	2829.16	1.10059	0.064315	0.165173
chi-miR-381	33	49	47	13	19	16	12.7034	19.0214	32.5447	15.2665	21.1935	12.4452	15.5777	22.1472	0.507643	0.466666	0.700712
NC_022302.1_40	716	290	432	96	227	111	275.625	112.575	299.134	112.737	253.207	86.3387	103.884	275.989	1.40964	0.0674458	0.170777
chi-miR-873-5p	13	1	2	2	1	2	5.00437	0.388191	1.38488	2.34869	1.11545	1.55565	1.43084	2.50156	0.805964	0.424227	0.6658
chi-miR-181c-5p	804	326	397	454	223	217	309.501	126.55	274.899	533.152	248.745	168.788	276.164	277.715	0.00808056	0.669739	0.86492
chi-miR-423-5p	6017	2306	4516	1054	1339	933	2316.25	895.168	3127.06	1237.76	1493.58	725.711	952.88	2312.3	1.27896	0.0335345	0.105997
chi-miR-183	17001	3291	8560	845	3403	987	6544.56	1277.54	5927.28	992.321	3795.87	767.714	1012.52	5422.57	2.42102	6.25031e-07	6.57009e-06
NC_022310.1_334	81	21	19	8	26	4	31.181	8.15201	13.1564	9.39475	29.0016	3.1113	6.88602	24.4463	1.82788	0.024789	0.0817856
chi-miR-219	1	2	0	0	0	0	0.384951	0.776382	0	0	0	0	0.258794	0.128317	-1.01209	0.654555	0.855084
chi-miR-100-5p	622	8604	435	3412	282	2689	239.44	3339.99	301.211	4006.86	314.556	2091.57	3146.14	285.069	-3.4642	1.92218e-28	1.22171e-26
NC_022318.1_739	523	87	736	26	88	84	201.329	33.7726	509.636	30.533	98.1594	65.3374	43.2143	269.708	2.64182	3.54024e-06	3.26569e-05
chi-miR-301b	106	31	69	21	34	60	40.8048	12.0339	47.7783	24.6612	37.9252	46.6695	27.7882	42.1695	0.601725	0.699909	0.890541
chi-miR-708-3p	254	1414	239	378	84	332	97.7776	548.902	165.493	443.902	93.6976	258.238	417.014	118.989	-1.80926	1.6471e-10	2.48163e-09
chi-miR-23b-3p	6680	4855	2581	1903	2088	2459	2571.47	1884.67	1787.19	2234.78	2329.05	1912.67	2010.71	2229.24	0.148849	0.240735	0.457577
chi-miR-331-5p	32	4	13	3	1	5	12.3184	1.55276	9.00172	3.52303	1.11545	3.88913	2.98831	7.47853	1.32343	0.111477	0.257079
chi-miR-18b-3p	1	0	0	0	0	0	0.384951	0	0	0	0	0	0	0.128317	Inf	1	1
chi-miR-194	285	257	147	156	103	103	109.711	99.7651	101.789	183.198	114.891	80.1161	121.026	108.797	-0.153682	0.121879	0.272719
chi-miR-99a-5p	3531	4249	1209	2052	824	1391	1359.26	1649.42	837.16	2409.75	919.129	1081.96	1713.71	1038.52	-0.722599	0.00087804	0.00496093
NW_005102245.1_1433	75	20	50	10	38	8	28.8713	7.76382	34.622	11.7434	42.387	6.22261	8.57662	35.2934	2.04092	0.0085983	0.0350129
chi-miR-10b-3p	4	16	0	5	1	2	1.5398	6.21105	0	5.87172	1.11545	1.55565	4.54614	0.885084	-2.36076	0.0014702	0.00781803
chi-miR-3955-5p	4	3	4	6	1	0	1.5398	1.16457	2.76976	7.04607	1.11545	0	2.73688	1.80834	-0.597868	0.556583	0.796125
chi-miR-122	15	0	2	170	3	2	5.77427	0	1.38488	199.639	3.34634	1.55565	67.0647	3.50183	-4.25937	2.36164e-14	5.61823e-13
chi-miR-30c-3p	7	3	4	5	4	5	2.69466	1.16457	2.76976	5.87172	4.46179	3.88913	3.64181	3.30874	-0.138375	0.625361	0.848838
chi-miR-19a	382	196	294	86	241	89	147.051	76.0854	203.577	100.994	268.823	69.2265	82.1018	206.484	1.33054	0.146309	0.314913
chi-miR-106b-3p	190	90	96	64	70	64	73.1407	34.9372	66.4742	75.158	78.0813	49.7808	53.292	72.5654	0.445363	0.998108	1
chi-let-7f-5p	106274	41006	53188	18664	33586	19429	40910.3	15918.2	36829.5	21918	37463.4	15112.4	17649.5	38401.1	1.12152	0.052908	0.144936
NC_022303.1_70_star	1402	349	541	188	561	158	539.702	135.479	374.61	220.777	625.766	122.896	159.717	513.359	1.68445	0.00486926	0.0215775
chi-miR-195-3p	1	18	0	5	0	1	0.384951	6.98744	0	5.87172	0	0.777826	4.54566	0.128317	-5.14671	1.31295e-05	0.000109899
chi-miR-193b-3p	52	86	78	50	30	48	20.0175	33.3844	54.0103	58.7172	33.4634	37.3356	43.1458	35.8304	-0.268035	0.0357349	0.111276
chi-miR-27a-3p	8187	4662	4317	2700	2817	3435	3151.6	1809.75	2989.26	3170.73	3142.22	2671.83	2550.77	3094.36	0.278708	0.586197	0.822163
chi-miR-208b	0	0	0	0	0	2	0	0	0	0	0	1.55565	0.51855	0	#NAME?	0.292364	0.517184
chi-miR-101-3p	658	1046	285	482	295	458	253.298	406.048	197.345	566.034	329.057	356.244	442.775	259.9	-0.768618	0.000450389	0.00278871
NW_005157114.1_1489	0	0	0	0	0	1	0	0	0	0	0	0.777826	0.259275	0	#NAME?	0.765399	0.908468
chi-miR-424-3p	20	7	10	16	5	7	7.69902	2.71734	6.9244	18.7895	5.57724	5.44478	8.98388	6.73355	-0.41597	0.470038	0.700712
chi-miR-154b-5p	3	5	1	2	3	1	1.15485	1.94095	0.69244	2.34869	3.34634	0.777826	1.68916	1.73121	0.0354797	0.471257	0.700712
chi-miR-423-3p	7816	2020	3488	971	2287	1052	3008.78	784.146	2415.23	1140.29	2551.03	818.273	914.236	2658.35	1.53989	0.00369666	0.0171772
chi-miR-432-5p	65	18	31	16	32	20	25.0218	6.98744	21.4656	18.7895	35.6943	15.5565	13.7778	27.3939	0.991509	0.310798	0.542127
chi-miR-25-3p	14425	7279	7927	3144	4351	2841	5552.92	2825.64	5488.97	3692.14	4853.31	2209.8	2909.19	5298.4	0.864937	0.3581	0.595969
chi-miR-2318	0	1	2	4	0	1	0	0.388191	1.38488	4.69738	0	0.777826	1.95446	0.461626	-2.08198	0.143132	0.311036
chi-miR-30a-5p	119305	70546	41817	22989	35093	25509	45926.6	27385.3	28955.8	26997	39144.4	19841.6	24741.3	38008.9	0.619417	0.847483	0.972986
chi-miR-25-5p	24	11	10	8	13	9	9.23883	4.2701	6.9244	9.39475	14.5008	7.00043	6.88843	10.2213	0.569339	1	1
chi-miR-29a-5p	1	2	3	4	1	1	0.384951	0.776382	2.07732	4.69738	1.11545	0.777826	2.08386	1.19257	-0.805182	0.374435	0.613205
chi-miR-378-3p	11208	6504	9626	1900	3083	2867	4314.53	2524.79	6665.42	2231.25	3438.93	2230.03	2328.69	4806.29	1.04541	0.25458	0.47354
chi-miR-154a-3p	3	5	3	3	2	6	1.15485	1.94095	2.07732	3.52303	2.2309	4.66695	3.37698	1.82102	-0.890985	0.114317	0.260967
chi-miR-129-3p	3	3	13	0	0	15	1.15485	1.16457	9.00172	0	0	11.6674	4.27732	3.38552	-0.337328	0.292644	0.517184
chi-miR-98-5p	8092	4421	3750	1745	3933	2017	3115.02	1716.19	2596.65	2049.23	4387.06	1568.87	1778.1	3366.24	0.920804	0.459664	0.700712
chi-let-7g-3p	109	25	81	17	48	17	41.9597	9.70477	56.0876	19.9639	53.5415	13.223	14.2972	50.5296	1.82139	0.00802816	0.0329884
chi-miR-19b-3p	2380	1156	1795	561	1502	515	916.184	448.749	1242.93	658.807	1675.4	400.58	502.712	1278.17	1.34628	0.072309	0.178599
chi-miR-497-5p	5	11	4	4	0	5	1.92476	4.2701	2.76976	4.69738	0	3.88913	4.28554	1.56484	-1.45346	0.0305164	0.0971368
chi-miR-9-3p	11	0	2	1	1	2	4.23446	0	1.38488	1.17434	1.11545	1.55565	0.909999	2.24493	1.30273	0.253274	0.47354
chi-miR-147-3p	0	1	0	4	0	1	0	0.388191	0	4.69738	0	0.777826	1.95446	0	#NAME?	0.0160763	0.0580914
NC_022303.1_70	23863	13935	13786	14112	11418	8469	9186.09	5409.44	9545.97	16572.3	12736.2	6587.41	9523.06	10489.4	0.139436	0.389036	0.628016
chi-miR-133a-5p	0	6	1	0	0	3	0	2.32915	0.69244	0	0	2.33348	1.55421	0.230813	-2.75138	0.0117776	0.044735
chi-miR-331-3p	32	4	18	0	13	0	12.3184	1.55276	12.4639	0	14.5008	0	0.517588	13.0944	4.661	0.00020419	0.00135726
chi-let-7e-3p	44	19	22	6	19	4	16.9379	7.37563	15.2337	7.04607	21.1935	3.1113	5.84433	17.7883	1.60582	0.153069	0.324822
chi-miR-216b	1	1	1	0	0	0	0.384951	0.388191	0.69244	0	0	0	0.129397	0.35913	1.4727	1	1
chi-miR-449a-5p	64	1350	22	961	61	483	24.6369	524.058	15.2337	1128.54	68.0423	375.69	676.097	35.971	-4.23233	1.29519e-28	9.75708e-27
chi-miR-345-5p	255	85	152	38	66	38	98.1626	32.9962	105.251	44.6251	73.6195	29.5574	35.7262	92.3443	1.37004	0.0544462	0.148251
chi-miR-146b-3p	21	6	6	5	6	5	8.08397	2.32915	4.15464	5.87172	6.69269	3.88913	4.03	6.31043	0.64696	0.70534	0.890541
chi-miR-193a	2	3	2	3	4	5	0.769902	1.16457	1.38488	3.52303	4.46179	3.88913	2.85891	2.20552	-0.374344	0.267093	0.48877
chi-miR-155-3p	0	2	1	4	0	0	0	0.776382	0.69244	4.69738	0	0	1.82459	0.230813	-2.98277	0.0614261	0.162366
chi-miR-26b-3p	83	32	14	0	16	3	31.9509	12.4221	9.69416	0	17.8472	2.33348	4.91853	19.8308	2.01144	0.0680207	0.170807
chi-miR-15b-5p	1673	232	758	173	406	225	644.023	90.0603	524.869	203.162	452.872	175.011	156.078	540.588	1.79227	0.00037482	0.00238618
chi-miR-671-5p	26	10	31	4	24	5	10.0087	3.88191	21.4656	4.69738	26.7707	3.88913	4.15614	19.415	2.22386	0.0298852	0.0958023
chi-miR-29b-3p	92	94	38	48	39	51	35.4155	36.4899	26.3127	56.3685	43.5025	39.6691	44.1759	35.0769	-0.332737	0.0389354	0.117325
chi-miR-130b-5p	159	26	72	10	33	33	61.2072	10.093	49.8557	11.7434	36.8098	25.6682	15.8349	49.2909	1.63821	0.00970072	0.0377993
chi-miR-10a-3p	0	1	0	1	0	1	0	0.388191	0	1.17434	0	0.777826	0.78012	0	#NAME?	0.119313	0.268306
NC_022310.1_342_star	2	2	0	0	0	0	0.769902	0.776382	0	0	0	0	0.258794	0.256634	-0.0120909	0.989413	1
chi-miR-324-3p	30	11	15	2	20	4	11.5485	4.2701	10.3866	2.34869	22.309	3.1113	3.24336	14.748	2.18496	0.0676306	0.170777
chi-miR-483	11	5	0	1	2	1	4.23446	1.94095	0	1.17434	2.2309	0.777826	1.29771	2.15512	0.731802	1	1
chi-miR-454-3p	101	49	47	56	57	49	38.8801	19.0214	32.5447	65.7633	63.5805	38.1135	40.966	45.0018	0.135553	0.495539	0.727219
chi-miR-449a-3p	0	52	1	35	1	25	0	20.1859	0.69244	41.1021	1.11545	19.4456	26.9112	0.602629	-5.48079	7.36834e-18	2.56191e-16
chi-miR-502b-5p	6	0	3	1	5	1	2.30971	0	2.07732	1.17434	5.57724	0.777826	0.650723	3.32142	2.35168	0.12851	0.284737
chi-miR-874-5p	12	35	4	17	5	24	4.61941	13.5867	2.76976	19.9639	5.57724	18.6678	17.4061	4.32214	-2.00978	5.4358e-06	4.81761e-05
chi-miR-181b-5p	2592	1079	1178	999	1327	511	997.793	418.858	815.694	1173.17	1480.2	397.469	663.166	1097.9	0.7273	0.420037	0.662876
NW_005157114.1_1489_star	0	0	0	1	0	0	0	0	0	1.17434	0	0	0.391448	0	#NAME?	0.765399	0.908468
chi-miR-29a-3p	7024	5962	4433	2998	2724	2441	2703.9	2314.39	3069.59	3520.68	3038.48	1898.67	2577.92	2937.32	0.188295	0.261986	0.485319
chi-miR-582-5p	65	18	31	2	16	9	25.0218	6.98744	21.4656	2.34869	17.8472	7.00043	5.44552	21.4449	1.97749	0.0282694	0.0912699
NC_022308.1_285_star	0	1	0	0	0	0	0	0.388191	0	0	0	0	0.129397	0	#NAME?	0.765399	0.908468
chi-miR-2331	1	0	0	0	2	0	0.384951	0	0	0	2.2309	0	0	0.871949	Inf	0.470456	0.700712
chi-miR-338-3p	119	117	73	69	40	42	45.8092	45.4183	50.5481	81.0298	44.6179	32.6687	53.0389	46.9917	-0.174645	0.116248	0.262719
chi-miR-383	1	2	0	0	0	1	0.384951	0.776382	0	0	0	0.777826	0.518069	0.128317	-2.01343	0.326703	0.551007
chi-miR-200c	11674	2180	6298	1105	4062	776	4493.92	846.256	4360.99	1297.65	4530.95	603.593	915.833	4461.95	2.28452	1.3147e-06	1.26435e-05
chi-miR-410-3p	192	92	110	32	81	114	73.9106	35.7136	76.1684	37.579	90.3513	88.6721	53.9882	80.1434	0.569939	0.983309	1
chi-miR-105b-5p	0	3	3	2	4	0	0	1.16457	2.07732	2.34869	4.46179	0	1.17109	2.1797	0.896283	1	1
chi-miR-200a	3847	7935	1710	5760	1472	2436	1480.91	3080.29	1184.07	6764.22	1641.94	1894.78	3913.1	1435.64	-1.44662	2.97375e-08	3.5372e-07

## Sheet: Sheet1
ID	S1	S2	S3	S4	S5	S6	S1_TPM	S2_TPM	S3_TPM	S4_TPM	S5_TPM	S6_TPM	control_mean_TPM	cancer_mean_TPM	FoldChange_Log2	Pvalue	Qvalue
chi-miR-7-5p	85	41	53	30	24	19	32.7209	15.9158	36.6993	35.2303	26.7707	14.7787	21.9749	32.0636	0.545078	0.775055	0.909935
chi-miR-1249	116	18	59	12	45	18	44.6543	6.98744	40.8539	14.0921	50.1951	14.0009	11.6935	45.2345	1.95172	0.00317885	0.0151246
chi-miR-340-5p	2441	799	1217	438	1011	527	939.666	310.165	842.699	514.363	1127.72	409.914	411.481	970.028	1.2372	0.0611537	0.162366
chi-miR-376b-3p	1	0	0	0	0	0	0.384951	0	0	0	0	0	0	0.128317	Inf	1	1
chi-miR-30b-5p	11015	2340	3138	1038	2919	812	4240.24	908.367	2172.88	1218.97	3255.99	631.595	919.644	3223.04	1.80927	0.000283042	0.00182764
chi-miR-128-5p	30	20	11	9	5	7	11.5485	7.76382	7.61684	10.5691	5.57724	5.44478	7.9259	8.24754	0.0573887	0.597152	0.826519
chi-miR-338-5p	9	1	15	1	5	3	3.46456	0.388191	10.3866	1.17434	5.57724	2.33348	1.29867	6.47613	2.3181	0.0564833	0.152877
chi-miR-191-3p	178	90	76	18	69	32	68.5213	34.9372	52.6254	21.1382	76.9659	24.8904	26.9886	66.0375	1.29094	0.253977	0.47354
chi-miR-19b-5p	3	0	0	2	2	0	1.15485	0	0	2.34869	2.2309	0	0.782896	1.12858	0.52762	0.92476	1
chi-miR-33a-5p	7	10	1	1	3	5	2.69466	3.88191	0.69244	1.17434	3.34634	3.88913	2.98179	2.24448	-0.409799	0.162398	0.335819
chi-miR-504	10	22	3	7	3	4	3.84951	8.5402	2.07732	8.22041	3.34634	3.1113	6.62397	3.09106	-1.0996	0.0140255	0.0515409
chi-miR-1388-5p	71	80	50	78	51	47	27.3315	31.0553	34.622	91.5989	56.8878	36.5578	53.0706	39.6138	-0.421912	0.0252453	0.0826874
chi-miR-28-3p	4579	3958	2142	1269	1428	1288	1762.69	1536.46	1483.21	1490.24	1592.86	1001.84	1342.85	1612.92	0.264379	0.266622	0.48877
chi-miR-146a	5375	13081	4623	12696	1921	6710	2069.11	5077.93	3201.15	14909.5	2142.78	5219.21	8402.2	2471.01	-1.76567	4.83966e-11	7.81259e-10
chi-miR-543-3p	1	1	5	1	1	0	0.384951	0.388191	3.4622	1.17434	1.11545	0	0.520845	1.6542	1.66721	0.597946	0.826519
NC_022310.1_342	1572	523	536	117	344	138	605.143	203.024	371.148	137.398	383.714	107.34	149.254	453.335	1.60281	0.0232377	0.0772313
chi-miR-93-5p	3531	1805	2087	994	1368	1003	1359.26	700.685	1445.12	1167.3	1525.93	780.159	882.714	1443.44	0.709492	0.603881	0.831613
chi-miR-93-3p	18	6	18	4	9	6	6.92912	2.32915	12.4639	4.69738	10.039	4.66695	3.89783	9.81069	1.33168	0.285296	0.515815
chi-miR-33a-3p	3	0	7	2	7	4	1.15485	0	4.84708	2.34869	7.80813	3.1113	1.82	4.60336	1.33875	0.472825	0.700712
chi-miR-30f-3p	31	24	8	4	7	7	11.9335	9.31658	5.53952	4.69738	7.80813	5.44478	6.48625	8.42705	0.377643	0.653415	0.855084
chi-miR-499-3p	1	0	3	1	1	0	0.384951	0	2.07732	1.17434	1.11545	0	0.391448	1.19257	1.60718	0.561485	0.798085
chi-miR-20a-3p	0	0	1	1	0	0	0	0	0.69244	1.17434	0	0	0.391448	0.230813	-0.762095	1	1
chi-miR-23a	5250	2316	3206	953	1793	1303	2020.99	899.05	2219.96	1119.15	2000	1013.51	1010.57	2080.32	1.04164	0.18936	0.374672
chi-miR-3432-5p	52	36	28	17	15	15	20.0175	13.9749	19.3883	19.9639	16.7317	11.6674	15.202	18.7125	0.299737	0.684395	0.878825
chi-miR-1248-5p	2	0	0	1	1	0	0.769902	0	0	1.17434	1.11545	0	0.391448	0.62845	0.682977	1	1
chi-miR-500-5p	125	24	62	14	56	10	48.1189	9.31658	42.9313	16.4408	62.4651	7.77826	11.1786	51.1717	2.19461	0.00117993	0.00634913
chi-miR-99b-5p	21338	25804	11782	7545	4830	8425	8214.09	10016.9	8158.32	8860.43	5387.61	6553.18	8476.83	7253.34	-0.224879	0.0079633	0.0329884
chi-miR-7-3p	25	8	14	6	5	2	9.62378	3.10553	9.69416	7.04607	5.57724	1.55565	3.90241	8.29839	1.08846	0.315021	0.543472
chi-miR-125a-5p	14461	17574	7392	8388	4368	6661	5566.78	6822.07	5118.51	9850.4	4872.28	5181.1	7284.52	5185.86	-0.490252	0.00151722	0.00797421
chi-miR-204-5p	6751	1649	6401	497	3673	1416	2598.81	640.127	4432.31	583.649	4097.04	1101.4	775.059	3709.38	2.2588	1.36464e-05	0.000112149
chi-miR-1307-3p	256	102	96	60	83	46	98.5475	39.5955	66.4742	70.4607	92.5822	35.78	48.612	85.868	0.820806	0.404658	0.6486
chi-miR-487b-3p	62	49	37	18	29	39	23.867	19.0214	25.6203	21.1382	32.348	30.3352	23.4983	27.2784	0.215206	0.343202	0.574545
chi-miR-92a-5p	20	7	11	5	5	7	7.69902	2.71734	7.61684	5.87172	5.57724	5.44478	4.67795	6.96437	0.574117	0.819234	0.949471
chi-let-7a-5p	187740	39442	84545	20109	70122	16239	72270.7	15311	58542.3	23614.9	78217.4	12631.1	17185.7	69676.8	2.01947	4.97193e-06	4.49463e-05
chi-let-7f-3p	164	72	72	24	33	30	63.132	27.9497	49.8557	28.1843	36.8098	23.3348	26.4896	49.9325	0.914553	0.3679	0.609123
chi-miR-1468-5p	1619	1509	832	220	283	544	623.236	585.78	576.11	258.356	315.672	423.137	422.424	505.006	0.257607	0.223174	0.429253
chi-miR-34b-5p	245	5710	180	1878	200	1029	94.313	2216.57	124.639	2205.42	223.09	800.383	1740.79	147.347	-3.56245	3.24031e-29	2.92924e-27
chi-miR-2411-3p	4	0	0	2	0	1	1.5398	0	0	2.34869	0	0.777826	1.04217	0.513268	-1.02181	1	1
chi-miR-199c-3p	330	2512	453	1210	168	1195	127.034	975.136	313.675	1420.96	187.395	929.502	1108.53	209.368	-2.40454	6.49438e-15	1.72674e-13
NC_022308.1_248	2	0	0	0	1	0	0.769902	0	0	0	1.11545	0	0	0.62845	Inf	0.470456	0.700712
chi-miR-143-3p	142549	1124442	97536	185513	39653	650618	54874.4	436498	67537.8	217856	44230.8	506067	386807	55547.7	-2.79982	2.18019e-49	9.85446e-47
chi-miR-450-3p	0	0	0	0	0	1	0	0	0	0	0	0.777826	0.259275	0	#NAME?	0.765399	0.908468
chi-miR-141	78290	51699	50538	54092	30699	23885	30137.8	20069.1	34994.5	63522.6	34243.1	18578.4	34056.7	33125.2	-0.040011	0.152478	0.324822
chi-miR-30c-5p	1531	668	582	227	394	232	589.36	259.312	403	266.576	439.486	180.456	235.448	477.282	1.01944	0.275785	0.502641
chi-miR-197-5p	0	0	0	0	1	0	0	0	0	0	1.11545	0	0	0.371816	Inf	1	1
chi-let-7g-5p	44098	14590	21446	7538	15117	5892	16975.6	5663.71	14850.1	8852.21	16862.2	4582.95	6366.29	16229.3	1.35008	0.0106529	0.0411549
chi-miR-1343	249	54	106	19	54	18	95.8528	20.9623	73.3986	22.3125	60.2342	14.0009	19.0919	76.4952	2.00241	0.00156551	0.00804105
NC_022308.1_285	21	294	11	223	19	130	8.08397	114.128	7.61684	261.879	21.1935	101.117	159.041	12.2981	-3.69289	1.30647e-20	4.92104e-19
chi-miR-342-5p	3	1	8	0	4	3	1.15485	0.388191	5.53952	0	4.46179	2.33348	0.907223	3.71872	2.03528	0.321058	0.545558
chi-miR-29c-5p	119	52	73	21	53	24	45.8092	20.1859	50.5481	24.6612	59.1187	18.6678	21.1717	51.8253	1.29152	0.173242	0.346484
chi-miR-411a-5p	235	497	135	151	95	188	90.4635	192.931	93.4794	177.326	105.968	146.231	172.163	96.6368	-0.833128	0.000171133	0.001172
chi-miR-136-3p	84	71	43	52	41	35	32.3359	27.5616	29.7749	61.0659	45.7334	27.2239	38.6171	35.9481	-0.103327	0.159009	0.335819
chi-miR-103-3p	10163	4577	5509	2193	4584	2234	3912.26	1776.75	3814.65	2575.34	5113.21	1737.66	2029.92	4280.04	1.0762	0.161061	0.335819
chi-miR-1271-5p	15	21	0	0	1	0	5.77427	8.15201	0	0	1.11545	0	2.71734	2.29657	-0.242711	0.167653	0.338301
chi-miR-2411-5p	3	8	0	6	1	4	1.15485	3.10553	0	7.04607	1.11545	3.1113	4.42097	0.756767	-2.54644	0.00386963	0.0176674
chi-miR-153	19	24	6	17	5	16	7.31407	9.31658	4.15464	19.9639	5.57724	12.4452	13.9085	5.68198	-1.29151	0.00429696	0.01923
chi-miR-323a-3p	3	1	0	0	2	1	1.15485	0.388191	0	0	2.2309	0.777826	0.388672	1.12858	1.53789	0.929617	1
chi-miR-34c-3p	168	3403	77	1191	105	782	64.6718	1321.01	53.3179	1398.64	117.122	608.26	1109.31	78.3706	-3.8232	2.16232e-28	1.22171e-26
chi-miR-1185-3p	2	1	1	1	1	3	0.769902	0.388191	0.69244	1.17434	1.11545	2.33348	1.29867	0.859263	-0.595864	0.547774	0.788516
chi-miR-545-5p	17	5	1	1	3	3	6.54417	1.94095	0.69244	1.17434	3.34634	2.33348	1.81626	3.52765	0.957738	0.647201	0.855084
chi-miR-362-3p	40	21	12	3	14	13	15.398	8.15201	8.30928	3.52303	15.6163	10.1117	7.26226	13.1079	0.851942	0.853934	0.974692
NC_022312.1_524_star	1	0	1	0	1	0	0.384951	0	0.69244	0	1.11545	0	0	0.730946	Inf	0.470456	0.700712
NW_005177810.1_1503	678	280	359	67	242	109	260.997	108.693	248.586	78.6811	269.938	84.783	90.7192	259.84	1.51815	0.062241	0.163564
chi-miR-155-5p	701	749	734	693	401	470	269.851	290.755	508.251	813.821	447.295	365.578	490.051	408.465	-0.262719	0.0608005	0.162366
chi-miR-543-5p	1	0	0	0	0	0	0.384951	0	0	0	0	0	0	0.128317	Inf	1	1
chi-miR-409-5p	55	33	32	13	17	25	21.1723	12.8103	22.1581	15.2665	18.9626	19.4456	15.8408	20.7643	0.390462	0.771796	0.908468
chi-miR-342-3p	634	684	527	695	207	319	244.059	265.523	364.916	816.169	230.898	248.126	443.273	279.957	-0.662987	0.0114331	0.0437944
chi-miR-125b-5p	1224	3823	348	1673	324	1309	471.18	1484.05	240.969	1964.68	361.405	1018.17	1488.97	357.851	-2.05688	1.01204e-11	1.7594e-10
chi-miR-26b-5p	22957	14527	10281	6166	9403	5852	8837.32	5639.25	7118.97	7241.01	10488.6	4551.84	5810.7	8814.95	0.601241	0.970033	1
chi-miR-199b-3p	333	2467	506	1271	194	1146	128.189	957.667	350.375	1492.59	216.397	891.388	1113.88	231.653	-2.26556	6.39486e-14	1.37642e-12
chi-miR-18b-5p	1	2	0	0	2	0	0.384951	0.776382	0	0	2.2309	0	0.258794	0.871949	1.75244	1	1
chi-miR-382-3p	10	3	2	5	2	3	3.84951	1.16457	1.38488	5.87172	2.2309	2.33348	3.12326	2.48843	-0.327816	0.771795	0.908468
chi-miR-628-5p	129	85	75	77	39	82	49.6587	32.9962	51.933	90.4245	43.5025	63.7817	62.4008	48.3647	-0.36761	0.0973001	0.231472
chi-miR-187	0	2	0	0	0	0	0	0.776382	0	0	0	0	0.258794	0	#NAME?	0.292918	0.517184
chi-miR-374b-3p	60	33	36	10	15	14	23.0971	12.8103	24.9278	11.7434	16.7317	10.8896	11.8144	21.5855	0.869515	0.617947	0.843842
chi-miR-30b-3p	20	2	11	3	6	0	7.69902	0.776382	7.61684	3.52303	6.69269	0	1.43314	7.33618	2.35585	0.0185547	0.0636663
chi-miR-96	175	109	72	74	53	58	67.3665	42.3128	49.8557	86.9015	59.1187	45.1139	58.1094	58.7803	0.0165609	0.373554	0.613205
chi-miR-490	1	30	2	5	1	16	0.384951	11.6457	1.38488	5.87172	1.11545	12.4452	9.98755	0.961759	-3.37638	4.05067e-08	4.69462e-07
chi-miR-148b-3p	3543	1404	1910	1137	1348	743	1363.88	545.02	1322.56	1335.23	1503.62	577.925	819.391	1396.69	0.769386	0.319955	0.545558
chi-miR-379-3p	13	20	10	10	6	19	5.00437	7.76382	6.9244	11.7434	6.69269	14.7787	11.4287	6.20715	-0.880652	0.0128621	0.0480467
chi-miR-374a-5p	380	535	205	348	137	300	146.281	207.682	141.95	408.672	152.816	233.348	283.234	147.016	-0.946021	0.000502833	0.00303041
chi-miR-542-3p	10	12	10	14	8	32	3.84951	4.65829	6.9244	16.4408	8.92358	24.8904	15.3298	6.56583	-1.22329	0.00153733	0.00798703
chi-miR-2332	23	2	2	6	0	0	8.85388	0.776382	1.38488	7.04607	0	0	2.60748	3.41292	0.388348	0.342822	0.574545
chi-miR-1388-3p	75	60	39	42	28	49	28.8713	23.2915	27.0051	49.3225	31.2325	38.1135	36.9091	29.0363	-0.346118	0.0702988	0.174588
chi-miR-17-5p	666	229	334	150	336	171	256.377	88.8957	231.275	176.152	374.79	133.008	132.685	287.481	1.11546	0.151179	0.323853
chi-miR-192-5p	5835	6596	4277	3310	2200	3150	2246.19	2560.51	2961.56	3887.08	2453.98	2450.15	2965.91	2553.91	-0.215767	0.0213199	0.0719147
chi-miR-455-5p	323	59	226	47	66	63	124.339	22.9033	156.491	55.1942	73.6195	49.003	42.3668	118.15	1.47961	0.00912985	0.036199
chi-miR-450-5p	35	13	11	13	17	5	13.4733	5.04648	7.61684	15.2665	18.9626	3.88913	8.06736	13.3509	0.726769	0.633058	0.851926
chi-miR-374b-5p	326	175	160	102	156	80	125.494	67.9334	110.79	119.783	174.01	62.2261	83.3142	136.765	0.715062	0.725929	0.903912
chi-miR-154a-5p	0	1	9	5	2	5	0	0.388191	6.23196	5.87172	2.2309	3.88913	3.38301	2.82095	-0.262127	0.511032	0.747529
chi-miR-30f-5p	283	283	83	72	89	121	108.941	109.858	57.4725	84.5528	99.2748	94.1169	96.1759	88.5628	-0.118974	0.0661002	0.168798
NC_022308.1_260_star	114	10	31	16	24	4	43.8844	3.88191	21.4656	18.7895	26.7707	3.1113	8.59424	30.7069	1.83712	0.00099018	0.00545807
chi-miR-1814	8	3	0	0	0	1	3.07961	1.16457	0	0	0	0.777826	0.647466	1.02654	0.664908	1	1
chi-miR-98-3p	95	45	58	17	25	24	36.5704	17.4686	40.1615	19.9639	27.8862	18.6678	18.7001	34.8727	0.899052	0.461186	0.700712
chi-miR-877-3p	7	1	2	1	4	0	2.69466	0.388191	1.38488	1.17434	4.46179	0	0.520845	2.84711	2.45057	0.163577	0.336067
chi-miR-532-5p	2175	718	1200	438	1020	405	837.269	278.721	830.928	514.363	1137.76	315.019	369.368	935.318	1.3404	0.0354722	0.111276
chi-miR-542-5p	4	4	4	4	4	2	1.5398	1.55276	2.76976	4.69738	4.46179	1.55565	2.60193	2.92378	0.168255	0.723891	0.903863
chi-miR-329a-3p	2	0	0	0	0	0	0.769902	0	0	0	0	0	0	0.256634	Inf	0.762119	0.908468
chi-miR-376e-3p	14	11	14	3	10	4	5.38932	4.2701	9.69416	3.52303	11.1545	3.1113	3.63481	8.74598	1.26674	0.647327	0.855084
chi-miR-24-5p	1	4	1	2	1	0	0.384951	1.55276	0.69244	2.34869	1.11545	0	1.30048	0.730946	-0.831212	0.244376	0.462167
chi-miR-592	5	4	3	3	1	1	1.92476	1.55276	2.07732	3.52303	1.11545	0.777826	1.95121	1.70584	-0.193884	0.694635	0.886935
chi-miR-3432-3p	7	6	2	4	0	8	2.69466	2.32915	1.38488	4.69738	0	6.22261	4.41638	1.35985	-1.69942	0.0524597	0.144936
NC_022308.1_289	23662	13892	14069	14304	11310	8487	9108.71	5392.75	9741.93	16797.8	12615.7	6601.41	9597.33	10488.8	0.128144	0.375916	0.613395
chi-miR-1306-3p	4	2	1	1	3	0	1.5398	0.776382	0.69244	1.17434	3.34634	0	0.650242	1.85953	1.51589	0.742517	0.908468
chi-miR-133b	1	6	0	1	0	10	0.384951	2.32915	0	1.17434	0	7.77826	3.76058	0.128317	-4.87317	0.000233879	0.00153208
chi-miR-15a-5p	3310	1153	1434	960	911	721	1274.19	447.584	992.959	1127.37	1016.17	560.812	711.922	1094.44	0.620401	0.41943	0.662876
chi-miR-374a-3p	614	349	300	102	177	148	236.36	135.479	207.732	119.783	197.434	115.118	123.46	213.842	0.792502	0.70479	0.890541
chi-miR-361-5p	1197	538	596	241	499	261	460.787	208.847	412.694	283.017	556.608	203.013	231.625	476.696	1.04128	0.26456	0.488087
chi-miR-454-5p	0	0	0	3	1	4	0	0	0	3.52303	1.11545	3.1113	2.21145	0.371816	-2.57233	0.0364349	0.112031
chi-miR-411b-3p	2	2	0	1	1	0	0.769902	0.776382	0	1.17434	1.11545	0	0.650242	0.62845	-0.0491788	0.850287	0.972986
NC_022322.1_1316	242	109	86	65	90	68	93.1582	42.3128	59.5498	76.3324	100.39	52.8922	57.1791	84.3661	0.561175	0.843748	0.972893
chi-miR-363-5p	0	0	0	0	1	0	0	0	0	0	1.11545	0	0	0.371816	Inf	1	1
chi-miR-671-3p	111	29	36	7	22	10	42.7296	11.2575	24.9278	8.22041	24.5398	7.77826	9.0854	30.7324	1.75814	0.0194823	0.0662106
chi-miR-199c-5p	72	499	55	151	37	182	27.7165	193.707	38.0842	177.326	41.2716	141.564	170.866	35.6907	-2.25924	1.92263e-12	3.62096e-11
chi-miR-140-5p	36	64	22	33	29	34	13.8582	24.8442	15.2337	38.7534	32.348	26.4461	30.0146	20.48	-0.551449	0.00403347	0.0182313
NC_022299.1_1181	2	0	4	0	0	0	0.769902	0	2.76976	0	0	0	0	1.17989	Inf	0.134597	0.29533
NC_022299.1_1204	1323	492	497	167	384	186	509.29	190.99	344.143	196.116	428.332	144.676	177.26	427.255	1.26923	0.0983436	0.232729
chi-miR-410-5p	0	0	0	0	1	0	0	0	0	0	1.11545	0	0	0.371816	Inf	1	1
NW_005102245.1_1433_star	181	38	117	28	66	38	69.6762	14.7513	81.0154	32.8816	73.6195	29.5574	25.7301	74.7704	1.53901	0.0167405	0.0591149
chi-miR-326-3p	133	94	30	30	34	23	51.1985	36.4899	20.7732	35.2303	37.9252	17.89	29.8701	36.6323	0.294415	0.574233	0.808578
chi-miR-335-3p	66	72	52	27	33	20	25.4068	27.9497	36.0069	31.7073	36.8098	15.5565	25.0712	32.7411	0.385074	0.43687	0.679751
chi-miR-199a-3p	303	2411	530	1286	195	1286	116.64	935.928	366.993	1510.21	217.512	1000.28	1148.81	233.715	-2.29731	3.25326e-14	7.35238e-13
chi-miR-106a-3p	1	0	0	0	0	0	0.384951	0	0	0	0	0	0	0.128317	Inf	1	1
chi-miR-197-3p	1495	648	727	195	524	204	575.502	251.548	503.404	228.997	584.495	158.676	213.074	554.467	1.37975	0.0873454	0.210001
chi-miR-199a-5p	223	2016	236	926	111	793	85.8441	782.593	163.416	1087.44	123.815	616.816	828.951	124.358	-2.73678	5.20694e-17	1.6811e-15
NC_022293.1_499	102	94	75	52	28	54	39.265	36.4899	51.933	61.0659	31.2325	42.0026	46.5195	40.8102	-0.188906	0.12349	0.274962
chi-miR-136-5p	70	125	35	86	33	61	26.9466	48.5239	24.2354	100.994	36.8098	47.4474	65.6549	29.3306	-1.1625	8.65298e-05	0.000611116
chi-miR-2483-3p	4	4	5	4	4	3	1.5398	1.55276	3.4622	4.69738	4.46179	2.33348	2.86121	3.1546	0.140833	0.687433	0.880226
chi-miR-758	17	6	8	9	3	5	6.54417	2.32915	5.53952	10.5691	3.34634	3.88913	5.59579	5.14334	-0.121636	0.815427	0.947489
chi-miR-411a-3p	41	30	18	14	23	21	15.783	11.6457	12.4639	16.4408	25.6553	16.3343	14.807	17.9674	0.279106	0.463977	0.700712
chi-miR-18a-5p	190	54	106	44	100	57	73.1407	20.9623	73.3986	51.6712	111.545	44.3361	38.9898	86.028	1.14171	0.145543	0.314763
chi-miR-196b	1	0	0	2	0	4	0.384951	0	0	2.34869	0	3.1113	1.82	0.128317	-3.82615	0.0630985	0.163911
chi-miR-224-3p	10	7	2	1	4	1	3.84951	2.71734	1.38488	1.17434	4.46179	0.777826	1.5565	3.23206	1.05415	1	1
chi-miR-188-5p	12	2	4	1	4	2	4.61941	0.776382	2.76976	1.17434	4.46179	1.55565	1.16879	3.95032	1.75695	0.231859	0.444068
chi-miR-665	8	5	9	7	4	4	3.07961	1.94095	6.23196	8.22041	4.46179	3.1113	4.42422	4.59112	0.0534219	0.753364	0.908468
chi-miR-127-5p	2	0	2	2	5	1	0.769902	0	1.38488	2.34869	5.57724	0.777826	1.04217	2.57734	1.30629	0.605311	0.831613
chi-miR-144-3p	47	49	12	26	24	35	18.0927	19.0214	8.30928	30.533	26.7707	27.2239	25.5927	17.7242	-0.53001	0.0161641	0.0580914
chi-miR-369-5p	26	22	12	14	6	19	10.0087	8.5402	8.30928	16.4408	6.69269	14.7787	13.2532	8.3369	-0.668762	0.0630841	0.163911
chi-miR-708-5p	61	209	56	127	33	107	23.482	81.1319	38.7766	149.142	36.8098	83.2274	104.5	33.0228	-1.66197	1.29529e-07	1.46368e-06
chi-miR-34b-3p	268	5225	137	1403	144	810	103.167	2028.3	94.8642	1647.61	160.624	630.039	1435.31	119.552	-3.58566	2.99091e-28	1.5021e-26
chi-miR-505-3p	11	4	3	0	4	6	4.23446	1.55276	2.07732	0	4.46179	4.66695	2.07324	3.59119	0.792576	0.976972	1
chi-let-7i-5p	25201	11784	21407	6955	11802	5656	9701.15	4574.44	14823.1	8167.56	13164.5	4399.38	5713.8	12562.9	1.13665	0.0822012	0.200837
chi-miR-485-3p	9	6	6	3	8	4	3.46456	2.32915	4.15464	3.52303	8.92358	3.1113	2.98783	5.51426	0.884071	0.968534	1
chi-miR-449b-3p	1	21	0	7	0	2	0.384951	8.15201	0	8.22041	0	1.55565	5.97602	0.128317	-5.5414	1.16232e-06	1.14211e-05
chi-miR-1271-3p	9	0	1	1	1	0	3.46456	0	0.69244	1.17434	1.11545	0	0.391448	1.75748	2.16662	0.113712	0.260903
chi-miR-485-5p	8	10	1	3	2	3	3.07961	3.88191	0.69244	3.52303	2.2309	2.33348	3.24614	2.00098	-0.698017	0.162465	0.335819
chi-miR-365-3p	106	137	90	43	41	90	40.8048	53.1822	62.3196	50.4968	45.7334	70.0043	57.8944	49.6193	-0.222524	0.0367785	0.112323
chi-miR-30e-3p	286	158	110	85	127	53	110.096	61.3342	76.1684	99.8193	141.662	41.2248	67.4594	109.309	0.696318	0.780599	0.91407
chi-miR-126-5p	24708	26786	15415	10173	5939	17855	9511.37	10398.1	10674	11946.6	6624.64	13888.1	12077.6	8936.66	-0.434525	0.00214082	0.0107517
chi-miR-217-3p	1	1	0	0	0	1	0.384951	0.388191	0	0	0	0.777826	0.388672	0.128317	-1.59884	0.654555	0.855084
chi-miR-2284e	1	1	0	2	1	1	0.384951	0.388191	0	2.34869	1.11545	0.777826	1.17157	0.500133	-1.22806	0.377802	0.613395
chi-miR-377	0	0	0	0	1	0	0	0	0	0	1.11545	0	0	0.371816	Inf	1	1
chi-miR-3431-3p	224	158	121	28	88	45	86.2291	61.3342	83.7852	32.8816	98.1594	35.0022	43.0727	89.3912	1.05336	0.635175	0.851926
chi-let-7i-3p	124	61	99	67	62	29	47.7339	23.6796	68.5515	78.6811	69.1578	22.5569	41.6392	61.8144	0.57	0.742947	0.908468
chi-miR-186-5p	53966	30242	32566	17059	18697	13281	20774.3	11739.7	22550	20033.1	20855.5	10330.3	14034.4	21393.3	0.608192	0.743617	0.908468
chi-miR-145-3p	456	4407	299	1056	187	4103	175.538	1710.76	207.039	1240.11	208.589	3191.42	2047.43	197.055	-3.37714	1.76717e-25	7.26145e-24
chi-miR-151-3p	6597	4898	3519	2073	2140	1899	2539.52	1901.36	2436.7	2434.42	2387.06	1477.09	1937.62	2454.43	0.341098	0.491234	0.72325
chi-miR-135b-5p	3	0	14	0	6	1	1.15485	0	9.69416	0	6.69269	0.777826	0.259275	5.84723	4.4952	0.00612977	0.0263872
chi-miR-148a-5p	7803	1135	4192	412	2583	788	3003.77	440.597	2902.71	483.83	2881.2	612.927	512.451	2929.23	2.51503	1.7433e-07	1.92189e-06
chi-miR-190a-3p	5	1	2	0	0	0	1.92476	0.388191	1.38488	0	0	0	0.129397	1.10321	3.09183	0.30813	0.539824
chi-miR-429	12649	19861	4807	9572	3334	6569	4869.25	7709.86	3328.56	11240.8	3718.9	5109.54	8020.07	3972.24	-1.01366	3.10302e-06	2.92201e-05
chi-miR-326-5p	6	1	1	0	3	1	2.30971	0.388191	0.69244	0	3.34634	0.777826	0.388672	2.11616	2.44483	0.313042	0.542127
chi-miR-127-3p	3151	1715	1992	1046	1290	1120	1212.98	665.747	1379.34	1228.36	1438.93	871.165	921.759	1343.75	0.543803	0.898926	1
chi-miR-26a-5p	178535	239004	98478	78911	83667	77649	68727.3	92779.2	68190.1	92668.7	93326.2	60397.4	81948.4	76747.8	-0.0945901	0.0030247	0.0145443
chi-miR-148b-5p	122	65	61	29	37	25	46.964	25.2324	42.2388	34.056	41.2716	19.4456	26.2447	43.4915	0.728708	0.682355	0.878702
chi-miR-103-5p	7	2	2	1	2	0	2.69466	0.776382	1.38488	1.17434	2.2309	0	0.650242	2.10348	1.69373	0.437627	0.679751
chi-miR-181b-3p	1	0	1	0	1	0	0.384951	0	0.69244	0	1.11545	0	0	0.730946	Inf	0.470456	0.700712
chi-miR-421-3p	910	576	326	394	237	498	350.306	223.598	225.735	462.692	264.361	387.357	357.882	280.134	-0.353368	0.0819622	0.200837
NC_022294.1_874	9364	2196	3751	1173	2760	1595	3604.68	852.467	2597.34	1377.51	3078.64	1240.63	1156.87	3093.55	1.41904	0.00596545	0.0259268
chi-miR-191-5p	8611	10202	6625	4880	3735	3299	3314.81	3960.32	4587.41	5730.8	4166.2	2566.05	4085.72	4022.81	-0.0223886	0.0486744	0.141031
chi-miR-493-5p	14	25	21	16	27	32	5.38932	9.70477	14.5412	18.7895	30.1171	24.8904	17.7949	16.6825	-0.0931245	0.050126	0.143399
NC_022300.1_1226	2429	661	514	298	2269	358	935.046	256.594	355.914	349.955	2530.95	278.462	295.003	1273.97	2.11053	0.000582488	0.00335685
chi-miR-362-5p	122	30	67	21	70	20	46.964	11.6457	46.3935	24.6612	78.0813	15.5565	17.2878	57.1463	1.7249	0.0161936	0.0580914
chi-miR-214-5p	8	86	19	56	12	44	3.07961	33.3844	13.1564	65.7633	13.3854	34.2243	44.4573	9.87378	-2.17075	2.43122e-10	3.43409e-09
chi-miR-29c-3p	5	3	2	1	1	0	1.92476	1.16457	1.38488	1.17434	1.11545	0	0.779639	1.47503	0.919864	1	1
NC_022297.1_1062	1715	555	589	186	331	631	660.191	215.446	407.847	218.428	369.213	490.808	308.227	479.084	0.636283	0.55143	0.791259
chi-miR-455-3p	294	63	169	25	53	24	113.176	24.456	117.022	29.3586	59.1187	18.6678	24.1608	96.4389	1.99695	0.00106784	0.00581521
chi-miR-133a-3p	7	541	8	65	4	329	2.69466	210.011	5.53952	76.3324	4.46179	255.905	180.749	4.23199	-5.41651	2.16199e-33	3.25739e-31
chi-miR-151-5p	15342	14073	6845	4927	2910	5411	5905.92	5463.01	4739.75	5785.99	3245.95	4208.82	5152.61	4630.54	-0.154122	0.0405954	0.121517
chi-miR-655	36	36	27	11	17	31	13.8582	13.9749	18.6959	12.9178	18.9626	24.1126	17.0018	17.1722	0.0143949	0.169752	0.341013
chi-miR-380-3p	197	101	95	68	85	99	75.8354	39.2073	65.7818	79.8554	94.8131	77.0047	65.3558	78.8101	0.270064	0.634308	0.851926
chi-miR-2404	2	1	0	0	0	0	0.769902	0.388191	0	0	0	0	0.129397	0.256634	0.987909	1	1
chi-miR-425-5p	164	182	92	89	65	79	63.132	70.6507	63.7045	104.517	72.5041	61.4482	78.8719	66.4469	-0.24731	0.0510516	0.144936
chi-miR-125a-3p	22	9	6	3	6	4	8.46893	3.49372	4.15464	3.52303	6.69269	3.1113	3.37602	6.43875	0.931458	0.663268	0.863969
chi-miR-105a	1	0	0	3	0	1	0.384951	0	0	3.52303	0	0.777826	1.43362	0.128317	-3.48188	0.19657	0.384631
chi-miR-22-3p	646	478	314	230	229	257	248.678	185.555	217.426	270.099	255.438	199.901	218.519	240.514	0.138365	0.326083	0.551007
chi-miR-211	32	21	5	5	5	5	12.3184	8.15201	3.4622	5.87172	5.57724	3.88913	5.97095	7.11929	0.253772	0.718535	0.899662
chi-miR-328-3p	354	113	217	50	126	44	136.273	43.8656	150.259	58.7172	140.546	34.2243	45.6024	142.36	1.64236	0.0170303	0.0592327
chi-miR-224-5p	642	387	291	168	228	104	247.139	150.23	201.5	197.29	254.322	80.8939	142.805	234.32	0.71444	0.787972	0.920319
chi-miR-27b-3p	154817	147629	74743	62106	48306	78474	59597	57308.2	51755	72933.8	53882.8	61039.1	63760.4	55078.3	-0.211177	0.00787812	0.0329714
chi-miR-2483-5p	5	15	7	3	2	3	1.92476	5.82286	4.84708	3.52303	2.2309	2.33348	3.89312	3.00091	-0.375529	0.109106	0.254612
chi-miR-330-3p	7	2	4	4	3	1	2.69466	0.776382	2.76976	4.69738	3.34634	0.777826	2.08386	2.93692	0.495045	0.880538	0.992527
chi-miR-221-5p	18	38	6	35	4	7	6.92912	14.7513	4.15464	41.1021	4.46179	5.44478	20.4327	5.18185	-1.97934	4.1322e-05	0.000316569
chi-miR-21-3p	2504	1464	1926	1101	1098	1251	963.918	568.312	1333.64	1292.95	1224.76	973.06	944.775	1174.11	0.31352	0.708066	0.891492
chi-miR-496-3p	3	0	1	0	0	0	1.15485	0	0.69244	0	0	0	0	0.615764	Inf	0.290413	0.517184
chi-miR-92a-3p	12039	13507	6405	9937	4921	5313	4634.43	5243.29	4435.08	11669.5	5489.12	4132.59	7015.11	4852.87	-0.531627	0.00198594	0.0100859
chi-miR-369-3p	84	49	56	30	42	24	32.3359	19.0214	38.7766	35.2303	46.8488	18.6678	24.3065	39.3204	0.693937	0.829544	0.958962
chi-miR-409-3p	54	12	31	6	23	17	20.7874	4.65829	21.4656	7.04607	25.6553	13.223	8.30913	22.6361	1.44586	0.101513	0.238978
chi-miR-3959-5p	102	77	50	37	38	37	39.265	29.8907	34.622	43.4507	42.387	28.7796	34.0403	38.758	0.187249	0.407557	0.650939
NC_022310.1_334_star	2	0	0	0	0	0	0.769902	0	0	0	0	0	0	0.256634	Inf	0.762119	0.908468
chi-let-7c-3p	13	5	2	4	2	5	5.00437	1.94095	1.38488	4.69738	2.2309	3.88913	3.50915	2.87338	-0.288374	0.668925	0.86492
chi-miR-330-5p	1	1	0	1	0	0	0.384951	0.388191	0	1.17434	0	0	0.520845	0.128317	-2.02114	0.654555	0.855084
chi-miR-16b-3p	63	30	30	26	25	13	24.2519	11.6457	20.7732	30.533	27.8862	10.1117	17.4301	24.3038	0.479596	0.923838	1
chi-miR-500-3p	380	85	172	42	131	44	146.281	32.9962	119.1	49.3225	146.124	34.2243	38.8477	137.168	1.82005	0.00372427	0.0171772
chi-miR-412-5p	11	4	8	5	7	17	4.23446	1.55276	5.53952	5.87172	7.80813	13.223	6.88251	5.8607	-0.23186	0.312084	0.542127
NC_022302.1_41	146	41	92	12	47	21	56.2029	15.9158	63.7045	14.0921	52.426	16.3343	15.4474	57.4445	1.8948	0.00885488	0.0354195
chi-miR-106a-5p	10	1	10	2	5	6	3.84951	0.388191	6.9244	2.34869	5.57724	4.66695	2.46794	5.45038	1.14305	0.409233	0.651315
NC_022318.1_745	517	116	734	39	103	93	199.02	45.0301	508.251	45.7994	114.891	72.3378	54.3891	274.054	2.33307	6.47991e-05	0.000488153
chi-miR-221-3p	842	1312	721	1339	507	622	324.129	509.306	499.249	1572.45	565.532	483.808	855.187	462.97	-0.885321	0.000458318	0.00279946
chi-miR-223-3p	115	49	213	63	40	122	44.2694	19.0214	147.49	73.9837	44.6179	94.8947	62.6333	78.7923	0.331126	0.923709	1
chi-miR-495-3p	22	15	29	5	20	5	8.46893	5.82286	20.0808	5.87172	22.309	3.88913	5.19457	16.9529	1.70645	0.205088	0.396153
chi-miR-144-5p	6	3	0	1	0	1	2.30971	1.16457	0	1.17434	0	0.777826	1.03891	0.769902	-0.432329	0.848235	0.972986
chi-miR-877-5p	28	8	22	10	12	11	10.7786	3.10553	15.2337	11.7434	13.3854	8.55608	7.80168	13.1326	0.751291	0.559647	0.797982
chi-miR-106b-5p	1090	329	503	226	415	209	419.597	127.715	348.297	265.402	462.911	162.566	185.227	410.268	1.14727	0.084085	0.203243
NC_022298.1_1127	3524	810	2616	369	1276	318	1356.57	314.435	1811.42	433.333	1423.31	247.349	331.705	1530.43	2.20597	2.62959e-05	0.000208522
chi-miR-135a	147	7	46	1	65	5	56.5878	2.71734	31.8522	1.17434	72.5041	3.88913	2.5936	53.6481	4.3705	3.49065e-09	4.64051e-08
chi-miR-99b-3p	2	7	3	8	2	4	0.769902	2.71734	2.07732	9.39475	2.2309	3.1113	5.07446	1.69271	-1.58392	0.0164829	0.0586637
chi-miR-18a-3p	27	6	8	3	5	4	10.3937	2.32915	5.53952	3.52303	5.57724	3.1113	2.98783	7.17015	1.26291	0.247389	0.465917
chi-miR-491-5p	8	3	11	1	6	2	3.07961	1.16457	7.61684	1.17434	6.69269	1.55565	1.29819	5.79638	2.15865	0.162709	0.335819
chi-miR-33b-3p	3	14	4	2	2	7	1.15485	5.43467	2.76976	2.34869	2.2309	5.44478	4.40938	2.05184	-1.10366	0.0131084	0.0485656
chi-miR-20a-5p	563	183	303	106	310	171	216.728	71.0389	209.809	124.48	345.789	133.008	109.509	257.442	1.23319	0.109335	0.254612
chi-miR-296-3p	851	77	503	26	282	64	327.593	29.8907	348.297	30.533	314.556	49.7808	36.7348	330.149	3.1679	1.35872e-08	1.70594e-07
chi-miR-1197-3p	4	2	1	1	2	6	1.5398	0.776382	0.69244	1.17434	2.2309	4.66695	2.20589	1.48771	-0.568267	0.358636	0.595969
chi-miR-143-5p	2	7	0	4	3	9	0.769902	2.71734	0	4.69738	3.34634	7.00043	4.80505	1.37208	-1.80818	0.00365723	0.0171772
chi-let-7a-3p	829	189	510	55	332	83	319.125	73.3681	353.144	64.5889	370.329	64.5595	67.5055	347.532	2.36407	0.000121725	0.000846454
NC_022302.1_41_star	8	5	5	1	3	5	3.07961	1.94095	3.4622	1.17434	3.34634	3.88913	2.33481	3.29605	0.497434	0.94354	1
chi-miR-345-3p	352	130	140	36	92	33	135.503	50.4648	96.9416	42.2764	102.621	25.6682	39.4698	111.689	1.50066	0.0526802	0.144936
chi-miR-150	1497	1194	940	1073	710	560	576.272	463.5	650.893	1260.07	791.968	435.582	719.718	673.044	-0.09673	0.165846	0.337669
NC_022322.1_1307	584	400	337	210	325	233	224.811	155.276	233.352	246.612	362.521	181.233	194.374	273.561	0.493029	0.764407	0.908468
chi-miR-660	9576	2508	4578	1302	3943	1623	3686.29	973.583	3169.99	1529	4398.21	1262.41	1255	3751.5	1.57978	0.00297907	0.0144789
NC_022314.1_608	91	15	19	10	22	4	35.0306	5.82286	13.1564	11.7434	24.5398	3.1113	6.89254	24.2423	1.81442	0.00777028	0.032824
chi-miR-363-3p	47	18	47	17	25	25	18.0927	6.98744	32.5447	19.9639	27.8862	19.4456	15.4656	26.1745	0.759096	0.629513	0.851916
chi-miR-493-3p	22	37	17	14	14	27	8.46893	14.3631	11.7715	16.4408	15.6163	21.0013	17.2684	11.9522	-0.530855	0.0119314	0.0449417
chi-miR-494	13	3	8	3	9	6	5.00437	1.16457	5.53952	3.52303	10.039	4.66695	3.11819	6.86097	1.13771	0.474548	0.700967
chi-miR-199b-5p	74	442	72	151	30	194	28.4864	171.58	49.8557	177.326	33.4634	150.898	166.602	37.2685	-2.16037	2.96307e-11	4.96039e-10
chi-miR-15b-3p	54	11	20	11	11	9	20.7874	4.2701	13.8488	12.9178	12.2699	7.00043	8.06277	15.6354	0.955465	0.200844	0.3913
chi-miR-192-3p	2	0	1	1	0	2	0.769902	0	0.69244	1.17434	0	1.55565	0.909999	0.487447	-0.900618	0.861517	0.978406
chi-miR-376c-3p	19	23	25	13	9	10	7.31407	8.92839	17.311	15.2665	10.039	7.77826	10.6577	11.5547	0.116582	0.378622	0.613395
chi-miR-873-3p	33	0	11	1	8	2	12.7034	0	7.61684	1.17434	8.92358	1.55565	0.909999	9.74794	3.42116	0.000419838	0.00263565
chi-miR-188-3p	13	9	8	4	4	3	5.00437	3.49372	5.53952	4.69738	4.46179	2.33348	3.50819	5.00189	0.511746	1	1
NC_022308.1_289_star	0	0	0	1	0	0	0	0	0	1.17434	0	0	0.391448	0	#NAME?	0.765399	0.908468
chi-miR-22-5p	82	22	51	21	41	9	31.566	8.5402	35.3144	24.6612	45.7334	7.00043	13.4006	37.5379	1.48605	0.041502	0.123414
chi-miR-545-3p	4	2	0	2	1	1	1.5398	0.776382	0	2.34869	1.11545	0.777826	1.30097	0.885084	-0.555696	0.70428	0.890541
chi-miR-130a-3p	381	1414	175	1223	209	637	146.666	548.902	121.177	1436.22	233.129	495.475	826.867	166.991	-2.30789	3.28252e-12	5.9348e-11
chi-miR-329b-3p	1	3	1	6	2	3	0.384951	1.16457	0.69244	7.04607	2.2309	2.33348	3.51471	1.10276	-1.67228	0.037643	0.114192
NC_022318.1_739_star	1	0	3	0	0	1	0.384951	0	2.07732	0	0	0.777826	0.259275	0.820757	1.66247	0.7535	0.908468
chi-miR-487a-3p	4	4	5	1	5	5	1.5398	1.55276	3.4622	1.17434	5.57724	3.88913	2.20541	3.52641	0.677154	0.912577	1
NC_022294.1_874_star	123	22	62	15	29	28	47.349	8.5402	42.9313	17.6152	32.348	21.7791	15.9782	40.8761	1.35516	0.0359432	0.111276
chi-miR-29b-5p	14	6	5	4	4	2	5.38932	2.32915	3.4622	4.69738	4.46179	1.55565	2.86072	4.43777	0.633454	0.86442	0.979243
chi-miR-411b-5p	0	0	0	2	0	0	0	0	0	2.34869	0	0	0.782896	0	#NAME?	0.292918	0.517184
chi-miR-532-3p	53	20	24	2	28	9	20.4024	7.76382	16.6186	2.34869	31.2325	7.00043	5.70431	22.7512	1.99582	0.0639027	0.165052
chi-miR-147-5p	0	0	0	0	1	2	0	0	0	0	1.11545	1.55565	0.51855	0.371816	-0.479896	0.666021	0.86492
NW_005177810.1_1503_star	274	114	164	50	94	50	105.477	44.2538	113.56	58.7172	104.852	38.8913	47.2874	107.963	1.19101	0.160309	0.335819
chi-let-7e-5p	3935	1674	2394	575	1620	747	1514.78	649.832	1657.7	675.248	1807.03	581.036	635.372	1659.84	1.38537	0.0523364	0.144936
NC_022318.1_749	526	78	718	26	92	70	202.484	30.2789	497.172	30.533	102.621	54.4478	38.4199	267.426	2.79921	7.31087e-07	7.51026e-06
chi-miR-874-3p	25	173	22	106	10	121	9.62378	67.157	15.2337	124.48	11.1545	94.1169	95.2515	12.004	-2.98823	1.02021e-14	2.56185e-13
chi-miR-130b-3p	482	124	382	91	169	187	185.546	48.1357	264.512	106.865	188.511	145.453	100.151	212.856	1.0877	0.109843	0.254612
chi-miR-15a-3p	5	1	1	1	0	1	1.92476	0.388191	0.69244	1.17434	0	0.777826	0.78012	0.872399	0.161291	1	1
chi-miR-33b-5p	52	52	6	19	11	12	20.0175	20.1859	4.15464	22.3125	12.2699	9.33391	17.2775	12.1473	-0.50825	0.0594473	0.159941
chi-miR-16a-3p	6	3	1	4	3	1	2.30971	1.16457	0.69244	4.69738	3.34634	0.777826	2.21326	2.11616	-0.0647211	0.810721	0.944448
chi-miR-323b	37	0	19	1	20	2	14.2432	0	13.1564	1.17434	22.309	1.55565	0.909999	16.5695	4.18652	1.01007e-05	8.61415e-05
chi-miR-301a-3p	1039	657	555	286	466	524	399.964	255.041	384.304	335.862	519.799	407.581	332.828	434.689	0.385206	0.620078	0.844202
chi-miR-126-3p	1264	1239	736	723	431	553	486.578	480.969	509.636	849.051	480.758	430.138	586.719	492.324	-0.253062	0.051713	0.144936
chi-miR-449b-5p	14	388	6	323	13	100	5.38932	150.618	4.15464	379.313	14.5008	77.7826	202.571	8.01493	-4.6596	4.41036e-27	1.99348e-25
chi-miR-30d-3p	131	43	72	11	52	18	50.4286	16.6922	49.8557	12.9178	58.0033	14.0009	14.537	52.7625	1.85979	0.0185928	0.0636663
chi-miR-134	2	6	5	1	1	2	0.769902	2.32915	3.4622	1.17434	1.11545	1.55565	1.68638	1.78252	0.0799852	0.452042	0.699737
chi-miR-218	28	165	10	50	7	59	10.7786	64.0515	6.9244	58.7172	7.80813	45.8917	56.2201	8.50372	-2.72492	6.4088e-13	1.31672e-11
chi-miR-34c-5p	4206	101615	2877	20121	3072	17218	1619.1	39446	1992.15	23629	3426.66	13392.6	25489.2	2345.97	-3.44163	4.75957e-45	1.07566e-42
chi-miR-1296	67	28	31	6	19	13	25.7917	10.8693	21.4656	7.04607	21.1935	10.1117	9.34238	22.817	1.28824	0.240937	0.457577
chi-miR-2284b	2	7	2	3	4	2	0.769902	2.71734	1.38488	3.52303	4.46179	1.55565	2.59867	2.20552	-0.236654	0.202278	0.392402
chi-miR-181c-3p	570	75	251	45	126	37	219.422	29.1143	173.802	52.8455	140.546	28.7796	36.9131	177.924	2.26905	3.43821e-05	0.000267943
chi-miR-128-3p	1065	420	441	204	291	234	409.973	163.04	305.366	239.566	324.595	182.011	194.873	346.645	0.830927	0.371963	0.613205
chi-miR-376c-5p	1	0	0	0	0	0	0.384951	0	0	0	0	0	0	0.128317	Inf	1	1
NC_022322.1_1353_star	78	18	35	11	31	13	30.0262	6.98744	24.2354	12.9178	34.5789	10.1117	10.0057	29.6135	1.56544	0.0418435	0.123616
chi-miR-3958-3p	247	57	88	33	68	105	95.0829	22.1269	60.9347	38.7534	75.8504	81.6717	47.5173	77.2894	0.701816	0.431687	0.675165
chi-miR-1839	237	138	161	95	125	94	91.2334	53.5703	111.483	111.563	139.431	73.1156	79.4162	114.049	0.522149	0.977164	1
chi-miR-101-5p	18	30	19	18	6	9	6.92912	11.6457	13.1564	21.1382	6.69269	7.00043	13.2615	8.92605	-0.571144	0.0443271	0.130103
chi-miR-451-5p	1079	1134	214	307	215	472	415.362	440.209	148.182	360.524	239.821	367.134	389.289	267.789	-0.539746	0.00648503	0.0276532
chi-miR-17-3p	128	65	66	45	36	29	49.2738	25.2324	45.701	52.8455	40.1561	22.5569	33.545	45.0436	0.425227	0.966732	1
chi-miR-204-3p	1	0	0	0	0	2	0.384951	0	0	0	0	1.55565	0.51855	0.128317	-2.01477	0.650887	0.855084
chi-miR-335-5p	11	26	7	29	5	12	4.23446	10.093	4.84708	34.056	5.57724	9.33391	17.8276	4.88626	-1.86731	7.07478e-05	0.000524229
NC_022312.1_524	1	1	1	0	0	0	0.384951	0.388191	0.69244	0	0	0	0.129397	0.35913	1.4727	1	1
chi-let-7b-3p	2020	363	1110	133	599	191	777.601	140.913	768.608	156.188	668.153	148.565	148.555	738.121	2.31286	2.24231e-05	0.000180987
chi-let-7b-5p	44460	6551	19192	4074	18789	2797	17114.9	2543.04	13289.3	4784.28	20958.1	2175.58	3167.63	17120.8	2.43427	2.45221e-08	2.99567e-07
chi-miR-92b	12181	13537	6433	9824	5081	5167	4689.09	5254.94	4454.46	11536.8	5667.59	4019.03	6936.91	4937.05	-0.490644	0.00276224	0.013571
chi-miR-10a-5p	804	4370	886	4186	401	2285	309.501	1696.39	613.502	4915.81	447.295	1777.33	2796.51	456.766	-2.6141	7.18915e-17	2.16633e-15
chi-miR-340-3p	21	7	4	1	4	4	8.08397	2.71734	2.76976	1.17434	4.46179	3.1113	2.33433	5.10517	1.12895	0.538813	0.780588
chi-miR-10b-5p	9676	85959	11768	41743	7254	45698	3724.79	33368.5	8148.63	49020.7	8091.46	35545.1	39311.4	6654.96	-2.56245	2.54121e-29	2.87157e-27
chi-miR-181d	581	86	263	74	122	43	223.657	33.3844	182.112	86.9015	136.085	33.4465	51.2441	180.618	1.81748	0.000525114	0.00312304
chi-miR-502b-3p	4740	925	2264	407	1647	561	1824.67	359.077	1567.68	477.958	1837.14	436.36	424.465	1743.16	2.03799	7.86744e-05	0.000564457
chi-miR-1307-5p	14	11	4	4	3	3	5.38932	4.2701	2.76976	4.69738	3.34634	2.33348	3.76698	3.83514	0.0258688	0.572353	0.808578
chi-miR-21-5p	151425	79893	166903	51493	79306	59824	58291.2	31013.7	115570	60470.5	88461.7	46532.6	46005.6	87441.1	0.9265	0.317617	0.543798
chi-miR-320-3p	1378	730	1059	395	761	275	530.463	283.379	733.294	463.866	848.856	213.902	320.382	704.204	1.1362	0.189823	0.374672
chi-miR-217-5p	2	0	1	0	3	1	0.769902	0	0.69244	0	3.34634	0.777826	0.259275	1.6029	2.62812	0.420897	0.662876
NC_022300.1_1226_star	3	0	0	0	1	0	1.15485	0	0	0	1.11545	0	0	0.756767	Inf	0.290413	0.517184
chi-miR-432-3p	1	1	0	0	0	0	0.384951	0.388191	0	0	0	0	0.129397	0.128317	-0.0120909	1	1
chi-let-7c-5p	9769	2997	3345	2238	4312	1494	3760.59	1163.41	2316.21	2628.18	4809.81	1162.07	1651.22	3628.87	1.13599	0.0494455	0.142353
chi-miR-184	167	17	31	7	46	12	64.2868	6.59925	21.4656	8.22041	51.3106	9.33391	8.05119	45.6877	2.50453	7.49621e-05	0.000546498
chi-miR-99a-3p	234	128	93	62	96	43	90.0786	49.6884	64.3969	72.8093	107.083	33.4465	51.9814	87.1862	0.746103	0.715452	0.89829
chi-miR-23b-5p	1	2	0	1	0	1	0.384951	0.776382	0	1.17434	0	0.777826	0.909517	0.128317	-2.82539	0.182592	0.363576
chi-miR-222-3p	449	889	484	497	214	448	172.843	345.102	335.141	583.649	238.706	348.466	425.739	248.897	-0.774423	0.000541616	0.00317936
chi-miR-378-5p	89	53	53	19	16	26	34.2607	20.5741	36.6993	22.3125	17.8472	20.2235	21.0367	29.6024	0.492804	1	1
chi-miR-3959-3p	13	7	5	4	8	7	5.00437	2.71734	3.4622	4.69738	8.92358	5.44478	4.2865	5.79672	0.435436	0.877472	0.991543
chi-miR-215-5p	35	17	14	21	32	25	13.4733	6.59925	9.69416	24.6612	35.6943	19.4456	16.902	19.6206	0.215171	0.463286	0.700712
chi-miR-9-5p	6641	968	748	157	876	121	2556.46	375.769	517.945	184.372	977.132	94.1169	218.086	1350.51	2.63054	1.01917e-06	1.0237e-05
chi-let-7d-3p	109	105	78	45	43	18	41.9597	40.76	54.0103	52.8455	47.9643	14.0009	35.8688	47.9781	0.419646	0.587519	0.822163
chi-miR-499-5p	79	14	59	14	47	5	30.4111	5.43467	40.8539	16.4408	52.426	3.88913	8.58821	41.2304	2.26328	0.000968396	0.00540389
chi-miR-379-5p	40	21	26	18	20	31	15.398	8.15201	18.0034	21.1382	22.309	24.1126	17.8009	18.5701	0.061032	0.390773	0.628574
chi-miR-376a	4	0	2	7	2	1	1.5398	0	1.38488	8.22041	2.2309	0.777826	2.99941	1.71853	-0.803508	0.59031	0.823519
chi-miR-346-5p	0	0	0	1	0	0	0	0	0	1.17434	0	0	0.391448	0	#NAME?	0.765399	0.908468
chi-miR-876-3p	3	0	2	0	4	0	1.15485	0	1.38488	0	4.46179	0	0	2.33384	Inf	0.0522621	0.144936
chi-miR-361-3p	300	338	151	236	103	102	115.485	131.209	104.558	277.145	114.891	79.3382	162.564	111.645	-0.54209	0.0170359	0.0592327
chi-miR-190b	5	102	2	45	4	10	1.92476	39.5955	1.38488	52.8455	4.46179	7.77826	33.4064	2.59048	-3.68884	5.65879e-16	1.59861e-14
chi-miR-876-5p	1	0	0	0	1	1	0.384951	0	0	0	1.11545	0.777826	0.259275	0.500133	0.947827	1	1
chi-miR-107-3p	470	472	249	351	238	207	180.927	183.226	172.417	412.195	265.477	161.01	252.144	206.274	-0.289686	0.0483855	0.141031
chi-miR-30a-3p	156	129	37	58	89	47	60.0524	50.0766	25.6203	68.112	99.2748	36.5578	51.5821	61.6492	0.25721	0.317601	0.543798
chi-miR-376d	0	0	2	0	0	2	0	0	1.38488	0	0	1.55565	0.51855	0.461626	-0.167758	0.992634	1
chi-miR-195-5p	6	9	2	11	1	1	2.30971	3.49372	1.38488	12.9178	1.11545	0.777826	5.72978	1.60334	-1.83739	0.0227491	0.0761675
chi-miR-656	3	2	1	1	1	3	1.15485	0.776382	0.69244	1.17434	1.11545	2.33348	1.42807	0.98758	-0.532094	0.516865	0.752595
chi-miR-27b-5p	137	118	50	43	30	61	52.7383	45.8065	34.622	50.4968	33.4634	47.4474	47.9169	40.2746	-0.250665	0.0908629	0.217302
chi-let-7d-5p	2437	1249	1308	628	839	531	938.126	484.85	905.711	737.488	935.861	413.025	545.121	926.566	0.765316	0.543947	0.785508
NC_022308.1_260	1317	196	359	106	256	84	506.981	76.0854	248.586	124.48	285.555	65.3374	88.6344	347.04	1.96916	0.000185609	0.00125217
chi-miR-27a-5p	53	29	36	29	7	44	20.4024	11.2575	24.9278	34.056	7.80813	34.2243	26.5126	17.7128	-0.581887	0.0837925	0.203243
chi-miR-34a	152	91	124	74	74	41	58.5126	35.3254	85.8625	86.9015	82.5431	31.8909	51.3726	75.6394	0.55814	0.89575	1
chi-miR-324-5p	297	78	95	93	142	45	114.331	30.2789	65.7818	109.214	158.394	35.0022	58.165	112.835	0.955994	0.164316	0.336067
chi-miR-202-5p	10	1	8	4	5	2	3.84951	0.388191	5.53952	4.69738	5.57724	1.55565	2.21374	4.98876	1.17219	0.30119	0.529719
chi-miR-20b	9	5	12	1	1	3	3.46456	1.94095	8.30928	1.17434	1.11545	2.33348	1.81626	4.29643	1.24217	0.574233	0.808578
chi-miR-100-3p	0	0	0	0	0	1	0	0	0	0	0	0.777826	0.259275	0	#NAME?	0.765399	0.908468
chi-miR-1306-5p	7	5	2	2	3	2	2.69466	1.94095	1.38488	2.34869	3.34634	1.55565	1.94843	2.47529	0.345286	0.859405	0.978406
chi-miR-190a-5p	70	15	11	5	18	0	26.9466	5.82286	7.61684	5.87172	20.0781	0	3.8982	18.2138	2.22416	0.00933129	0.036676
chi-miR-130a-5p	0	0	0	1	0	0	0	0	0	1.17434	0	0	0.391448	0	#NAME?	0.765399	0.908468
NC_022322.1_1307_star	3	3	6	1	1	3	1.15485	1.16457	4.15464	1.17434	1.11545	2.33348	1.55746	2.14165	0.459521	0.984777	1
chi-miR-16a-5p	19123	5692	10882	3915	6479	3945	7361.42	2209.58	7535.13	4597.56	7226.99	3068.52	3291.89	7374.51	1.16363	0.0280332	0.0911583
chi-miR-449c	2	26	1	23	0	12	0.769902	10.093	0.69244	27.0099	0	9.33391	15.4789	0.487447	-4.98892	2.32613e-10	3.39165e-09
chi-miR-433	4	2	6	1	2	3	1.5398	0.776382	4.15464	1.17434	2.2309	2.33348	1.42807	2.64178	0.887446	0.9056	1
chi-miR-200b	12403	5724	5860	2214	3100	1437	4774.55	2222	4057.7	2600	3457.89	1117.74	1979.91	4096.71	1.04903	0.16673	0.337947
chi-miR-30e-5p	32631	14709	13484	4877	8637	4511	12561.3	5709.9	9336.86	5727.28	9634.12	3508.77	4981.98	10510.8	1.07708	0.136582	0.298236
chi-miR-2284c	3	0	1	2	0	0	1.15485	0	0.69244	2.34869	0	0	0.782896	0.615764	-0.346443	1	1
chi-miR-140-3p	626	1530	400	601	304	615	240.979	593.932	276.976	705.781	339.096	478.363	592.692	285.684	-1.05286	7.48875e-06	6.50945e-05
chi-miR-145-5p	745	2331	250	274	104	589	286.789	904.873	173.11	321.77	116.007	458.139	561.594	191.968	-1.54866	6.83999e-09	8.83335e-08
chi-miR-425-3p	14	23	13	8	7	3	5.38932	8.92839	9.00172	9.39475	7.80813	2.33348	6.88554	7.39972	0.103901	0.28077	0.509671
NC_022314.1_608_star	2	0	1	0	1	1	0.769902	0	0.69244	0	1.11545	0.777826	0.259275	0.859263	1.72862	0.753445	0.908468
chi-miR-148a-3p	688025	97173	343416	34202	191027	46048	264856	37721.7	237795	40164.9	213081	35817.3	37901.3	238577	2.65414	1.54557e-10	2.40896e-09
NC_022302.1_40_star	262	129	166	59	130	44	100.857	50.0766	114.945	69.2863	145.008	34.2243	51.1958	120.27	1.23218	0.192465	0.378236
chi-miR-451-3p	0	1	0	0	1	1	0	0.388191	0	0	1.11545	0.777826	0.388672	0.371816	-0.0639655	0.651921	0.855084
chi-miR-767	9	9	28	49	0	5	3.46456	3.49372	19.3883	57.5429	0	3.88913	21.6419	7.61762	-1.50641	0.00505974	0.0222039
chi-miR-1	0	46	1	6	0	16	0	17.8568	0.69244	7.04607	0	12.4452	12.4494	0.230813	-5.7532	1.3203e-12	2.59469e-11
chi-miR-2284d	8	6	5	8	5	3	3.07961	2.32915	3.4622	9.39475	5.57724	2.33348	4.68579	4.03968	-0.214051	0.471561	0.700712
chi-miR-26a-3p	5	2	3	1	0	1	1.92476	0.776382	2.07732	1.17434	0	0.777826	0.909517	1.33403	0.552613	0.997077	1
chi-miR-16b-5p	3437	668	2115	473	1248	564	1323.08	259.312	1464.51	555.465	1392.08	438.694	417.823	1393.22	1.73746	0.000586707	0.00335685
chi-miR-182	18768	3371	9867	1353	5983	1230	7224.76	1308.59	6832.3	1588.89	6673.72	956.726	1284.74	6910.26	2.42727	2.11229e-07	2.27323e-06
chi-miR-146b-5p	5033	3824	2700	2263	3480	3969	1937.46	1484.44	1869.59	2657.54	3881.76	3087.19	2409.72	2562.93	0.0889286	0.132685	0.292555
chi-miR-214-3p	6	51	13	46	6	30	2.30971	19.7977	9.00172	54.0198	6.69269	23.3348	32.3841	6.00137	-2.43192	1.42297e-09	1.94904e-08
chi-miR-497-3p	0	1	0	8	0	0	0	0.388191	0	9.39475	0	0	3.26098	0	#NAME?	0.00255031	0.0126675
chi-miR-3431-5p	485	400	143	101	160	55	186.701	155.276	99.0189	118.609	178.472	42.7804	105.555	154.731	0.551761	0.611953	0.83819
chi-miR-24-3p	4364	4489	1944	2096	1662	2672	1679.93	1742.59	1346.1	2461.43	1853.87	2078.35	2094.12	1626.63	-0.364455	0.00876502	0.0353731
chi-miR-223-5p	3	0	6	1	2	8	1.15485	0	4.15464	1.17434	2.2309	6.22261	2.46565	2.51346	0.0277081	0.770207	0.908468
NC_022300.1_1269	315	256	176	236	95	119	121.26	99.3769	121.869	277.145	105.968	92.5613	156.361	116.366	-0.426218	0.0687077	0.171579
chi-miR-125b-3p	1027	634	409	408	383	255	395.345	246.113	283.208	479.132	427.216	198.346	307.864	368.59	0.259724	0.597912	0.826519
chi-miR-491-3p	6	5	5	0	2	0	2.30971	1.94095	3.4622	0	2.2309	0	0.646985	2.6676	2.04374	0.645964	0.855084
chi-miR-3958-5p	1	0	0	0	0	0	0.384951	0	0	0	0	0	0	0.128317	Inf	1	1
chi-miR-382-5p	13	7	8	5	5	4	5.00437	2.71734	5.53952	5.87172	5.57724	3.1113	3.90012	5.37371	0.462399	1	1
chi-miR-28-5p	848	707	398	320	219	359	326.439	274.451	275.591	375.79	244.283	279.239	309.827	282.104	-0.135234	0.115301	0.261889
chi-miR-129-5p	0	3	5	0	0	3	0	1.16457	3.4622	0	0	2.33348	1.16602	1.15407	-0.0148624	0.517825	0.752595
chi-miR-544-5p	1	1	1	1	3	1	0.384951	0.388191	0.69244	1.17434	3.34634	0.777826	0.78012	1.47458	0.918534	1	1
chi-miR-424-5p	54	22	33	55	57	18	20.7874	8.5402	22.8505	64.5889	63.5805	14.0009	29.0433	35.7395	0.299311	0.768306	0.908468
NC_022322.1_1353	7506	2226	4017	1280	2525	2045	2889.44	864.113	2781.53	1503.16	2816.51	1590.65	1319.31	2829.16	1.10059	0.064315	0.165173
chi-miR-381	33	49	47	13	19	16	12.7034	19.0214	32.5447	15.2665	21.1935	12.4452	15.5777	22.1472	0.507643	0.466666	0.700712
NC_022302.1_40	716	290	432	96	227	111	275.625	112.575	299.134	112.737	253.207	86.3387	103.884	275.989	1.40964	0.0674458	0.170777
chi-miR-873-5p	13	1	2	2	1	2	5.00437	0.388191	1.38488	2.34869	1.11545	1.55565	1.43084	2.50156	0.805964	0.424227	0.6658
chi-miR-181c-5p	804	326	397	454	223	217	309.501	126.55	274.899	533.152	248.745	168.788	276.164	277.715	0.00808056	0.669739	0.86492
chi-miR-423-5p	6017	2306	4516	1054	1339	933	2316.25	895.168	3127.06	1237.76	1493.58	725.711	952.88	2312.3	1.27896	0.0335345	0.105997
chi-miR-183	17001	3291	8560	845	3403	987	6544.56	1277.54	5927.28	992.321	3795.87	767.714	1012.52	5422.57	2.42102	6.25031e-07	6.57009e-06
NC_022310.1_334	81	21	19	8	26	4	31.181	8.15201	13.1564	9.39475	29.0016	3.1113	6.88602	24.4463	1.82788	0.024789	0.0817856
chi-miR-219	1	2	0	0	0	0	0.384951	0.776382	0	0	0	0	0.258794	0.128317	-1.01209	0.654555	0.855084
chi-miR-100-5p	622	8604	435	3412	282	2689	239.44	3339.99	301.211	4006.86	314.556	2091.57	3146.14	285.069	-3.4642	1.92218e-28	1.22171e-26
NC_022318.1_739	523	87	736	26	88	84	201.329	33.7726	509.636	30.533	98.1594	65.3374	43.2143	269.708	2.64182	3.54024e-06	3.26569e-05
chi-miR-301b	106	31	69	21	34	60	40.8048	12.0339	47.7783	24.6612	37.9252	46.6695	27.7882	42.1695	0.601725	0.699909	0.890541
chi-miR-708-3p	254	1414	239	378	84	332	97.7776	548.902	165.493	443.902	93.6976	258.238	417.014	118.989	-1.80926	1.6471e-10	2.48163e-09
chi-miR-23b-3p	6680	4855	2581	1903	2088	2459	2571.47	1884.67	1787.19	2234.78	2329.05	1912.67	2010.71	2229.24	0.148849	0.240735	0.457577
chi-miR-331-5p	32	4	13	3	1	5	12.3184	1.55276	9.00172	3.52303	1.11545	3.88913	2.98831	7.47853	1.32343	0.111477	0.257079
chi-miR-18b-3p	1	0	0	0	0	0	0.384951	0	0	0	0	0	0	0.128317	Inf	1	1
chi-miR-194	285	257	147	156	103	103	109.711	99.7651	101.789	183.198	114.891	80.1161	121.026	108.797	-0.153682	0.121879	0.272719
chi-miR-99a-5p	3531	4249	1209	2052	824	1391	1359.26	1649.42	837.16	2409.75	919.129	1081.96	1713.71	1038.52	-0.722599	0.00087804	0.00496093
NW_005102245.1_1433	75	20	50	10	38	8	28.8713	7.76382	34.622	11.7434	42.387	6.22261	8.57662	35.2934	2.04092	0.0085983	0.0350129
chi-miR-10b-3p	4	16	0	5	1	2	1.5398	6.21105	0	5.87172	1.11545	1.55565	4.54614	0.885084	-2.36076	0.0014702	0.00781803
chi-miR-3955-5p	4	3	4	6	1	0	1.5398	1.16457	2.76976	7.04607	1.11545	0	2.73688	1.80834	-0.597868	0.556583	0.796125
chi-miR-122	15	0	2	170	3	2	5.77427	0	1.38488	199.639	3.34634	1.55565	67.0647	3.50183	-4.25937	2.36164e-14	5.61823e-13
chi-miR-30c-3p	7	3	4	5	4	5	2.69466	1.16457	2.76976	5.87172	4.46179	3.88913	3.64181	3.30874	-0.138375	0.625361	0.848838
chi-miR-19a	382	196	294	86	241	89	147.051	76.0854	203.577	100.994	268.823	69.2265	82.1018	206.484	1.33054	0.146309	0.314913
chi-miR-106b-3p	190	90	96	64	70	64	73.1407	34.9372	66.4742	75.158	78.0813	49.7808	53.292	72.5654	0.445363	0.998108	1
chi-let-7f-5p	106274	41006	53188	18664	33586	19429	40910.3	15918.2	36829.5	21918	37463.4	15112.4	17649.5	38401.1	1.12152	0.052908	0.144936
NC_022303.1_70_star	1402	349	541	188	561	158	539.702	135.479	374.61	220.777	625.766	122.896	159.717	513.359	1.68445	0.00486926	0.0215775
chi-miR-195-3p	1	18	0	5	0	1	0.384951	6.98744	0	5.87172	0	0.777826	4.54566	0.128317	-5.14671	1.31295e-05	0.000109899
chi-miR-193b-3p	52	86	78	50	30	48	20.0175	33.3844	54.0103	58.7172	33.4634	37.3356	43.1458	35.8304	-0.268035	0.0357349	0.111276
chi-miR-27a-3p	8187	4662	4317	2700	2817	3435	3151.6	1809.75	2989.26	3170.73	3142.22	2671.83	2550.77	3094.36	0.278708	0.586197	0.822163
chi-miR-208b	0	0	0	0	0	2	0	0	0	0	0	1.55565	0.51855	0	#NAME?	0.292364	0.517184
chi-miR-101-3p	658	1046	285	482	295	458	253.298	406.048	197.345	566.034	329.057	356.244	442.775	259.9	-0.768618	0.000450389	0.00278871
NW_005157114.1_1489	0	0	0	0	0	1	0	0	0	0	0	0.777826	0.259275	0	#NAME?	0.765399	0.908468
chi-miR-424-3p	20	7	10	16	5	7	7.69902	2.71734	6.9244	18.7895	5.57724	5.44478	8.98388	6.73355	-0.41597	0.470038	0.700712
chi-miR-154b-5p	3	5	1	2	3	1	1.15485	1.94095	0.69244	2.34869	3.34634	0.777826	1.68916	1.73121	0.0354797	0.471257	0.700712
chi-miR-423-3p	7816	2020	3488	971	2287	1052	3008.78	784.146	2415.23	1140.29	2551.03	818.273	914.236	2658.35	1.53989	0.00369666	0.0171772
chi-miR-432-5p	65	18	31	16	32	20	25.0218	6.98744	21.4656	18.7895	35.6943	15.5565	13.7778	27.3939	0.991509	0.310798	0.542127
chi-miR-25-3p	14425	7279	7927	3144	4351	2841	5552.92	2825.64	5488.97	3692.14	4853.31	2209.8	2909.19	5298.4	0.864937	0.3581	0.595969
chi-miR-2318	0	1	2	4	0	1	0	0.388191	1.38488	4.69738	0	0.777826	1.95446	0.461626	-2.08198	0.143132	0.311036
chi-miR-30a-5p	119305	70546	41817	22989	35093	25509	45926.6	27385.3	28955.8	26997	39144.4	19841.6	24741.3	38008.9	0.619417	0.847483	0.972986
chi-miR-25-5p	24	11	10	8	13	9	9.23883	4.2701	6.9244	9.39475	14.5008	7.00043	6.88843	10.2213	0.569339	1	1
chi-miR-29a-5p	1	2	3	4	1	1	0.384951	0.776382	2.07732	4.69738	1.11545	0.777826	2.08386	1.19257	-0.805182	0.374435	0.613205
chi-miR-378-3p	11208	6504	9626	1900	3083	2867	4314.53	2524.79	6665.42	2231.25	3438.93	2230.03	2328.69	4806.29	1.04541	0.25458	0.47354
chi-miR-154a-3p	3	5	3	3	2	6	1.15485	1.94095	2.07732	3.52303	2.2309	4.66695	3.37698	1.82102	-0.890985	0.114317	0.260967
chi-miR-129-3p	3	3	13	0	0	15	1.15485	1.16457	9.00172	0	0	11.6674	4.27732	3.38552	-0.337328	0.292644	0.517184
chi-miR-98-5p	8092	4421	3750	1745	3933	2017	3115.02	1716.19	2596.65	2049.23	4387.06	1568.87	1778.1	3366.24	0.920804	0.459664	0.700712
chi-let-7g-3p	109	25	81	17	48	17	41.9597	9.70477	56.0876	19.9639	53.5415	13.223	14.2972	50.5296	1.82139	0.00802816	0.0329884
chi-miR-19b-3p	2380	1156	1795	561	1502	515	916.184	448.749	1242.93	658.807	1675.4	400.58	502.712	1278.17	1.34628	0.072309	0.178599
chi-miR-497-5p	5	11	4	4	0	5	1.92476	4.2701	2.76976	4.69738	0	3.88913	4.28554	1.56484	-1.45346	0.0305164	0.0971368
chi-miR-9-3p	11	0	2	1	1	2	4.23446	0	1.38488	1.17434	1.11545	1.55565	0.909999	2.24493	1.30273	0.253274	0.47354
chi-miR-147-3p	0	1	0	4	0	1	0	0.388191	0	4.69738	0	0.777826	1.95446	0	#NAME?	0.0160763	0.0580914
NC_022303.1_70	23863	13935	13786	14112	11418	8469	9186.09	5409.44	9545.97	16572.3	12736.2	6587.41	9523.06	10489.4	0.139436	0.389036	0.628016
chi-miR-133a-5p	0	6	1	0	0	3	0	2.32915	0.69244	0	0	2.33348	1.55421	0.230813	-2.75138	0.0117776	0.044735
chi-miR-331-3p	32	4	18	0	13	0	12.3184	1.55276	12.4639	0	14.5008	0	0.517588	13.0944	4.661	0.00020419	0.00135726
chi-let-7e-3p	44	19	22	6	19	4	16.9379	7.37563	15.2337	7.04607	21.1935	3.1113	5.84433	17.7883	1.60582	0.153069	0.324822
chi-miR-216b	1	1	1	0	0	0	0.384951	0.388191	0.69244	0	0	0	0.129397	0.35913	1.4727	1	1
chi-miR-449a-5p	64	1350	22	961	61	483	24.6369	524.058	15.2337	1128.54	68.0423	375.69	676.097	35.971	-4.23233	1.29519e-28	9.75708e-27
chi-miR-345-5p	255	85	152	38	66	38	98.1626	32.9962	105.251	44.6251	73.6195	29.5574	35.7262	92.3443	1.37004	0.0544462	0.148251
chi-miR-146b-3p	21	6	6	5	6	5	8.08397	2.32915	4.15464	5.87172	6.69269	3.88913	4.03	6.31043	0.64696	0.70534	0.890541
chi-miR-193a	2	3	2	3	4	5	0.769902	1.16457	1.38488	3.52303	4.46179	3.88913	2.85891	2.20552	-0.374344	0.267093	0.48877
chi-miR-155-3p	0	2	1	4	0	0	0	0.776382	0.69244	4.69738	0	0	1.82459	0.230813	-2.98277	0.0614261	0.162366
chi-miR-26b-3p	83	32	14	0	16	3	31.9509	12.4221	9.69416	0	17.8472	2.33348	4.91853	19.8308	2.01144	0.0680207	0.170807
chi-miR-15b-5p	1673	232	758	173	406	225	644.023	90.0603	524.869	203.162	452.872	175.011	156.078	540.588	1.79227	0.00037482	0.00238618
chi-miR-671-5p	26	10	31	4	24	5	10.0087	3.88191	21.4656	4.69738	26.7707	3.88913	4.15614	19.415	2.22386	0.0298852	0.0958023
chi-miR-29b-3p	92	94	38	48	39	51	35.4155	36.4899	26.3127	56.3685	43.5025	39.6691	44.1759	35.0769	-0.332737	0.0389354	0.117325
chi-miR-130b-5p	159	26	72	10	33	33	61.2072	10.093	49.8557	11.7434	36.8098	25.6682	15.8349	49.2909	1.63821	0.00970072	0.0377993
chi-miR-10a-3p	0	1	0	1	0	1	0	0.388191	0	1.17434	0	0.777826	0.78012	0	#NAME?	0.119313	0.268306
NC_022310.1_342_star	2	2	0	0	0	0	0.769902	0.776382	0	0	0	0	0.258794	0.256634	-0.0120909	0.989413	1
chi-miR-324-3p	30	11	15	2	20	4	11.5485	4.2701	10.3866	2.34869	22.309	3.1113	3.24336	14.748	2.18496	0.0676306	0.170777
chi-miR-483	11	5	0	1	2	1	4.23446	1.94095	0	1.17434	2.2309	0.777826	1.29771	2.15512	0.731802	1	1
chi-miR-454-3p	101	49	47	56	57	49	38.8801	19.0214	32.5447	65.7633	63.5805	38.1135	40.966	45.0018	0.135553	0.495539	0.727219
chi-miR-449a-3p	0	52	1	35	1	25	0	20.1859	0.69244	41.1021	1.11545	19.4456	26.9112	0.602629	-5.48079	7.36834e-18	2.56191e-16
chi-miR-502b-5p	6	0	3	1	5	1	2.30971	0	2.07732	1.17434	5.57724	0.777826	0.650723	3.32142	2.35168	0.12851	0.284737
chi-miR-874-5p	12	35	4	17	5	24	4.61941	13.5867	2.76976	19.9639	5.57724	18.6678	17.4061	4.32214	-2.00978	5.4358e-06	4.81761e-05
chi-miR-181b-5p	2592	1079	1178	999	1327	511	997.793	418.858	815.694	1173.17	1480.2	397.469	663.166	1097.9	0.7273	0.420037	0.662876
NW_005157114.1_1489_star	0	0	0	1	0	0	0	0	0	1.17434	0	0	0.391448	0	#NAME?	0.765399	0.908468
chi-miR-29a-3p	7024	5962	4433	2998	2724	2441	2703.9	2314.39	3069.59	3520.68	3038.48	1898.67	2577.92	2937.32	0.188295	0.261986	0.485319
chi-miR-582-5p	65	18	31	2	16	9	25.0218	6.98744	21.4656	2.34869	17.8472	7.00043	5.44552	21.4449	1.97749	0.0282694	0.0912699
NC_022308.1_285_star	0	1	0	0	0	0	0	0.388191	0	0	0	0	0.129397	0	#NAME?	0.765399	0.908468
chi-miR-2331	1	0	0	0	2	0	0.384951	0	0	0	2.2309	0	0	0.871949	Inf	0.470456	0.700712
chi-miR-338-3p	119	117	73	69	40	42	45.8092	45.4183	50.5481	81.0298	44.6179	32.6687	53.0389	46.9917	-0.174645	0.116248	0.262719
chi-miR-383	1	2	0	0	0	1	0.384951	0.776382	0	0	0	0.777826	0.518069	0.128317	-2.01343	0.326703	0.551007
chi-miR-200c	11674	2180	6298	1105	4062	776	4493.92	846.256	4360.99	1297.65	4530.95	603.593	915.833	4461.95	2.28452	1.3147e-06	1.26435e-05
chi-miR-410-3p	192	92	110	32	81	114	73.9106	35.7136	76.1684	37.579	90.3513	88.6721	53.9882	80.1434	0.569939	0.983309	1
chi-miR-105b-5p	0	3	3	2	4	0	0	1.16457	2.07732	2.34869	4.46179	0	1.17109	2.1797	0.896283	1	1
chi-miR-200a	3847	7935	1710	5760	1472	2436	1480.91	3080.29	1184.07	6764.22	1641.94	1894.78	3913.1	1435.64	-1.44662	2.97375e-08	3.5372e-07
