# Supplementary material for: Identification of novel and differentially expressed MicroRNAs in goat enzootic nasal adenocarcinoma
Source: BMC Genomics. 2016 Nov 8;17:896. doi: 10.1186/s12864-016-3238-5 (PMC5101819; doi:10.1186/s12864-016-3238-5)
Supplement: Additional file 4: Table S4. — Significantly differentially expressed miRNAs in ENA. Positive FoldChange_Log2 indicates upregulation in ENA relative to the para-cancerous tissues; a negative FoldChange_Log2 indicates downregulation in ENA relative to the para-cancerous tissues; inf indicates no expression in para-cancerous tissues; −inf indicates no expression in ENA. (XLSX 30 kb) [file 12864_2016_3238_MOESM4_ESM.xlsx]

## Sheet: Table S4 Differentially signifi
ID	S1	S2	S3	S4	S5	S6	S1_TPM	S2_TPM	S3_TPM	S4_TPM	S5_TPM	S6_TPM	control_mean_TPM	cancer_mean_TPM	FoldChange_Log2	Pvalue	Qvalue
chi-miR-497-3p	0	1	0	8	0	0	0	0.388191	0	9.39475	0	0	3.26098	0	#NAME?	0.00255031	0.0126675
chi-miR-147-3p	0	1	0	4	0	1	0	0.388191	0	4.69738	0	0.777826	1.95446	0	#NAME?	0.0160763	0.0580914
chi-miR-331-3p	32	4	18	0	13	0	12.3184	1.55276	12.4639	0	14.5008	0	0.517588	13.0944	4.661	0.00020419	0.00135726
chi-miR-135a	147	7	46	1	65	5	56.5878	2.71734	31.8522	1.17434	72.5041	3.88913	2.5936	53.6481	4.3705	3.49e-09	4.64e-08
chi-miR-323b	37	0	19	1	20	2	14.2432	0	13.1564	1.17434	22.309	1.55565	0.909999	16.5695	4.18652	1.01e-05	8.61e-05
chi-miR-873-3p	33	0	11	1	8	2	12.7034	0	7.61684	1.17434	8.92358	1.55565	0.909999	9.74794	3.42116	0.000419838	0.00263565
chi-miR-296-3p	851	77	503	26	282	64	327.593	29.8907	348.297	30.533	314.556	49.7808	36.7348	330.149	3.1679	1.36e-08	1.71e-07
NC_022318.1_749	526	78	718	26	92	70	202.484	30.2789	497.172	30.533	102.621	54.4478	38.4199	267.426	2.79921	7.31e-07	7.51e-06
chi-miR-148a-3p	688025	97173	343416	34202	191027	46048	264856	37721.7	237795	40164.9	213081	35817.3	37901.3	238577	2.65414	1.55e-10	2.41e-09
NC_022318.1_739	523	87	736	26	88	84	201.329	33.7726	509.636	30.533	98.1594	65.3374	43.2143	269.708	2.64182	3.54e-06	3.27e-05
chi-miR-9-5p	6641	968	748	157	876	121	2556.46	375.769	517.945	184.372	977.132	94.1169	218.086	1350.51	2.63054	1.02e-06	1.02e-05
chi-miR-148a-5p	7803	1135	4192	412	2583	788	3003.77	440.597	2902.71	483.83	2881.2	612.927	512.451	2929.23	2.51503	1.74e-07	1.92e-06
chi-miR-184	167	17	31	7	46	12	64.2868	6.59925	21.4656	8.22041	51.3106	9.33391	8.05119	45.6877	2.50453	7.5e-05	0.000546498
chi-let-7b-5p	44460	6551	19192	4074	18789	2797	17114.9	2543.04	13289.3	4784.28	20958.1	2175.58	3167.63	17120.8	2.43427	2.45e-08	3e-07
chi-miR-182	18768	3371	9867	1353	5983	1230	7224.76	1308.59	6832.3	1588.89	6673.72	956.726	1284.74	6910.26	2.42727	2.11e-07	2.27e-06
chi-miR-183	17001	3291	8560	845	3403	987	6544.56	1277.54	5927.28	992.321	3795.87	767.714	1012.52	5422.57	2.42102	6.25e-07	6.57e-06
chi-let-7a-3p	829	189	510	55	332	83	319.125	73.3681	353.144	64.5889	370.329	64.5595	67.5055	347.532	2.36407	0.000121725	0.000846454
chi-miR-30b-3p	20	2	11	3	6	0	7.69902	0.776382	7.61684	3.52303	6.69269	0	1.43314	7.33618	2.35585	0.0185547	0.0636663
NC_022318.1_745	517	116	734	39	103	93	199.02	45.0301	508.251	45.7994	114.891	72.3378	54.3891	274.054	2.33307	6.48e-05	0.000488153
chi-let-7b-3p	2020	363	1110	133	599	191	777.601	140.913	768.608	156.188	668.153	148.565	148.555	738.121	2.31286	2.24e-05	0.000180987
chi-miR-200c	11674	2180	6298	1105	4062	776	4493.92	846.256	4360.99	1297.65	4530.95	603.593	915.833	4461.95	2.28452	1.31e-06	1.26e-05
chi-miR-181c-3p	570	75	251	45	126	37	219.422	29.1143	173.802	52.8455	140.546	28.7796	36.9131	177.924	2.26905	3.44e-05	0.000267943
chi-miR-499-5p	79	14	59	14	47	5	30.4111	5.43467	40.8539	16.4408	52.426	3.88913	8.58821	41.2304	2.26328	0.000968396	0.00540389
chi-miR-204-5p	6751	1649	6401	497	3673	1416	2598.81	640.127	4432.31	583.649	4097.04	1101.4	775.059	3709.38	2.2588	1.36e-05	0.000112149
chi-miR-190a-5p	70	15	11	5	18	0	26.9466	5.82286	7.61684	5.87172	20.0781	0	3.8982	18.2138	2.22416	0.00933129	0.036676
chi-miR-671-5p	26	10	31	4	24	5	10.0087	3.88191	21.4656	4.69738	26.7707	3.88913	4.15614	19.415	2.22386	0.0298852	0.0958023
NC_022298.1_1127	3524	810	2616	369	1276	318	1356.57	314.435	1811.42	433.333	1423.31	247.349	331.705	1530.43	2.20597	2.63e-05	0.000208522
chi-miR-500-5p	125	24	62	14	56	10	48.1189	9.31658	42.9313	16.4408	62.4651	7.77826	11.1786	51.1717	2.19461	0.00117993	0.00634912
NC_022300.1_1226	2429	661	514	298	2269	358	935.046	256.594	355.914	349.955	2530.95	278.462	295.003	1273.97	2.11053	0.000582488	0.00335685
NW_005102245.1_1433	75	20	50	10	38	8	28.8713	7.76382	34.622	11.7434	42.387	6.22261	8.57662	35.2934	2.04092	0.0085983	0.0350129
chi-miR-502b-3p	4740	925	2264	407	1647	561	1824.67	359.077	1567.68	477.958	1837.14	436.36	424.465	1743.16	2.03799	7.87e-05	0.000564457
chi-let-7a-5p	187740	39442	84545	20109	70122	16239	72270.7	15311	58542.3	23614.9	78217.4	12631.1	17185.7	69676.8	2.01947	4.97e-06	4.49e-05
chi-miR-1343	249	54	106	19	54	18	95.8528	20.9623	73.3986	22.3125	60.2342	14.0009	19.0919	76.4952	2.00241	0.00156551	0.00804105
chi-miR-455-3p	294	63	169	25	53	24	113.176	24.456	117.022	29.3586	59.1187	18.6678	24.1608	96.4389	1.99695	0.00106784	0.00581521
chi-miR-582-5p	65	18	31	2	16	9	25.0218	6.98744	21.4656	2.34869	17.8472	7.00043	5.44552	21.4449	1.97749	0.0282694	0.0912699
NC_022308.1_260	1317	196	359	106	256	84	506.981	76.0854	248.586	124.48	285.555	65.3374	88.6344	347.04	1.96916	0.000185609	0.00125217
chi-miR-1249	116	18	59	12	45	18	44.6543	6.98744	40.8539	14.0921	50.1951	14.0009	11.6935	45.2345	1.95172	0.00317885	0.0151246
NC_022302.1_41	146	41	92	12	47	21	56.2029	15.9158	63.7045	14.0921	52.426	16.3343	15.4474	57.4445	1.8948	0.00885488	0.0354195
chi-miR-30d-3p	131	43	72	11	52	18	50.4286	16.6922	49.8557	12.9178	58.0033	14.0009	14.537	52.7625	1.85979	0.0185928	0.0636663
NC_022310.1_334	81	21	19	8	26	4	31.181	8.15201	13.1564	9.39475	29.0016	3.1113	6.88602	24.4463	1.82788	0.024789	0.0817856
chi-let-7g-3p	109	25	81	17	48	17	41.9597	9.70477	56.0876	19.9639	53.5415	13.223	14.2972	50.5296	1.82139	0.00802816	0.0329884
chi-miR-500-3p	380	85	172	42	131	44	146.281	32.9962	119.1	49.3225	146.124	34.2243	38.8477	137.168	1.82005	0.00372427	0.0171772
chi-miR-181d	581	86	263	74	122	43	223.657	33.3844	182.112	86.9015	136.085	33.4465	51.2441	180.618	1.81748	0.000525114	0.00312304
NC_022314.1_608	91	15	19	10	22	4	35.0306	5.82286	13.1564	11.7434	24.5398	3.1113	6.89254	24.2423	1.81442	0.00777028	0.032824
chi-miR-30b-5p	11015	2340	3138	1038	2919	812	4240.24	908.367	2172.88	1218.97	3255.99	631.595	919.644	3223.04	1.80927	0.000283042	0.00182764
chi-miR-15b-5p	1673	232	758	173	406	225	644.023	90.0603	524.869	203.162	452.872	175.011	156.078	540.588	1.79227	0.00037482	0.00238618
chi-miR-671-3p	111	29	36	7	22	10	42.7296	11.2575	24.9278	8.22041	24.5398	7.77826	9.0854	30.7324	1.75814	0.0194823	0.0662106
chi-miR-16b-5p	3437	668	2115	473	1248	564	1323.08	259.312	1464.51	555.465	1392.08	438.694	417.823	1393.22	1.73746	0.000586707	0.00335685
chi-miR-362-5p	122	30	67	21	70	20	46.964	11.6457	46.3935	24.6612	78.0813	15.5565	17.2878	57.1463	1.7249	0.0161936	0.0580914
chi-miR-328-3p	354	113	217	50	126	44	136.273	43.8656	150.259	58.7172	140.546	34.2243	45.6024	142.36	1.64236	0.0170303	0.0592327
chi-miR-130b-5p	159	26	72	10	33	33	61.2072	10.093	49.8557	11.7434	36.8098	25.6682	15.8349	49.2909	1.63821	0.00970072	0.0377993
NC_022310.1_342	1572	523	536	117	344	138	605.143	203.024	371.148	137.398	383.714	107.34	149.254	453.335	1.60281	0.0232377	0.0772313
chi-miR-660	9576	2508	4578	1302	3943	1623	3686.29	973.583	3169.99	1529	4398.21	1262.41	1255	3751.5	1.57978	0.00297907	0.0144789
chi-miR-423-3p	7816	2020	3488	971	2287	1052	3008.78	784.146	2415.23	1140.29	2551.03	818.273	914.236	2658.35	1.53989	0.00369666	0.0171772
chi-miR-22-5p	82	22	51	21	41	9	31.566	8.5402	35.3144	24.6612	45.7334	7.00043	13.4006	37.5379	1.48605	0.041502	0.123414
chi-miR-455-5p	323	59	226	47	66	63	124.339	22.9033	156.491	55.1942	73.6195	49.003	42.3668	118.15	1.47961	0.00912985	0.036199
NC_022294.1_874	9364	2196	3751	1173	2760	1595	3604.68	852.467	2597.34	1377.51	3078.64	1240.63	1156.87	3093.55	1.41904	0.00596545	0.0259268
chi-let-7g-5p	44098	14590	21446	7538	15117	5892	16975.6	5663.71	14850.1	8852.21	16862.2	4582.95	6366.29	16229.3	1.35008	0.0106529	0.0411549
chi-miR-532-5p	2175	718	1200	438	1020	405	837.269	278.721	830.928	514.363	1137.76	315.019	369.368	935.318	1.3404	0.0354722	0.111276
chi-miR-423-5p	6017	2306	4516	1054	1339	933	2316.25	895.168	3127.06	1237.76	1493.58	725.711	952.88	2312.3	1.27896	0.0335345	0.105997
chi-miR-16a-5p	19123	5692	10882	3915	6479	3945	7361.42	2209.58	7535.13	4597.56	7226.99	3068.52	3291.89	7374.51	1.16363	0.0280332	0.0911583
chi-let-7c-5p	9769	2997	3345	2238	4312	1494	3760.59	1163.41	2316.21	2628.18	4809.81	1162.07	1651.22	3628.87	1.13599	0.0494455	0.142353
chi-miR-429	12649	19861	4807	9572	3334	6569	4869.25	7709.86	3328.56	11240.8	3718.9	5109.54	8020.07	3972.24	-1.01366	3.1e-06	2.92e-05
chi-miR-140-3p	626	1530	400	601	304	615	240.979	593.932	276.976	705.781	339.096	478.363	592.692	285.684	-1.05286	7.49e-06	6.51e-05
chi-miR-504	10	22	3	7	3	4	3.84951	8.5402	2.07732	8.22041	3.34634	3.1113	6.62397	3.09106	-1.0996	0.0140255	0.0515409
chi-miR-33b-3p	3	14	4	2	2	7	1.15485	5.43467	2.76976	2.34869	2.2309	5.44478	4.40938	2.05184	-1.10366	0.0131084	0.0485656
chi-miR-136-5p	70	125	35	86	33	61	26.9466	48.5239	24.2354	100.994	36.8098	47.4474	65.6549	29.3306	-1.1625	8.65e-05	0.000611116
chi-miR-542-3p	10	12	10	14	8	32	3.84951	4.65829	6.9244	16.4408	8.92358	24.8904	15.3298	6.56583	-1.22329	0.00153733	0.00798703
chi-miR-153	19	24	6	17	5	16	7.31407	9.31658	4.15464	19.9639	5.57724	12.4452	13.9085	5.68198	-1.29151	0.00429696	0.01923
chi-miR-200a	3847	7935	1710	5760	1472	2436	1480.91	3080.29	1184.07	6764.22	1641.94	1894.78	3913.1	1435.64	-1.44662	2.97e-08	3.54e-07
chi-miR-497-5p	5	11	4	4	0	5	1.92476	4.2701	2.76976	4.69738	0	3.88913	4.28554	1.56484	-1.45346	0.0305164	0.0971368
chi-miR-767	9	9	28	49	0	5	3.46456	3.49372	19.3883	57.5429	0	3.88913	21.6419	7.61762	-1.50641	0.00505974	0.0222039
chi-miR-145-5p	745	2331	250	274	104	589	286.789	904.873	173.11	321.77	116.007	458.139	561.594	191.968	-1.54866	6.84e-09	8.83e-08
chi-miR-99b-3p	2	7	3	8	2	4	0.769902	2.71734	2.07732	9.39475	2.2309	3.1113	5.07446	1.69271	-1.58392	0.0164829	0.0586637
chi-miR-708-5p	61	209	56	127	33	107	23.482	81.1319	38.7766	149.142	36.8098	83.2274	104.5	33.0228	-1.66197	1.3e-07	1.46e-06
chi-miR-329b-3p	1	3	1	6	2	3	0.384951	1.16457	0.69244	7.04607	2.2309	2.33348	3.51471	1.10276	-1.67228	0.037643	0.114192
chi-miR-146a	5375	13081	4623	12696	1921	6710	2069.11	5077.93	3201.15	14909.5	2142.78	5219.21	8402.2	2471.01	-1.76567	4.84e-11	7.81e-10
chi-miR-143-5p	2	7	0	4	3	9	0.769902	2.71734	0	4.69738	3.34634	7.00043	4.80505	1.37208	-1.80818	0.00365723	0.0171772
chi-miR-708-3p	254	1414	239	378	84	332	97.7776	548.902	165.493	443.902	93.6976	258.238	417.014	118.989	-1.80926	1.65e-10	2.48e-09
chi-miR-195-5p	6	9	2	11	1	1	2.30971	3.49372	1.38488	12.9178	1.11545	0.777826	5.72978	1.60334	-1.83739	0.0227491	0.0761674
chi-miR-335-5p	11	26	7	29	5	12	4.23446	10.093	4.84708	34.056	5.57724	9.33391	17.8276	4.88626	-1.86731	7.07e-05	0.000524229
chi-miR-221-5p	18	38	6	35	4	7	6.92912	14.7513	4.15464	41.1021	4.46179	5.44478	20.4327	5.18185	-1.97934	4.13e-05	0.000316569
chi-miR-874-5p	12	35	4	17	5	24	4.61941	13.5867	2.76976	19.9639	5.57724	18.6678	17.4061	4.32214	-2.00978	5.44e-06	4.82e-05
chi-miR-125b-5p	1224	3823	348	1673	324	1309	471.18	1484.05	240.969	1964.68	361.405	1018.17	1488.97	357.851	-2.05688	1.01e-11	1.76e-10
chi-miR-199b-5p	74	442	72	151	30	194	28.4864	171.58	49.8557	177.326	33.4634	150.898	166.602	37.2685	-2.16037	2.96e-11	4.96e-10
chi-miR-214-5p	8	86	19	56	12	44	3.07961	33.3844	13.1564	65.7633	13.3854	34.2243	44.4573	9.87378	-2.17075	2.43e-10	3.43e-09
chi-miR-199c-5p	72	499	55	151	37	182	27.7165	193.707	38.0842	177.326	41.2716	141.564	170.866	35.6907	-2.25924	1.92e-12	3.62e-11
chi-miR-199b-3p	333	2467	506	1271	194	1146	128.189	957.667	350.375	1492.59	216.397	891.388	1113.88	231.653	-2.26556	6.39e-14	1.38e-12
chi-miR-199a-3p	303	2411	530	1286	195	1286	116.64	935.928	366.993	1510.21	217.512	1000.28	1148.81	233.715	-2.29731	3.25e-14	7.35e-13
chi-miR-130a-3p	381	1414	175	1223	209	637	146.666	548.902	121.177	1436.22	233.129	495.475	826.867	166.991	-2.30789	3.28e-12	5.93e-11
chi-miR-10b-3p	4	16	0	5	1	2	1.5398	6.21105	0	5.87172	1.11545	1.55565	4.54614	0.885084	-2.36076	0.0014702	0.00781802
chi-miR-199c-3p	330	2512	453	1210	168	1195	127.034	975.136	313.675	1420.96	187.395	929.502	1108.53	209.368	-2.40454	6.49e-15	1.73e-13
chi-miR-214-3p	6	51	13	46	6	30	2.30971	19.7977	9.00172	54.0198	6.69269	23.3348	32.3841	6.00137	-2.43192	1.42e-09	1.95e-08
chi-miR-2411-5p	3	8	0	6	1	4	1.15485	3.10553	0	7.04607	1.11545	3.1113	4.42097	0.756767	-2.54644	0.00386963	0.0176674
chi-miR-10b-5p	9676	85959	11768	41743	7254	45698	3724.79	33368.5	8148.63	49020.7	8091.46	35545.1	39311.4	6654.96	-2.56245	2.54e-29	2.87e-27
chi-miR-454-5p	0	0	0	3	1	4	0	0	0	3.52303	1.11545	3.1113	2.21145	0.371816	-2.57233	0.0364349	0.112031
chi-miR-10a-5p	804	4370	886	4186	401	2285	309.501	1696.39	613.502	4915.81	447.295	1777.33	2796.51	456.766	-2.6141	7.19e-17	2.17e-15
chi-miR-218	28	165	10	50	7	59	10.7786	64.0515	6.9244	58.7172	7.80813	45.8917	56.2201	8.50372	-2.72492	6.41e-13	1.32e-11
chi-miR-199a-5p	223	2016	236	926	111	793	85.8441	782.593	163.416	1087.44	123.815	616.816	828.951	124.358	-2.73678	5.21e-17	1.68e-15
chi-miR-133a-5p	0	6	1	0	0	3	0	2.32915	0.69244	0	0	2.33348	1.55421	0.230813	-2.75138	0.0117776	0.044735
chi-miR-143-3p	142549	1124442	97536	185513	39653	650618	54874.4	436498	67537.8	217856	44230.8	506067	386807	55547.7	-2.79982	2.18e-49	9.85e-47
chi-miR-874-3p	25	173	22	106	10	121	9.62378	67.157	15.2337	124.48	11.1545	94.1169	95.2515	12.004	-2.98823	1.02e-14	2.56e-13
chi-miR-490	1	30	2	5	1	16	0.384951	11.6457	1.38488	5.87172	1.11545	12.4452	9.98755	0.961759	-3.37638	4.05e-08	4.69e-07
chi-miR-145-3p	456	4407	299	1056	187	4103	175.538	1710.76	207.039	1240.11	208.589	3191.42	2047.43	197.055	-3.37714	1.77e-25	7.26e-24
chi-miR-34c-5p	4206	101615	2877	20121	3072	17218	1619.1	39446	1992.15	23629	3426.66	13392.6	25489.2	2345.97	-3.44163	4.76e-45	1.08e-42
chi-miR-100-5p	622	8604	435	3412	282	2689	239.44	3339.99	301.211	4006.86	314.556	2091.57	3146.14	285.069	-3.4642	1.92e-28	1.22e-26
chi-miR-34b-5p	245	5710	180	1878	200	1029	94.313	2216.57	124.639	2205.42	223.09	800.383	1740.79	147.347	-3.56245	3.24e-29	2.93e-27
chi-miR-34b-3p	268	5225	137	1403	144	810	103.167	2028.3	94.8642	1647.61	160.624	630.039	1435.31	119.552	-3.58566	2.99e-28	1.5e-26
chi-miR-190b	5	102	2	45	4	10	1.92476	39.5955	1.38488	52.8455	4.46179	7.77826	33.4064	2.59048	-3.68884	5.66e-16	1.6e-14
NC_022308.1_285	21	294	11	223	19	130	8.08397	114.128	7.61684	261.879	21.1935	101.117	159.041	12.2981	-3.69289	1.31e-20	4.92e-19
chi-miR-34c-3p	168	3403	77	1191	105	782	64.6718	1321.01	53.3179	1398.64	117.122	608.26	1109.31	78.3706	-3.8232	2.16e-28	1.22e-26
chi-miR-449a-5p	64	1350	22	961	61	483	24.6369	524.058	15.2337	1128.54	68.0423	375.69	676.097	35.971	-4.23233	1.3e-28	9.76e-27
chi-miR-122	15	0	2	170	3	2	5.77427	0	1.38488	199.639	3.34634	1.55565	67.0647	3.50183	-4.25937	2.36e-14	5.62e-13
chi-miR-449b-5p	14	388	6	323	13	100	5.38932	150.618	4.15464	379.313	14.5008	77.7826	202.571	8.01493	-4.6596	4.41e-27	1.99e-25
chi-miR-449c	2	26	1	23	0	12	0.769902	10.093	0.69244	27.0099	0	9.33391	15.4789	0.487447	-4.98892	2.33e-10	3.39e-09
chi-miR-133a-3p	7	541	8	65	4	329	2.69466	210.011	5.53952	76.3324	4.46179	255.905	180.749	4.23199	-5.41651	2.16e-33	3.26e-31
