# Supplementary material for: Identification of novel and differentially expressed MicroRNAs in goat enzootic nasal adenocarcinoma
Source: BMC Genomics. 2016 Nov 8;17:896. doi: 10.1186/s12864-016-3238-5 (PMC5101819; doi:10.1186/s12864-016-3238-5)
Supplement: Additional file 5: Table S5. — Predicted target genes of the differently expressed miRNAs in ENA. (XLSX 2391 kb) [file 12864_2016_3238_MOESM5_ESM.xlsx]

## Sheet: Table S5  Predicted target gene
miRNA_id	Transcript_id	Protein_id	Description	Tot Score	Tot Energy	Max Score	Max Energy	Strand	Len1	Len2	Positions
NC_022308.1_260	XM_005681268.1	XP_005681325.1	phosphodiesterase 5A%2C cGMP-specific%2C transcript variant X2	465	-38.82	161	-16.23	179	22	2310	610 305 294
NC_022308.1_260	XM_005676362.1	XP_005676419.1	uncharacterized LOC100861152%2C transcript variant X5	452	-36.14	159	-12.08	327	22	7003	1406 6190 6303
NC_022308.1_260	XM_005690523.1	XP_005690580.1	lamin B receptor%2C transcript variant X2	479	-43.87	165	-18.13	1488	22	1877	335 691 615
NC_022308.1_260	XR_310644.1	---	uncharacterized LOC102169320%2C transcript variant X1	318	-30.75	160	-16.96	2136	22	7966	6045 5124
NC_022308.1_260	XM_005675081.1	XP_005675138.1	discs%2C large homolog 1 %28Drosophila%29%2C transcript variant X1	455	-43.03	159	-16.75	2195	22	2178	1114 1280 1316
NC_022308.1_260	XM_005684389.1	XP_005684446.1	zinc finger protein 462	457	-32.83	158	-11.04	2320	22	2531	970 1668 1279
NC_022308.1_260	XM_005690899.1	XP_005690956.1	ring finger and CCCH-type domains 1%2C transcript variant X2	320	-32.41	166	-18.21	2652	22	7218	4432 5379
NC_022308.1_260	XM_005690007.1	XP_005690064.1	chromosome 15 open reading frame%2C human C11orf30%2C transcript variant X1	313	-30.22	165	-17.31	2909	22	2747	2561 390
NC_022308.1_260	XM_005689372.1	XP_005689429.1	Yes-associated protein 1	613	-48.05	159	-12.49	3433	22	3394	531 1803 1785 857
NC_022308.1_260	XM_005679796.1	XP_005679853.1	UDP-N-acetyl-alpha-D-galactosamine:polypeptide N-acetylgalactosaminyltransferase 4 %28GalNAc-T4%29	446	-31.47	149	-10.87	4512	22	3334	1468 2106 1433
NC_022308.1_260	XR_310647.1	---	uncharacterized LOC102169320%2C transcript variant X4	318	-30.75	160	-16.96	4815	22	6358	4437 3516
NC_022308.1_260	XM_005681267.1	XP_005681324.1	phosphodiesterase 5A%2C cGMP-specific%2C transcript variant X1	465	-38.82	161	-16.23	4829	22	2310	610 305 294
NC_022308.1_260	XM_005675083.1	XP_005675140.1	discs%2C large homolog 1 %28Drosophila%29%2C transcript variant X3	455	-43.03	159	-16.75	4931	22	2178	1114 1280 1316
NC_022308.1_260	XM_005684718.1	XP_005684775.1	T-box 18	325	-30.24	163	-16.03	5786	22	2122	143 932
NC_022308.1_260	XM_005687957.1	XP_005688014.1	serine%2Fthreonine-protein kinase GIN4-like	326	-35.36	163	-18.69	6056	22	858	128 305
NC_022308.1_260	XM_005675082.1	XP_005675139.1	discs%2C large homolog 1 %28Drosophila%29%2C transcript variant X2	455	-43.03	159	-16.75	7812	22	2178	1114 1280 1316
NC_022308.1_260	XM_005681414.1	XP_005681471.1	PDZ and LIM domain 5%2C transcript variant X3	326	-32.35	180	-20.01	8085	22	3633	3407 492
NC_022308.1_260	XM_005680588.1	XP_005680645.1	TIMP metallopeptidase inhibitor 3	449	-39.14	154	-15.31	8176	22	3673	2016 187 2350
NC_022308.1_260	XM_005696293.1	XP_005696350.1	nuclear transcription factor Y%2C alpha%2C transcript variant X2	467	-42.38	164	-16.58	8387	22	2529	1465 2432 2010
NC_022308.1_260	XM_005687764.1	XP_005687821.1	RAP2A%2C member of RAS oncogene family	443	-35.44	152	-13.02	8492	22	2768	2097 1296 2308
NC_022308.1_260	XM_005679279.1	XP_005679336.1	chromobox homolog 3	330	-35.59	171	-19.94	9099	22	1172	136 40
NC_022308.1_260	XR_310646.1	---	uncharacterized LOC102169320%2C transcript variant X3	318	-30.75	160	-16.96	9357	22	7900	5979 5058
NC_022308.1_260	XM_005694589.1	XP_005694646.1	transportin 1	446	-35.61	158	-13.34	9448	22	5679	712 4097 2059
NC_022308.1_260	XM_005679528.1	XP_005679585.1	v-raf murine sarcoma viral oncogene homolog B%2C transcript variant X1	442	-33.34	150	-11.58	10055	22	8559	5845 733 5277
NC_022308.1_260	XM_005690010.1	XP_005690067.1	chromosome 15 open reading frame%2C human C11orf30%2C transcript variant X4	313	-30.22	165	-17.31	10969	22	2747	2561 390
NC_022308.1_260	XM_005681269.1	XP_005681326.1	phosphodiesterase 5A%2C cGMP-specific%2C transcript variant X3	465	-38.82	161	-16.23	11994	22	2310	610 305 294
NC_022308.1_260	XM_005689137.1	XP_005689194.1	mediator complex subunit 30%2C transcript variant X1	322	-32.68	165	-19.02	12076	22	291	142 23
NC_022308.1_260	XM_005676989.1	XP_005677046.1	family with sequence similarity 76%2C member A	320	-30.59	170	-17.09	12307	22	2184	1820 511
NC_022308.1_260	XM_005675091.1	XP_005675148.1	discs%2C large homolog 1 %28Drosophila%29%2C transcript variant X11	455	-43.03	159	-16.75	12483	22	2110	1114 1280 1316
NC_022308.1_260	XM_005681412.1	XP_005681469.1	PDZ and LIM domain 5%2C transcript variant X1	326	-32.35	180	-20.01	13333	22	3633	3407 492
NC_022308.1_260	XM_005690524.1	XP_005690581.1	lamin B receptor%2C transcript variant X3	479	-43.87	165	-18.13	13521	22	1877	335 691 615
NC_022308.1_260	XR_310080.1	---	RE1-silencing transcription factor-like	468	-41.5	162	-14.88	13694	22	6784	5913 3525 3994
NC_022308.1_260	XM_005709606.1	XP_005709663.1	erythrocyte membrane protein band 4.1 like 4B	319	-31.6	164	-18.05	14097	22	2455	2247 270
NC_022308.1_260	XM_005701135.1	XP_005701192.1	protocadherin 17	475	-40.04	165	-14.63	14738	22	4019	2283 2976 170
NC_022308.1_260	XM_005696294.1	XP_005696351.1	nuclear transcription factor Y%2C alpha%2C transcript variant X3	467	-42.38	164	-16.58	15130	22	2529	1465 2432 2010
NC_022308.1_260	XM_005696944.1	XP_005697001.1	par-6 family cell polarity regulator gamma	351	-37.15	180	-18.58	15362	22	2076	1972 363
NC_022308.1_260	XR_310645.1	---	uncharacterized LOC102169320%2C transcript variant X2	318	-30.75	160	-16.96	15853	22	6344	4423 3502
NC_022308.1_260	XM_005687482.1	XP_005687539.1	component of oligomeric golgi complex 6	338	-34.24	176	-18.12	16558	22	1526	46 862
NC_022308.1_260	XM_005681415.1	XP_005681472.1	PDZ and LIM domain 5%2C transcript variant X4	326	-32.35	180	-20.01	17502	22	3633	3407 492
NC_022308.1_260	XM_005675090.1	XP_005675147.1	discs%2C large homolog 1 %28Drosophila%29%2C transcript variant X10	455	-43.03	159	-16.75	17929	22	2110	1114 1280 1316
NC_022308.1_260	XM_005683027.1	XP_005683084.1	purine-rich element binding protein A	465	-39.51	162	-16.47	18213	22	4282	1668 3703 2754
NC_022308.1_260	XM_005696315.1	XP_005696372.1	tubulin folding cofactor C	460	-36.81	167	-16.48	18325	22	1729	495 248 1017
NC_022308.1_260	XM_005675087.1	XP_005675144.1	discs%2C large homolog 1 %28Drosophila%29%2C transcript variant X7	455	-43.03	159	-16.75	18755	22	2110	1114 1280 1316
NC_022308.1_260	XM_005675089.1	XP_005675146.1	discs%2C large homolog 1 %28Drosophila%29%2C transcript variant X9	455	-43.03	159	-16.75	18765	22	2178	1114 1280 1316
NC_022308.1_260	XM_005696295.1	XP_005696352.1	nuclear transcription factor Y%2C alpha%2C transcript variant X4	467	-42.38	164	-16.58	18990	22	2529	1465 2432 2010
NC_022308.1_260	XM_005697084.1	XP_005697141.1	zinc finger protein 516	335	-32.43	179	-19.84	19897	22	3993	1301 1213
NC_022308.1_260	XM_005690898.1	XP_005690955.1	ring finger and CCCH-type domains 1%2C transcript variant X1	320	-32.41	166	-18.21	19908	22	7218	4432 5379
NC_022308.1_260	XM_005681413.1	XP_005681470.1	PDZ and LIM domain 5%2C transcript variant X2	326	-32.35	180	-20.01	20087	22	3633	3407 492
NC_022308.1_260	XM_005690522.1	XP_005690579.1	lamin B receptor%2C transcript variant X1	479	-43.87	165	-18.13	20482	22	1877	335 691 615
NC_022308.1_260	XM_005684221.1	XP_005684278.1	RAS and EF-hand domain containing	328	-33.06	178	-21.71	20895	22	3009	333 2941
NC_022308.1_260	XM_005696292.1	XP_005696349.1	nuclear transcription factor Y%2C alpha%2C transcript variant X1	467	-42.38	164	-16.58	21273	22	2529	1465 2432 2010
NC_022308.1_260	XR_310648.1	---	uncharacterized LOC102169320%2C transcript variant X5	318	-30.75	160	-16.96	21516	22	6255	4334 3413
NC_022308.1_260	XM_005690009.1	XP_005690066.1	chromosome 15 open reading frame%2C human C11orf30%2C transcript variant X3	313	-30.22	165	-17.31	21768	22	2747	2561 390
NC_022308.1_260	XM_005676230.1	XP_005676287.1	DDB1 and CUL4 associated factor 17	455	-44.43	157	-17.95	22109	22	1481	474 542 161
NC_022308.1_260	XM_005676448.1	XP_005676505.1	phosphoinositide kinase%2C FYVE finger containing%2C transcript variant X2	471	-36.37	161	-13.21	22652	22	2938	165 2542 777
NC_022308.1_260	XM_005698406.1	XP_005698463.1	meningioma expressed antigen 5 %28hyaluronidase%29	335	-36.2	174	-22.4	23487	22	1956	1585 492
NC_022308.1_260	XM_005676447.1	XP_005676504.1	phosphoinositide kinase%2C FYVE finger containing%2C transcript variant X1	471	-36.37	161	-13.21	23730	22	2938	165 2542 777
NC_022308.1_260	XM_005678252.1	XP_005678309.1	acyl-CoA dehydrogenase%2C C-4 to C-12 straight chain	323	-34.13	175	-21.47	24457	22	857	167 68
NC_022308.1_260_star	XM_005687478.1	XP_005687535.1	vacuolar protein sorting 36 homolog %28S. cerevisiae%29%2C transcript variant X2	319	-30.91	164	-16.67	24704	22	2987	842 942
NC_022308.1_260_star	XM_005700720.1	XP_005700777.1	NHS-like 2	611	-47.93	159	-15.55	25252	22	8893	8237 3032 1172 6294
NC_022308.1_260_star	XM_005676203.1	XP_005676260.1	mannosyl %28alpha-1%2C6-%29-glycoprotein beta-1%2C6-N-acetyl-glucosaminyltransferase%2C transcript variant X1	322	-33.05	162	-19.29	26436	22	5622	949 5580
NC_022308.1_260_star	XM_005676204.1	XP_005676261.1	mannosyl %28alpha-1%2C6-%29-glycoprotein beta-1%2C6-N-acetyl-glucosaminyltransferase%2C transcript variant X2	322	-33.05	162	-19.29	28442	22	5622	949 5580
NC_022308.1_260_star	XM_005689521.1	XP_005689578.1	DEAD %28Asp-Glu-Ala-Asp%29 box helicase 6%2C transcript variant X2	324	-30.77	163	-15.63	31744	22	4307	3608 1804
NC_022308.1_260_star	XM_005699507.1	XP_005699564.1	remodeling and spacing factor 1	453	-36.97	152	-13.79	32705	22	6817	1387 151 4304
NC_022308.1_260_star	XM_005685904.1	XP_005685961.1	exocyst complex component 5	455	-41.67	155	-16.62	33910	22	2002	453 982 1687
NC_022308.1_260_star	XM_005694879.1	XP_005694936.1	family with sequence similarity 105%2C member B	433	-36.72	153	-14.16	37675	22	3892	2064 1283 2116
NC_022308.1_260_star	XM_005687477.1	XP_005687534.1	vacuolar protein sorting 36 homolog %28S. cerevisiae%29%2C transcript variant X1	319	-30.91	164	-16.67	40983	22	2987	842 942
NC_022308.1_260_star	XM_005683771.1	XP_005683828.1	family with sequence similarity 122A	471	-38.7	160	-14.84	42638	22	5839	142 2069 62
NC_022308.1_260_star	XR_310801.1	---	cyclin-dependent kinase 12%2C transcript variant X4	303	-30.43	155	-15.41	43431	22	5175	28 119
NC_022308.1_260_star	XR_310802.1	---	cyclin-dependent kinase 12%2C transcript variant X5	303	-30.43	155	-15.41	45347	22	4837	28 119
NC_022308.1_260_star	XM_005688075.1	XP_005688132.1	polymerase %28RNA%29 III %28DNA directed%29 polypeptide F%2C 39 kDa	323	-31.89	165	-17.29	46492	22	718	1 249
NC_022308.1_260_star	XM_005689520.1	XP_005689577.1	DEAD %28Asp-Glu-Ala-Asp%29 box helicase 6%2C transcript variant X1	324	-30.77	163	-15.63	47438	22	4331	3608 1804
NC_022300.1_1226	XM_005698034.1	XP_005698091.1	GATS protein-like 2	312	-36.86	158	-22.57	49192	22	5615	4755 2645
NC_022300.1_1226	XM_005689784.1	XP_005689841.1	dachsous 1 %28Drosophila%29	306	-39.93	155	-21.03	49291	22	462	267 139
NC_022300.1_1226	XM_005678890.1	XP_005678947.1	IKAROS family zinc finger 1 %28Ikaros%29%2C transcript variant X10	304	-34.5	154	-19.8	49905	22	3753	1654 3142
NC_022300.1_1226	XM_005687988.1	XP_005688045.1	calcium channel%2C voltage-dependent%2C beta 2 subunit%2C transcript variant X2	292	-35.67	148	-19.74	50091	22	1107	380 487
NC_022300.1_1226	XM_005689356.1	XP_005689413.1	platelet derived growth factor D%2C transcript variant X3	313	-40.37	162	-24.5	50532	22	2365	1205 676
NC_022300.1_1226	XM_005690493.1	XP_005690550.1	BRO1 domain and CAAX motif containing%2C transcript variant X1	308	-39.56	154	-19.8	50547	22	2572	1343 1486
NC_022300.1_1226	XM_005682743.1	XP_005682800.1	Fas associated factor family member 2	441	-55.94	150	-22.58	50617	22	6182	1965 717 5270
NC_022300.1_1226	XM_005678882.1	XP_005678939.1	IKAROS family zinc finger 1 %28Ikaros%29%2C transcript variant X2	304	-34.5	154	-19.8	50756	22	3753	1654 3142
NC_022300.1_1226	XM_005682579.1	XP_005682636.1	thromboxane A2 receptor	287	-30.91	145	-16.94	50894	22	953	663 438
NC_022300.1_1226	XM_005676203.1	XP_005676260.1	mannosyl %28alpha-1%2C6-%29-glycoprotein beta-1%2C6-N-acetyl-glucosaminyltransferase%2C transcript variant X1	298	-32.4	149	-16.72	50971	22	5622	2686 5302
NC_022300.1_1226	XM_005685167.1	XP_005685224.1	thrombospondin%2C type I%2C domain containing 4%2C transcript variant X1	288	-31.47	146	-17.86	51357	22	2835	1054 491
NC_022300.1_1226	XM_005678886.1	XP_005678943.1	IKAROS family zinc finger 1 %28Ikaros%29%2C transcript variant X6	304	-34.5	154	-19.8	51383	22	3753	1654 3142
NC_022300.1_1226	XM_005698334.1	XP_005698391.1	sideroflexin 3%2C transcript variant X1	291	-35.01	151	-17.91	51594	22	766	618 320
NC_022300.1_1226	XM_005694571.1	XP_005694628.1	microtubule-associated protein 1B%2C transcript variant X2	296	-39.4	155	-24.18	52024	22	4234	2509 3530
NC_022300.1_1226	XM_005709356.1	XP_005709413.1	podocan	308	-37.76	154	-19.75	52087	22	1974	376 1862
NC_022300.1_1226	XM_005686969.1	XP_005687026.1	chromosome 11 open reading frame%2C human C2orf43%2C transcript variant X3	304	-39.08	158	-22.57	52161	22	3559	2272 2077
NC_022300.1_1226	XM_005689354.1	XP_005689411.1	platelet derived growth factor D%2C transcript variant X1	313	-40.37	162	-24.5	52184	22	2365	1205 676
NC_022300.1_1226	XM_005686594.1	XP_005686651.1	endothelial PAS domain protein 1	312	-42.37	158	-22.57	52185	22	2365	1621 1764
NC_022300.1_1226	XM_005689069.1	XP_005689126.1	staufen double-stranded RNA binding protein 2%2C transcript variant X5	302	-39.71	159	-24.82	52270	22	1001	698 895
NC_022300.1_1226	XM_005689065.1	XP_005689122.1	staufen double-stranded RNA binding protein 2%2C transcript variant X1	302	-39.71	159	-24.82	52603	22	983	698 895
NC_022300.1_1226	XM_005687025.1	XP_005687082.1	ArfGAP with SH3 domain%2C ankyrin repeat and PH domain 2%2C transcript variant X2	301	-32.03	160	-20.82	52660	22	2438	47 1923
NC_022300.1_1226	XM_005694572.1	XP_005694629.1	microtubule-associated protein 1B%2C transcript variant X3	296	-39.4	155	-24.18	52661	22	4234	2509 3530
NC_022300.1_1226	XM_005680101.1	XP_005680158.1	keratin 80	574	-58.5	147	-16.5	52692	22	1796	345 1216 683 881
NC_022300.1_1226	XM_005676204.1	XP_005676261.1	mannosyl %28alpha-1%2C6-%29-glycoprotein beta-1%2C6-N-acetyl-glucosaminyltransferase%2C transcript variant X2	298	-32.4	149	-16.72	52977	22	5622	2686 5302
NC_022300.1_1226	XM_005686968.1	XP_005687025.1	chromosome 11 open reading frame%2C human C2orf43%2C transcript variant X2	304	-39.08	158	-22.57	52986	22	3559	2272 2077
NC_022300.1_1226	XM_005686739.1	XP_005686796.1	SH3 domain containing ring finger 3	293	-38.28	150	-20.58	53551	22	1117	332 107
NC_022300.1_1226	XM_005698421.1	XP_005698478.1	internexin neuronal intermediate filament protein%2C alpha	301	-30.61	155	-15.38	53670	22	1656	1179 494
NC_022300.1_1226	XM_005683629.1	XP_005683686.1	alkaline ceramidase 2	313	-37.39	161	-19.83	53739	22	2319	923 1077
NC_022300.1_1226	XM_005695675.1	XP_005695732.1	xylulokinase homolog %28H. influenzae%29	316	-44.38	158	-22.57	54177	22	5754	2529 2672
NC_022300.1_1226	XM_005694578.1	XP_005694635.1	serine%2Fthreonine kinase 10	292	-33.9	147	-17.87	54233	22	2237	995 534
NC_022300.1_1226	XM_005677790.1	XP_005677847.1	hydroxyacid oxidase 2 %28long chain%29%2C transcript variant X5	459	-58.36	158	-22.17	54256	22	1262	225 64 97
NC_022300.1_1226	XM_005686882.1	XP_005686939.1	zinc finger protein 512%2C transcript variant X4	449	-50.1	154	-21.45	54838	22	1649	256 1239 299
NC_022300.1_1226	XM_005677787.1	XP_005677844.1	hydroxyacid oxidase 2 %28long chain%29%2C transcript variant X2	459	-58.36	158	-22.17	55215	22	1262	225 64 97
NC_022300.1_1226	XM_005678883.1	XP_005678940.1	IKAROS family zinc finger 1 %28Ikaros%29%2C transcript variant X3	304	-34.5	154	-19.8	55271	22	3753	1654 3142
NC_022300.1_1226	XM_005700575.1	XP_005700632.1	choroideremia %28Rab escort protein 1%29	296	-34.2	153	-20.69	55279	22	3140	1589 2315
NC_022300.1_1226	XM_005677355.1	XP_005677412.1	solute carrier family 25%2C member 44%2C transcript variant X2	295	-30.39	153	-19.91	55606	22	2492	1294 195
NC_022300.1_1226	XM_005675837.1	XP_005675894.1	AMMECR1-like	295	-36.99	148	-19.47	56071	22	3470	1115 1261
NC_022300.1_1226	XM_005678887.1	XP_005678944.1	IKAROS family zinc finger 1 %28Ikaros%29%2C transcript variant X7	304	-34.5	154	-19.8	56258	22	3753	1654 3142
NC_022300.1_1226	XM_005692505.1	XP_005692562.1	lysine %28K%29-specific methyltransferase 2B	318	-39.76	159	-21.46	56312	22	303	20 155
NC_022300.1_1226	XM_005678884.1	XP_005678941.1	IKAROS family zinc finger 1 %28Ikaros%29%2C transcript variant X4	304	-34.5	154	-19.8	56471	22	3753	1654 3142
NC_022300.1_1226	XM_005688484.1	XP_005688541.1	acyl-CoA synthetase short-chain family member 2%2C transcript variant X2	285	-33.31	144	-18.39	56513	22	754	604 639
NC_022300.1_1226	XM_005690498.1	XP_005690555.1	BRO1 domain and CAAX motif containing%2C transcript variant X6	308	-39.56	154	-19.8	56643	22	2572	1343 1486
NC_022300.1_1226	XM_005700716.1	XP_005700773.1	StAR-related lipid transfer %28START%29 domain containing 8%2C transcript variant X2	290	-31.26	148	-15.88	56788	22	1212	851 418
NC_022300.1_1226	XM_005696313.1	XP_005696370.1	ubiquitin protein ligase E3 component n-recognin 2	290	-31.01	147	-15.73	56796	22	2106	1442 1404
NC_022300.1_1226	XM_005680080.1	XP_005680137.1	homeobox C8	288	-33.07	146	-18.09	56894	22	1898	338 287
NC_022300.1_1226	XM_005695150.1	XP_005695207.1	promyelocytic leukemia%2C transcript variant X2	313	-42.78	157	-23.17	57325	22	2227	1718 1629
NC_022300.1_1226	XM_005695424.1	XP_005695481.1	eukaryotic translation initiation factor 5%2C transcript variant X2	308	-33.17	159	-17.26	57338	22	2109	1056 1742
NC_022300.1_1226	XM_005695412.1	XP_005695469.1	protein phosphatase 2%2C regulatory subunit B%27%2C gamma%2C transcript variant X2	287	-31.41	144	-15.83	57360	22	2332	1801 679
NC_022300.1_1226	XM_005690501.1	XP_005690558.1	BRO1 domain and CAAX motif containing%2C transcript variant X9	308	-39.56	154	-19.8	57800	22	2572	1343 1486
NC_022300.1_1226	XM_005684347.1	XP_005684404.1	chromosome 8 open reading frame%2C human C9orf91%2C transcript variant X2	297	-33.75	154	-20.45	57852	22	3283	2603 397
NC_022300.1_1226	XM_005687024.1	XP_005687081.1	ArfGAP with SH3 domain%2C ankyrin repeat and PH domain 2%2C transcript variant X1	301	-32.03	160	-20.82	57986	22	2438	47 1923
NC_022300.1_1226	XM_005687990.1	XP_005688047.1	calcium channel%2C voltage-dependent%2C beta 2 subunit%2C transcript variant X4	292	-35.67	148	-19.74	58133	22	1107	380 487
NC_022300.1_1226	XM_005686729.1	XP_005686786.1	trans-Golgi network integral membrane protein 2-like	291	-35.96	149	-21.41	58166	22	3808	3241 545
NC_022300.1_1226	XM_005677322.1	XP_005677379.1	kin of IRRE like %28Drosophila%29	307	-38.3	157	-21.79	58209	22	5012	231 3631
NC_022300.1_1226	XM_005677048.1	XP_005677105.1	kelch domain containing 7A	298	-40.6	157	-21.98	58527	22	2416	148 593
NC_022300.1_1226	XM_005681769.1	XP_005681826.1	THAP domain containing 6%2C transcript variant X3	316	-41.54	158	-20.77	58651	22	2829	354 2256
NC_022300.1_1226	XM_005689952.1	XP_005690009.1	FCH and double SH3 domains 2	299	-35.04	150	-18.01	58754	22	2054	248 1705
NC_022300.1_1226	XM_005677786.1	XP_005677843.1	hydroxyacid oxidase 2 %28long chain%29%2C transcript variant X1	459	-58.36	158	-22.17	59250	22	1262	225 64 97
NC_022300.1_1226	XM_005709382.1	XP_005709439.1	THO complex 2	312	-38.65	158	-19.8	59252	22	1810	606 749
NC_022300.1_1226	XM_005677789.1	XP_005677846.1	hydroxyacid oxidase 2 %28long chain%29%2C transcript variant X4	459	-58.36	158	-22.17	59255	22	1262	225 64 97
NC_022300.1_1226	XM_005695880.1	XP_005695937.1	BRCA1 associated protein-1 %28ubiquitin carboxy-terminal hydrolase%29%2C transcript variant X2	311	-39.48	158	-21.08	59423	22	613	330 15
NC_022300.1_1226	XM_005689068.1	XP_005689125.1	staufen double-stranded RNA binding protein 2%2C transcript variant X4	302	-39.71	159	-24.82	59473	22	983	698 895
NC_022300.1_1226	XM_005700321.1	XP_005700378.1	glypican 4	295	-33.31	148	-18.43	59703	22	1873	1224 1190
NC_022300.1_1226	XM_005687639.1	XP_005687696.1	large tumor suppressor kinase 2	305	-33.75	157	-18.05	59936	22	1656	639 937
NC_022300.1_1226	XM_005677788.1	XP_005677845.1	hydroxyacid oxidase 2 %28long chain%29%2C transcript variant X3	459	-58.36	158	-22.17	59947	22	1262	225 64 97
NC_022300.1_1226	XM_005685052.1	XP_005685109.1	glucosaminyl %28N-acetyl%29 transferase 4%2C core 2	284	-36.43	144	-23.71	59968	22	2702	2255 2621
NC_022300.1_1226	XM_005691571.1	XP_005691628.1	malectin	313	-46.66	163	-26.94	60029	22	5294	2055 3794
NC_022300.1_1226	XM_005687026.1	XP_005687083.1	ArfGAP with SH3 domain%2C ankyrin repeat and PH domain 2%2C transcript variant X3	301	-32.03	160	-20.82	60066	22	2438	47 1923
NC_022300.1_1226	XM_005693418.1	XP_005693475.1	ankyrin repeat and FYVE domain containing 1%2C transcript variant X2	310	-33.82	159	-17.41	60109	22	4025	707 2034
NC_022300.1_1226	XM_005688246.1	XP_005688303.1	serine%2Fthreonine kinase 35	295	-34.74	148	-19.39	60323	22	4496	3666 1380
NC_022300.1_1226	XM_005693102.1	XP_005693159.1	suppressor of Ty 4 homolog 1 %28S. cerevisiae%29	180	-37.38	180	-37.38	60392	22	1217	8
NC_022300.1_1226	XM_005686967.1	XP_005687024.1	chromosome 11 open reading frame%2C human C2orf43%2C transcript variant X1	304	-39.08	158	-22.57	60514	22	3559	2272 2077
NC_022300.1_1226	XM_005680257.1	XP_005680314.1	CTD %28carboxy-terminal domain%2C RNA polymerase II%2C polypeptide A%29 small phosphatase 2%2C transcript variant X1	304	-36.18	154	-19.83	60960	22	3587	248 504
NC_022300.1_1226	XM_005677980.1	XP_005678037.1	notch 2	302	-41.3	151	-23.06	61027	22	3228	213 793
NC_022300.1_1226	XM_005695037.1	XP_005695094.1	alpha-kinase 3	312	-35.39	170	-22.64	61065	22	5493	493 1784
NC_022300.1_1226	XM_005689355.1	XP_005689412.1	platelet derived growth factor D%2C transcript variant X2	313	-40.37	162	-24.5	61081	22	2365	1205 676
NC_022300.1_1226	XM_005695423.1	XP_005695480.1	eukaryotic translation initiation factor 5%2C transcript variant X1	308	-33.17	159	-17.26	61127	22	2109	1056 1742
NC_022300.1_1226	XM_005687600.1	XP_005687657.1	SPRY domain containing 7	297	-33.9	154	-20.39	61220	22	2657	2061 1092
NC_022300.1_1226	XM_005693417.1	XP_005693474.1	ankyrin repeat and FYVE domain containing 1%2C transcript variant X1	310	-33.82	159	-17.41	61248	22	4025	707 2034
NC_022300.1_1226	XM_005699855.1	XP_005699912.1	G protein-coupled receptor 137%2C transcript variant X3	332	-42.67	176	-25.95	61518	22	296	98 67
NC_022300.1_1226	XM_005686879.1	XP_005686936.1	zinc finger protein 512%2C transcript variant X1	449	-50.1	154	-21.45	61665	22	1649	256 1239 299
NC_022300.1_1226	XM_005700667.1	XP_005700724.1	zinc finger%2C MYM-type 3%2C transcript variant X1	305	-40.62	157	-21.42	61668	22	1277	996 525
NC_022300.1_1226	XM_005694570.1	XP_005694627.1	microtubule-associated protein 1B%2C transcript variant X1	296	-39.4	155	-24.18	61714	22	4234	2509 3530
NC_022300.1_1226	XM_005685168.1	XP_005685225.1	thrombospondin%2C type I%2C domain containing 4%2C transcript variant X2	288	-31.47	146	-17.86	61761	22	2835	1054 491
NC_022300.1_1226	XM_005683168.1	XP_005683225.1	calcium%2Fcalmodulin-dependent protein kinase II alpha%2C transcript variant X1	306	-36.41	157	-21.47	61785	22	3129	305 1839
NC_022300.1_1226	XM_005675890.1	XP_005675947.1	phosphodiesterase 1A%2C calmodulin-dependent%2C transcript variant X1	312	-42.37	158	-22.57	61814	22	2408	1948 2084
NC_022300.1_1226	XM_005682928.1	XP_005682985.1	AF4%2FFMR2 family%2C member 4	299	-35.28	150	-18.12	61856	22	6028	5841 2906
NC_022300.1_1226	XM_005688668.1	XP_005688725.1	tumor protein p53 inducible nuclear protein 2	615	-82.86	158	-25.09	62725	22	3139	2629 1964 1117 2857
NC_022300.1_1226	XM_005679593.1	XP_005679650.1	plexin A4	436	-52.7	146	-19.95	62842	22	5203	2872 3628 4004
NC_022300.1_1226	XM_005690497.1	XP_005690554.1	BRO1 domain and CAAX motif containing%2C transcript variant X5	308	-39.56	154	-19.8	62915	22	2572	1343 1486
NC_022300.1_1226	XM_005698104.1	XP_005698161.1	diacylglycerol lipase%2C beta	318	-37.59	164	-22.34	62947	22	4135	2652 3008
NC_022300.1_1226	XM_005690637.1	XP_005690694.1	flavin containing monooxygenase 4	291	-36.58	149	-18.3	63246	22	2180	1899 159
NC_022300.1_1226	XM_005700360.1	XP_005700417.1	SH2 domain containing 1A%2C transcript variant X2	312	-35.33	159	-17.72	63315	22	1298	280 566
NC_022300.1_1226	XM_005681445.1	XP_005681502.1	protein phosphatase%2C Mg2%2B%2FMn2%2B dependent%2C 1K%2C transcript variant X1	305	-38.31	157	-21.21	63509	22	2590	358 776
NC_022300.1_1226	XM_005687989.1	XP_005688046.1	calcium channel%2C voltage-dependent%2C beta 2 subunit%2C transcript variant X3	292	-35.67	148	-19.74	63522	22	1107	380 487
NC_022300.1_1226	XM_005689067.1	XP_005689124.1	staufen double-stranded RNA binding protein 2%2C transcript variant X3	302	-39.71	159	-24.82	63591	22	1001	698 895
NC_022300.1_1226	XM_005690500.1	XP_005690557.1	BRO1 domain and CAAX motif containing%2C transcript variant X8	308	-39.56	154	-19.8	63881	22	2572	1343 1486
NC_022300.1_1226	XM_005690371.1	XP_005690428.1	fibromodulin	292	-34.21	149	-19.26	64016	22	1195	819 421
NC_022300.1_1226	XM_005689066.1	XP_005689123.1	staufen double-stranded RNA binding protein 2%2C transcript variant X2	302	-39.71	159	-24.82	64379	22	983	698 895
NC_022300.1_1226	XM_005683452.1	XP_005683509.1	endoplasmic reticulum aminopeptidase 1%2C transcript variant X2	305	-38.08	158	-22.57	64599	22	537	465 94
NC_022300.1_1226	XM_005687043.1	XP_005687100.1	mitochondrial ribosome recycling factor%2C transcript variant X2	293	-36.89	150	-21.79	65275	22	2297	1287 901
NC_022300.1_1226	XM_005700670.1	XP_005700727.1	zinc finger%2C MYM-type 3%2C transcript variant X4	305	-40.62	157	-21.42	65541	22	1277	996 525
NC_022300.1_1226	XM_005680018.1	XP_005680075.1	cyclin T1	301	-31.67	151	-17.93	65897	22	4570	4303 307
NC_022300.1_1226	XM_005696383.1	XP_005696440.1	G protein-coupled receptor 111%2C transcript variant X1	291	-35.01	146	-17.76	65998	22	807	252 69
NC_022300.1_1226	XM_005695415.1	XP_005695472.1	protein phosphatase 2%2C regulatory subunit B%27%2C gamma%2C transcript variant X5	287	-31.41	144	-15.83	65999	22	2616	1801 679
NC_022300.1_1226	XM_005690702.1	XP_005690759.1	tumor necrosis factor receptor superfamily%2C member 8	294	-32.5	149	-17.77	66086	22	1058	857 614
NC_022300.1_1226	XM_005692479.1	XP_005692536.1	MARVEL domain containing 3	301	-35.02	152	-18.42	66669	22	984	340 237
NC_022300.1_1226	XM_005699854.1	XP_005699911.1	G protein-coupled receptor 137%2C transcript variant X2	332	-42.67	176	-25.95	66884	22	296	98 67
NC_022300.1_1226	XR_310038.1	---	ATPase%2C Na%2B%2FK%2B transporting%2C beta 3 polypeptide pseudogene	161	-30.62	161	-30.62	67026	22	1320	425
NC_022300.1_1226	XM_005692027.1	XP_005692084.1	G protein-coupled receptor 114	286	-37.37	144	-19.41	67159	22	1644	377 674
NC_022300.1_1226	XM_005688483.1	XP_005688540.1	acyl-CoA synthetase short-chain family member 2%2C transcript variant X1	285	-33.31	144	-18.39	67589	22	754	604 639
NC_022300.1_1226	XM_005695149.1	XP_005695206.1	promyelocytic leukemia%2C transcript variant X1	313	-42.78	157	-23.17	67642	22	2227	1718 1629
NC_022300.1_1226	XM_005686995.1	XP_005687052.1	E2F transcription factor 6%2C transcript variant X2	319	-44.77	160	-23.15	67648	22	2066	211 1636
NC_022300.1_1226	XM_005678540.1	XP_005678597.1	testis-specific kinase 2%2C transcript variant X1	300	-32.48	151	-16.33	67717	22	535	333 437
NC_022300.1_1226	XM_005691989.1	XP_005692046.1	solute carrier family 6 %28neurotransmitter transporter%29%2C member 2%2C transcript variant X2	313	-36.8	158	-19.04	67912	22	3979	3034 3115
NC_022300.1_1226	XM_005688558.1	XP_005688615.1	protein phosphatase 1%2C regulatory subunit 16B	312	-37.68	158	-22.64	67947	22	672	507 171
NC_022300.1_1226	XM_005678885.1	XP_005678942.1	IKAROS family zinc finger 1 %28Ikaros%29%2C transcript variant X5	304	-34.5	154	-19.8	68111	22	3753	1654 3142
NC_022300.1_1226	XM_005691988.1	XP_005692045.1	solute carrier family 6 %28neurotransmitter transporter%29%2C member 2%2C transcript variant X1	313	-36.8	158	-19.04	68201	22	1039	94 175
NC_022300.1_1226	XM_005678889.1	XP_005678946.1	IKAROS family zinc finger 1 %28Ikaros%29%2C transcript variant X9	304	-34.5	154	-19.8	68363	22	3753	1654 3142
NC_022300.1_1226	XM_005683111.1	XP_005683168.1	dihydropyrimidinase-like 3	447	-48.42	153	-19.23	68593	22	3101	1191 766 951
NC_022300.1_1226	XM_005688427.1	XP_005688484.1	RAB22A%2C member RAS oncogene family	295	-38.27	150	-19.38	68605	22	6985	5949 2267
NC_022300.1_1226	XM_005696387.1	XP_005696444.1	G protein-coupled receptor 111%2C transcript variant X5	291	-35.01	146	-17.76	68776	22	807	252 69
NC_022300.1_1226	XM_005700853.1	XP_005700910.1	moesin	451	-48.46	161	-19.06	68866	22	2063	1236 912 42
NC_022300.1_1226	XM_005678881.1	XP_005678938.1	IKAROS family zinc finger 1 %28Ikaros%29%2C transcript variant X1	304	-34.5	154	-19.8	68951	22	3753	1654 3142
NC_022300.1_1226	XM_005690499.1	XP_005690556.1	BRO1 domain and CAAX motif containing%2C transcript variant X7	308	-39.56	154	-19.8	69125	22	2572	1343 1486
NC_022300.1_1226	XM_005690495.1	XP_005690552.1	BRO1 domain and CAAX motif containing%2C transcript variant X3	308	-39.56	154	-19.8	69245	22	2572	1343 1486
NC_022300.1_1226	XM_005696386.1	XP_005696443.1	G protein-coupled receptor 111%2C transcript variant X4	291	-35.01	146	-17.76	69476	22	807	252 69
NC_022300.1_1226	XM_005698765.1	XP_005698822.1	pericentriolar material 1	295	-34.28	153	-18.32	69504	22	1991	1035 1200
NC_022300.1_1226	XM_005695131.1	XP_005695188.1	secretory carrier membrane protein 2%2C transcript variant X2	441	-55.97	149	-21.65	69543	22	1410	98 900 772
NC_022300.1_1226	XM_005686881.1	XP_005686938.1	zinc finger protein 512%2C transcript variant X3	449	-50.1	154	-21.45	69671	22	1649	256 1239 299
NC_022300.1_1226	XM_005700023.1	XP_005700080.1	carnosine synthase 1	307	-40.36	163	-22.25	69708	22	1091	665 207
NC_022300.1_1226	XM_005690828.1	XP_005690885.1	vesicle-associated membrane protein 3	295	-32.79	151	-17.83	69782	22	1778	684 827
NC_022300.1_1226	XM_005690496.1	XP_005690553.1	BRO1 domain and CAAX motif containing%2C transcript variant X4	308	-39.56	154	-19.8	69886	22	2572	1343 1486
NC_022300.1_1226	XM_005687987.1	XP_005688044.1	calcium channel%2C voltage-dependent%2C beta 2 subunit%2C transcript variant X1	292	-35.67	148	-19.74	70033	22	1107	380 487
NC_022300.1_1226	XM_005685363.1	XP_005685420.1	suppressor of Ty 16 homolog %28S. cerevisiae%29	298	-34.04	152	-20.89	70042	22	1203	561 968
NC_022300.1_1226	XM_005695499.1	XP_005695556.1	LanC lantibiotic synthetase component C-like 2 %28bacterial%29	304	-38.02	159	-22.13	70137	22	4766	1873 2691
NC_022300.1_1226	XM_005699490.1	XP_005699547.1	teneurin transmembrane protein 4	316	-38.68	159	-19.77	70145	22	3452	1847 7
NC_022300.1_1226	XM_005684353.1	XP_005684410.1	pregnancy-associated plasma protein A%2C pappalysin 1	313	-39.75	157	-21.11	70341	22	3414	2219 746
NC_022300.1_1226	XM_005690948.1	XP_005691005.1	regulator of G-protein signaling 16	298	-35.36	152	-17.93	70623	22	1538	524 1117
NC_022300.1_1226	XM_005696384.1	XP_005696441.1	G protein-coupled receptor 111%2C transcript variant X2	291	-35.01	146	-17.76	70626	22	807	252 69
NC_022300.1_1226	XM_005677354.1	XP_005677411.1	solute carrier family 25%2C member 44%2C transcript variant X1	295	-30.39	153	-19.91	70695	22	2492	1294 195
NC_022300.1_1226	XM_005698336.1	XP_005698393.1	sideroflexin 3%2C transcript variant X3	291	-35.01	151	-17.91	70935	22	766	618 320
NC_022300.1_1226	XM_005690494.1	XP_005690551.1	BRO1 domain and CAAX motif containing%2C transcript variant X2	308	-39.56	154	-19.8	71122	22	2572	1343 1486
NC_022300.1_1226	XM_005695130.1	XP_005695187.1	secretory carrier membrane protein 2%2C transcript variant X1	441	-55.97	149	-21.65	71227	22	1416	98 900 772
NC_022300.1_1226	XM_005675950.1	XP_005676007.1	mitogen-activated protein kinase kinase kinase MLT-like%2C transcript variant X2	300	-34.31	155	-19.83	71306	22	5400	2198 2736
NC_022300.1_1226	XM_005684346.1	XP_005684403.1	chromosome 8 open reading frame%2C human C9orf91%2C transcript variant X1	297	-33.75	154	-20.45	71432	22	3391	2711 505
NC_022300.1_1226	XM_005700715.1	XP_005700772.1	StAR-related lipid transfer %28START%29 domain containing 8%2C transcript variant X1	290	-31.26	148	-15.88	71506	22	1212	851 418
NC_022300.1_1226	XM_005686996.1	XP_005687053.1	E2F transcription factor 6%2C transcript variant X3	319	-44.77	160	-23.15	71537	22	2066	211 1636
NC_022300.1_1226	XR_310493.1	---	uncharacterized LOC102190531	303	-32.32	158	-18.42	71575	22	540	90 521
NC_022300.1_1226	XM_005699853.1	XP_005699910.1	G protein-coupled receptor 137%2C transcript variant X1	332	-42.67	176	-25.95	71622	22	296	98 67
NC_022300.1_1226	XM_005685548.1	XP_005685605.1	cyclin D-type binding-protein 1	307	-34.94	158	-22.57	71688	22	1193	515 331
NC_022300.1_1226	XM_005697156.1	XP_005697213.1	family with sequence similarity 210%2C member A%2C transcript variant X1	311	-37.11	162	-22.76	71730	22	3882	1774 775
NC_022300.1_1226	XM_005686994.1	XP_005687051.1	E2F transcription factor 6%2C transcript variant X1	319	-44.77	160	-23.15	72036	22	2066	211 1636
NC_022300.1_1226	XM_005700669.1	XP_005700726.1	zinc finger%2C MYM-type 3%2C transcript variant X3	305	-40.62	157	-21.42	72066	22	1279	996 525
NC_022300.1_1226	XM_005684952.1	XP_005685009.1	solute carrier family 22 %28organic cation transporter%29%2C member 2	312	-42.37	158	-22.57	72263	22	2726	1459 1603
NC_022300.1_1226	XM_005692685.1	XP_005692742.1	galactoside 2-alpha-L-fucosyltransferase 2-like	466	-57.4	166	-23.39	72390	22	3762	2043 2949 3433
NC_022300.1_1226	XM_005688237.1	XP_005688294.1	chromosome 13 open reading frame%2C human C20orf194	306	-38.72	159	-24.18	72526	22	1734	775 900
NC_022300.1_1226	XM_005685597.1	XP_005685654.1	formin 1	317	-40.22	171	-25.63	72839	22	2042	1464 464
NC_022300.1_1226	XM_005678888.1	XP_005678945.1	IKAROS family zinc finger 1 %28Ikaros%29%2C transcript variant X8	304	-34.5	154	-19.8	72907	22	3753	1654 3142
NC_022300.1_1226	XM_005695425.1	XP_005695482.1	eukaryotic translation initiation factor 5%2C transcript variant X3	308	-33.17	159	-17.26	72950	22	2109	1056 1742
NC_022300.1_1226	XM_005696385.1	XP_005696442.1	G protein-coupled receptor 111%2C transcript variant X3	291	-35.01	146	-17.76	73076	22	807	252 69
NC_022300.1_1226	XM_005700668.1	XP_005700725.1	zinc finger%2C MYM-type 3%2C transcript variant X2	305	-40.62	157	-21.42	73260	22	1277	996 525
NC_022300.1_1226	XM_005690502.1	XP_005690559.1	BRO1 domain and CAAX motif containing%2C transcript variant X10	308	-39.56	154	-19.8	73269	22	2572	1343 1486
NC_022300.1_1226	XM_005686880.1	XP_005686937.1	zinc finger protein 512%2C transcript variant X2	449	-50.1	154	-21.45	73488	22	1649	256 1239 299
NC_022300.1_1226	XM_005677987.1	XP_005678044.1	prostaglandin F2 receptor inhibitor	300	-34.48	150	-17.88	73531	22	3306	685 1334
NC_022303.1_70_star	XM_005698800.1	XP_005698857.1	uncharacterized LOC102178598	280	-31.33	140	-18.4	73680	22	3794	1 2512
NC_022303.1_70_star	XR_310428.1	---	ATP-binding cassette sub-family A member 2-like	305	-42.4	155	-22.59	77314	22	4376	3237 1
NC_022303.1_70_star	XM_005698886.1	XP_005698943.1	GINS complex subunit 4 %28Sld5 homolog%29	156	-30.04	156	-30.04	79381	22	1458	84
NC_022303.1_70_star	XM_005679593.1	XP_005679650.1	plexin A4	291	-33.34	151	-16.68	87377	22	5203	4777 2774
NC_022303.1_70_star	XM_005698496.1	XP_005698553.1	hyaluronan binding protein 2	303	-44.29	156	-24.51	87908	22	1159	305 602
NC_022303.1_70_star	XM_005675841.1	XP_005675898.1	G protein-coupled receptor 17	164	-30.12	164	-30.12	95002	22	1232	445
NC_022303.1_70_star	XM_005682665.1	XP_005682722.1	nicalin	288	-38.42	148	-21.6	95664	22	333	134 31
NC_022303.1_70_star	XM_005681122.1	XP_005681179.1	centromere protein M%2C transcript variant X1	175	-32.23	175	-32.23	96349	22	406	98
NC_022303.1_70_star	XM_005691841.1	XP_005691898.1	coactosin-like 1 %28Dictyostelium%29	305	-37.63	153	-19.01	97990	22	1153	587 931
NC_022310.1_342	XM_005682207.1	XP_005682264.1	mediator complex subunit 26	317	-49.1	160	-26.5	98661	22	2938	1387 121
NC_022310.1_342	XM_005684462.1	XP_005684519.1	family with sequence similarity 46%2C member A	317	-43.03	177	-31.5	99258	22	4044	2597 463
NC_022310.1_342	XM_005676522.1	XP_005676579.1	insulin-like growth factor-binding protein 5	163	-31.93	163	-31.93	99932	22	4484	3098
NC_022310.1_342	XM_005676203.1	XP_005676260.1	mannosyl %28alpha-1%2C6-%29-glycoprotein beta-1%2C6-N-acetyl-glucosaminyltransferase%2C transcript variant X1	304	-48.82	154	-26.01	100041	22	5622	5201 3312
NC_022310.1_342	XR_311107.1	---	uncharacterized LOC102172407	161	-30.39	161	-30.39	100215	22	2083	1474
NC_022310.1_342	XM_005678622.1	XP_005678679.1	sex comb on midleg homolog 1 %28Drosophila%29%2C transcript variant X5	158	-30.13	158	-30.13	100505	22	1037	310
NC_022310.1_342	XM_005678618.1	XP_005678675.1	sex comb on midleg homolog 1 %28Drosophila%29%2C transcript variant X1	158	-30.13	158	-30.13	101216	22	1037	310
NC_022310.1_342	XM_005687044.1	XP_005687101.1	prostaglandin-endoperoxide synthase 1 %28prostaglandin G%2FH synthase and cyclooxygenase%29	310	-46.22	166	-26.17	101498	22	772	120 705
NC_022310.1_342	XR_311218.1	---	uncharacterized LOC102169263	309	-48.54	168	-28.09	101782	22	1032	143 991
NC_022310.1_342	XM_005682695.1	XP_005682752.1	GRAM domain containing 3%2C transcript variant X2	317	-54.1	159	-29.88	101934	22	1184	104 229
NC_022310.1_342	XM_005676204.1	XP_005676261.1	mannosyl %28alpha-1%2C6-%29-glycoprotein beta-1%2C6-N-acetyl-glucosaminyltransferase%2C transcript variant X2	304	-48.82	154	-26.01	102047	22	5622	5201 3312
NC_022310.1_342	XR_310915.1	---	uncharacterized LOC102188715	306	-44.01	160	-22.56	102170	22	855	343 586
NC_022310.1_342	XM_005699004.1	XP_005699061.1	family with sequence similarity 89%2C member A	294	-38.93	147	-21.46	102223	22	1444	993 1186
NC_022310.1_342	XM_005691366.1	XP_005691423.1	strawberry notch homolog 1 %28Drosophila%29%2C transcript variant X2	304	-37.96	152	-19.75	103312	22	6294	2842 3665
NC_022310.1_342	XM_005686459.1	XP_005686516.1	SMYD family member 5	303	-49.78	159	-28.36	103712	22	1433	655 762
NC_022310.1_342	XM_005676323.1	XP_005676380.1	GLI family zinc finger 2	170	-37.33	170	-37.33	104167	22	1815	912
NC_022310.1_342	XM_005677426.1	XP_005677483.1	adenosine deaminase%2C RNA-specific%2C transcript variant X1	321	-53.46	167	-27.66	105181	22	1562	1218 175
NC_022310.1_342	XM_005676759.1	XP_005676816.1	erythrocyte membrane protein band 4.1 %28elliptocytosis 1%2C RH-linked%29%2C transcript variant X5	470	-71.41	162	-28.66	105296	22	3889	2124 2470 3356
NC_022310.1_342	XM_005678809.1	XP_005678866.1	glutamate receptor ionotropic%2C kainate 3-like	289	-40.96	145	-22.81	105442	22	2247	706 1628
NC_022310.1_342	XM_005677428.1	XP_005677485.1	adenosine deaminase%2C RNA-specific%2C transcript variant X3	321	-53.46	167	-27.66	105464	22	1562	1218 175
NC_022310.1_342	XM_005678621.1	XP_005678678.1	sex comb on midleg homolog 1 %28Drosophila%29%2C transcript variant X4	158	-30.13	158	-30.13	105594	22	1037	310
NC_022310.1_342	XM_005694800.1	XP_005694857.1	UDP glycosyltransferase 3 family%2C polypeptide A2%2C transcript variant X3	302	-42.09	155	-23.97	106111	22	2157	1927 2061
NC_022310.1_342	XM_005695449.1	XP_005695506.1	echinoderm microtubule associated protein like 1	291	-36.84	146	-21.69	106183	22	1506	887 161
NC_022310.1_342	XM_005695125.1	XP_005695182.1	secretory carrier membrane protein 5	300	-41.33	151	-23.89	106236	22	2781	270 1224
NC_022310.1_342	XM_005695412.1	XP_005695469.1	protein phosphatase 2%2C regulatory subunit B%27%2C gamma%2C transcript variant X2	162	-34.42	162	-34.42	106430	22	2332	1776
NC_022310.1_342	XM_005676760.1	XP_005676817.1	erythrocyte membrane protein band 4.1 %28elliptocytosis 1%2C RH-linked%29%2C transcript variant X6	470	-71.41	162	-28.66	106737	22	3889	2124 2470 3356
NC_022310.1_342	XM_005683993.1	XP_005684050.1	solute carrier family 39 %28zinc transporter%29%2C member 14%2C transcript variant X1	304	-38.51	160	-25.45	106952	22	2956	2550 2603
NC_022310.1_342	XM_005676792.1	XP_005676849.1	G protein-coupled receptor 3	161	-36	161	-36	107474	22	1019	861
NC_022310.1_342	XR_310199.1	---	uncharacterized LOC102171788	295	-48.05	149	-27.99	107795	22	1310	597 106
NC_022310.1_342	XM_005682696.1	XP_005682753.1	GRAM domain containing 3%2C transcript variant X3	317	-54.1	159	-29.88	108418	22	1184	104 229
NC_022310.1_342	XM_005694333.1	XP_005694390.1	LSM12 homolog %28S. cerevisiae%29	299	-39.81	150	-21.53	109953	22	1556	459 606
NC_022310.1_342	XM_005684610.1	XP_005684667.1	autophagy related 5%2C transcript variant X1	302	-39.43	156	-23.51	110034	22	2103	1820 1424
NC_022310.1_342	XM_005678480.1	XP_005678537.1	tetratricopeptide repeat domain 22	291	-45.61	149	-23.66	110781	22	1583	534 400
NC_022310.1_342	XM_005677431.1	XP_005677488.1	adenosine deaminase%2C RNA-specific%2C transcript variant X6	321	-53.46	167	-27.66	110785	22	1562	1218 175
NC_022310.1_342	XM_005678623.1	XP_005678680.1	sex comb on midleg homolog 1 %28Drosophila%29%2C transcript variant X6	158	-30.13	158	-30.13	110959	22	1037	310
NC_022310.1_342	XM_005691365.1	XP_005691422.1	strawberry notch homolog 1 %28Drosophila%29%2C transcript variant X1	304	-37.96	152	-19.75	111737	22	6294	2842 3665
NC_022310.1_342	XR_310080.1	---	RE1-silencing transcription factor-like	296	-45	150	-27.86	111834	22	6784	2340 3242
NC_022310.1_342	XM_005679593.1	XP_005679650.1	plexin A4	308	-45.27	156	-24.09	111912	22	5203	3133 2240
NC_022310.1_342	XM_005692497.1	XP_005692554.1	zinc finger protein 792	303	-42.08	153	-22.16	111959	22	1452	584 99
NC_022310.1_342	XM_005686270.1	XP_005686327.1	inositol polyphosphate-4-phosphatase%2C type I%2C 107kDa	286	-32.79	146	-20.85	112064	22	2365	1981 756
NC_022310.1_342	XR_310698.1	---	uncharacterized LOC102188967	585	-85.18	156	-25.45	112245	22	8072	157 239 53 6946
NC_022310.1_342	XM_005681445.1	XP_005681502.1	protein phosphatase%2C Mg2%2B%2FMn2%2B dependent%2C 1K%2C transcript variant X1	295	-39	153	-20.81	112579	22	2590	772 560
NC_022310.1_342	XM_005691451.1	XP_005691508.1	citron %28rho-interacting%2C serine%2Fthreonine kinase 21%29	297	-35.35	149	-19.72	112864	22	2323	464 2200
NC_022310.1_342	XM_005698038.1	XP_005698095.1	eukaryotic translation initiation factor 4H	300	-42.27	152	-22.18	113087	22	1792	1429 1147
NC_022310.1_342	XM_005690835.1	XP_005690892.1	G protein-coupled receptor 153	305	-46.7	158	-27.76	114130	22	1965	519 444
NC_022310.1_342	XM_005701622.1	XP_005701679.1	TSEN34 tRNA splicing endonuclease subunit	167	-33.37	167	-33.37	114179	22	302	264
NC_022310.1_342	XM_005682694.1	XP_005682751.1	GRAM domain containing 3%2C transcript variant X1	317	-54.1	159	-29.88	114307	22	1184	104 229
NC_022310.1_342	XM_005682321.1	XP_005682378.1	nuclear factor I%2FX %28CCAAT-binding transcription factor%29	158	-32.32	158	-32.32	114421	22	495	199
NC_022310.1_342	XM_005687273.1	XP_005687330.1	allograft inflammatory factor 1-like%2C transcript variant X1	290	-35.84	148	-18.5	114766	22	2685	324 416
NC_022310.1_342	XM_005695415.1	XP_005695472.1	protein phosphatase 2%2C regulatory subunit B%27%2C gamma%2C transcript variant X5	162	-34.42	162	-34.42	115069	22	2616	1776
NC_022310.1_342	XM_005691488.1	XP_005691545.1	2%27-5%27-oligoadenylate synthase 1-like%2C transcript variant X2	312	-44.36	163	-24.45	115290	22	330	112 11
NC_022310.1_342	XM_005693351.1	XP_005693408.1	transmembrane protein 97	302	-39.99	158	-24.19	115456	22	1065	698 230
NC_022310.1_342	XM_005683320.1	XP_005683377.1	pleckstrin and Sec7 domain containing 2	449	-60.51	157	-25.15	115518	22	1793	368 964 356
NC_022310.1_342	XM_005685297.1	XP_005685354.1	lipoma HMGIC fusion partner-like 2	300	-49.21	154	-26.7	115653	22	3886	860 288
NC_022310.1_342	XR_310474.1	---	uncharacterized LOC102187240%2C transcript variant X2	164	-30.74	164	-30.74	115876	22	447	332
NC_022310.1_342	XM_005694798.1	XP_005694855.1	UDP glycosyltransferase 3 family%2C polypeptide A2%2C transcript variant X1	302	-42.09	155	-23.97	115885	22	2157	1927 2061
NC_022310.1_342	XM_005682697.1	XP_005682754.1	GRAM domain containing 3%2C transcript variant X4	317	-54.1	159	-29.88	116057	22	1184	104 229
NC_022310.1_342	XM_005693592.1	XP_005693649.1	tripartite motif-containing protein 16-like	286	-37.7	144	-19.18	116280	22	1074	1 104
NC_022310.1_342	XM_005687274.1	XP_005687331.1	allograft inflammatory factor 1-like%2C transcript variant X2	290	-35.84	148	-18.5	116300	22	2685	324 416
NC_022310.1_342	XM_005677427.1	XP_005677484.1	adenosine deaminase%2C RNA-specific%2C transcript variant X2	321	-53.46	167	-27.66	116665	22	1562	1218 175
NC_022310.1_342	XM_005683888.1	XP_005683945.1	DDB1 and CUL4 associated factor 10%2C transcript variant X1	306	-41.7	155	-22.03	116960	22	2126	256 1707
NC_022310.1_342	XM_005690423.1	XP_005690480.1	6-phosphofructo-2-kinase%2Ffructose-2%2C6-biphosphatase 2%2C transcript variant X1	303	-45.27	163	-29.87	117204	22	1758	545 1473
NC_022310.1_342	XM_005690424.1	XP_005690481.1	6-phosphofructo-2-kinase%2Ffructose-2%2C6-biphosphatase 2%2C transcript variant X2	303	-45.27	163	-29.87	117370	22	1943	545 1473
NC_022310.1_342	XM_005677429.1	XP_005677486.1	adenosine deaminase%2C RNA-specific%2C transcript variant X4	321	-53.46	167	-27.66	117599	22	1562	1218 175
NC_022310.1_342	XM_005700653.1	XP_005700710.1	retrotransposon gag domain containing 4	289	-41.43	149	-24.96	117603	22	1698	1571 195
NC_022310.1_342	XM_005697230.1	XP_005697287.1	piezo-type mechanosensitive ion channel component 2	283	-35.24	143	-21.79	117622	22	1231	266 901
NC_022310.1_342	XM_005684253.1	XP_005684310.1	transmembrane protein 246%2C transcript variant X2	304	-38.29	153	-20.75	118364	22	3455	2518 2431
NC_022310.1_342	XR_310473.1	---	uncharacterized LOC102187240%2C transcript variant X1	164	-30.74	164	-30.74	118486	22	435	320
NC_022310.1_342	XM_005686187.1	XP_005686244.1	serine palmitoyltransferase 2-like	294	-35.33	147	-19.78	118610	22	4963	400 2961
NC_022310.1_342	XM_005677430.1	XP_005677487.1	adenosine deaminase%2C RNA-specific%2C transcript variant X5	321	-53.46	167	-27.66	118817	22	1562	1218 175
NC_022310.1_342	XM_005691367.1	XP_005691424.1	strawberry notch homolog 1 %28Drosophila%29%2C transcript variant X3	304	-37.96	152	-19.75	118822	22	6294	2842 3665
NC_022310.1_342	XM_005678659.1	XP_005678716.1	hairy%2Fenhancer-of-split related with YRPW motif-like	318	-48.16	168	-26.11	118905	22	784	655 465
NC_022310.1_342	XM_005676756.1	XP_005676813.1	erythrocyte membrane protein band 4.1 %28elliptocytosis 1%2C RH-linked%29%2C transcript variant X2	470	-71.41	162	-28.66	118989	22	3889	2124 2470 3356
NC_022310.1_342	XM_005676758.1	XP_005676815.1	erythrocyte membrane protein band 4.1 %28elliptocytosis 1%2C RH-linked%29%2C transcript variant X4	470	-71.41	162	-28.66	119071	22	3889	2124 2470 3356
NC_022310.1_342	XM_005699490.1	XP_005699547.1	teneurin transmembrane protein 4	162	-32.95	162	-32.95	119215	22	3452	1931
NC_022310.1_342	XM_005676755.1	XP_005676812.1	erythrocyte membrane protein band 4.1 %28elliptocytosis 1%2C RH-linked%29%2C transcript variant X1	470	-71.41	162	-28.66	119389	22	3889	2124 2470 3356
NC_022310.1_342	XM_005690657.1	XP_005690714.1	tumor necrosis factor %28ligand%29 superfamily%2C member 18	307	-43.73	163	-28.26	119456	22	2758	2163 1816
NC_022310.1_342	XM_005676757.1	XP_005676814.1	erythrocyte membrane protein band 4.1 %28elliptocytosis 1%2C RH-linked%29%2C transcript variant X3	470	-71.41	162	-28.66	120066	22	3889	2124 2470 3356
NC_022310.1_342	XM_005695653.1	XP_005695710.1	transforming growth factor-beta receptor type II	305	-47.83	154	-25.31	120165	22	2312	885 419
NC_022310.1_342	XM_005677432.1	XP_005677489.1	adenosine deaminase%2C RNA-specific%2C transcript variant X7	321	-53.46	167	-27.66	121041	22	1562	1218 175
NC_022310.1_342	XM_005691368.1	XP_005691425.1	strawberry notch homolog 1 %28Drosophila%29%2C transcript variant X4	304	-37.96	152	-19.75	121453	22	6294	2842 3665
NC_022310.1_342	XM_005692685.1	XP_005692742.1	galactoside 2-alpha-L-fucosyltransferase 2-like	462	-68.43	162	-26.32	121460	22	3762	197 1148 444
NC_022310.1_342	XM_005694579.1	XP_005694636.1	SH3 and PX domains 2B	313	-54.18	160	-28.23	121691	22	4807	4574 3705
NC_022310.1_342	XM_005682812.1	XP_005682869.1	sodium-dependent phosphate transporter isoform NaPi-IIa	165	-31.4	165	-31.4	121860	22	469	99
NC_022310.1_342	XM_005678620.1	XP_005678677.1	sex comb on midleg homolog 1 %28Drosophila%29%2C transcript variant X3	158	-30.13	158	-30.13	122183	22	1037	310
NC_022310.1_342	XM_005678619.1	XP_005678676.1	sex comb on midleg homolog 1 %28Drosophila%29%2C transcript variant X2	158	-30.13	158	-30.13	122358	22	1037	310
NW_005102245.1_1433	XM_005683797.1	XP_005683854.1	vacuolar protein sorting 13 homolog A %28S. cerevisiae%29%2C transcript variant X2	312	-30.06	156	-16.33	122784	22	4090	3035 3540
NW_005102245.1_1433	XM_005690057.1	XP_005690114.1	t-complex 11%2C testis-specific-like 1%2C transcript variant X1	314	-32.39	162	-17.24	122937	22	3799	135 50
NW_005102245.1_1433	XM_005676541.1	XP_005676598.1	ubiquitin specific peptidase 37	604	-47.47	160	-13.36	122940	22	5092	3658 3096 360 2583
NW_005102245.1_1433	XM_005700455.1	XP_005700512.1	fragile X mental retardation 1%2C transcript variant X1	458	-35.59	161	-15.21	123100	22	2306	1897 1138 613
NW_005102245.1_1433	XM_005683796.1	XP_005683853.1	vacuolar protein sorting 13 homolog A %28S. cerevisiae%29%2C transcript variant X1	312	-30.06	156	-16.33	123256	22	4090	3035 3540
NW_005102245.1_1433	XM_005695322.1	XP_005695379.1	thyroid hormone receptor interactor 11%2C transcript variant X2	450	-34.61	158	-14.03	123826	22	3158	74 1068 1794
NW_005102245.1_1433	XM_005698883.1	XP_005698940.1	zinc finger%2C matrin-type 4%2C transcript variant X1	437	-36.54	150	-12.73	124480	22	1592	210 1468 858
NW_005102245.1_1433	XM_005695663.1	XP_005695720.1	upstream binding protein 1 %28LBP-1a%29	463	-38.53	157	-14.96	124600	22	2804	2611 1475 761
NW_005102245.1_1433	XM_005679721.1	XP_005679778.1	TBC1 domain family%2C member 15%2C transcript variant X2	311	-31.23	156	-18.66	124929	22	1032	242 266
NW_005102245.1_1433	XM_005683661.1	XP_005683718.1	nuclear factor I%2FB%2C transcript variant X5	450	-39.31	154	-15.97	125310	22	6576	5845 4381 2630
NW_005102245.1_1433	XM_005679639.1	XP_005679696.1	zinc finger protein 398	460	-38.16	163	-13.98	125337	22	4176	1435 2580 245
NW_005102245.1_1433	XM_005676843.1	XP_005676900.1	NIPA-like domain containing 3%2C transcript variant X1	465	-43.62	162	-16.4	125570	22	3785	2334 1471 261
NW_005102245.1_1433	XM_005686843.1	XP_005686900.1	TIA1 cytotoxic granule-associated RNA binding protein%2C transcript variant X2	446	-33.6	152	-12.76	125686	22	3865	2875 1822 2780
NW_005102245.1_1433	XM_005690560.1	XP_005690617.1	zinc finger and BTB domain containing 18	312	-30.4	158	-16.93	125780	22	2113	425 1663
NW_005102245.1_1433	XM_005700235.1	XP_005700292.1	guanylate cyclase 2F%2C retinal%2C transcript variant X2	434	-35.08	149	-12.72	126407	22	2295	1061 1188 34
NW_005102245.1_1433	XM_005685768.1	XP_005685825.1	tropomodulin 2 %28neuronal%29%2C transcript variant X1	459	-36.84	156	-14.15	126669	22	6394	1787 6272 4307
NW_005102245.1_1433	XM_005691670.1	XP_005691727.1	protein tyrosine phosphatase%2C non-receptor type 11	607	-51.75	158	-13.98	126748	22	4110	1882 62 1218 2263
NW_005102245.1_1433	XM_005685014.1	XP_005685071.1	family with sequence similarity 120B%2C transcript variant X3	311	-30.25	161	-17.6	126822	22	2444	2363 1776
NW_005102245.1_1433	XM_005700661.1	XP_005700718.1	rho-related GTP-binding protein RhoG-like%2C transcript variant X1	320	-30.54	169	-16.9	126940	22	2731	446 2354
NW_005102245.1_1433	XM_005695321.1	XP_005695378.1	thyroid hormone receptor interactor 11%2C transcript variant X1	450	-34.61	158	-14.03	126986	22	3158	74 1068 1794
NW_005102245.1_1433	XM_005695715.1	XP_005695772.1	contactin 4%2C transcript variant X1	468	-36.84	166	-13.37	127026	22	1746	1182 177 402
NW_005102245.1_1433	XR_310030.1	---	inositol 1%2C4%2C5-trisphosphate receptor%2C type 2%2C transcript variant X2	446	-35.76	150	-12.07	127290	22	10284	4379 7020 256
NW_005102245.1_1433	XM_005700662.1	XP_005700719.1	rho-related GTP-binding protein RhoG-like%2C transcript variant X2	320	-30.54	169	-16.9	127666	22	2731	446 2354
NW_005102245.1_1433	XM_005687418.1	XP_005687475.1	A kinase %28PRKA%29 anchor protein 11%2C transcript variant X3	327	-36.26	173	-24.33	127916	22	3718	52 1001
NW_005102245.1_1433	XM_005687634.1	XP_005687691.1	spermatogenesis-associated protein 13-like	464	-41.37	165	-15.95	128151	22	3449	2404 2978 2290
NW_005102245.1_1433	XM_005698030.1	XP_005698087.1	vitamin K epoxide reductase complex%2C subunit 1-like 1	453	-42.48	164	-15.98	128357	22	5272	4093 966 4394
NW_005102245.1_1433	XM_005685918.1	XP_005685975.1	dishevelled associated activator of morphogenesis 1%2C transcript variant X2	309	-30.89	159	-18.05	128558	22	2504	451 723
NW_005102245.1_1433	XM_005700462.1	XP_005700519.1	fragile X mental retardation 1%2C transcript variant X8	458	-35.59	161	-15.21	129073	22	2237	1897 1138 613
NW_005102245.1_1433	XR_309699.1	---	uncharacterized LOC102175615	301	-30.81	155	-16.72	129490	22	1285	518 1161
NW_005102245.1_1433	XM_005690431.1	XP_005690488.1	protein phosphatase 1%2C regulatory subunit 15B	450	-39.4	162	-17.15	129590	22	2544	1589 994 2120
NW_005102245.1_1433	XM_005678154.1	XP_005678211.1	zinc finger%2C HIT-type containing 6%2C transcript variant X1	314	-33.65	160	-17.16	130212	22	140	74 107
NW_005102245.1_1433	XM_005685248.1	XP_005685305.1	chromosome 10 open reading frame%2C human C14orf164	597	-53.05	158	-15.7	130236	22	2019	697 1515 64 470
NW_005102245.1_1433	XM_005683393.1	XP_005683450.1	transmembrane protein 167A	461	-37.44	158	-13.43	130400	22	4522	1057 1971 346
NW_005102245.1_1433	XM_005695611.1	XP_005695668.1	interleukin-1 receptor-associated kinase 2%2C transcript variant X2	447	-38.66	151	-13.87	130598	22	906	20 559 846
NW_005102245.1_1433	XM_005689080.1	XP_005689137.1	transcription elongation factor A %28SII%29%2C 1	451	-41.46	156	-16.12	130831	22	1513	877 1379 629
NW_005102245.1_1433	XM_005697969.1	XP_005698026.1	xylosyltransferase I	437	-32.67	152	-11.61	131153	22	6165	4934 3216 510
NW_005102245.1_1433	XM_005689134.1	XP_005689191.1	sterile alpha motif domain containing 12%2C transcript variant X1	466	-43.83	157	-16.5	132057	22	3429	150 987 2422
NW_005102245.1_1433	XM_005690470.1	XP_005690527.1	potassium channel tetramerization domain containing 3	324	-33.26	166	-17.5	132380	22	4645	4600 160
NW_005102245.1_1433	XM_005694787.1	XP_005694844.1	Nipped-B homolog %28Drosophila%29%2C transcript variant X2	481	-41.39	171	-17.64	132448	22	974	794 643 600
NW_005102245.1_1433	XM_005689437.1	XP_005689494.1	DIX domain containing 1	308	-34.96	157	-22.24	132509	22	3204	2676 2191
NW_005102245.1_1433	XM_005687610.1	XP_005687667.1	forkhead box O1	323	-30.68	164	-18.27	132614	22	3289	249 2767
NW_005102245.1_1433	XM_005683658.1	XP_005683715.1	nuclear factor I%2FB%2C transcript variant X2	450	-39.31	154	-15.97	132620	22	6464	5733 4269 2518
NW_005102245.1_1433	XM_005700460.1	XP_005700517.1	fragile X mental retardation 1%2C transcript variant X6	458	-35.59	161	-15.21	133182	22	2116	1707 948 423
NW_005102245.1_1433	XM_005691912.1	XP_005691969.1	zinc finger%2C CCHC domain containing 14	316	-32.97	164	-16.5	133326	22	3963	1565 2805
NW_005102245.1_1433	XM_005689077.1	XP_005689134.1	ganglioside induced differentiation associated protein 1%2C transcript variant X2	472	-40.51	160	-14.97	133629	22	2768	2065 2745 678
NW_005102245.1_1433	XM_005675169.1	XP_005675226.1	ets variant 5	316	-30.26	167	-18.43	133861	22	2252	1359 768
NW_005102245.1_1433	XM_005677141.1	XP_005677198.1	activating transcription factor 6	319	-35.22	162	-18.23	133913	22	5058	458 1
NW_005102245.1_1433	XM_005694786.1	XP_005694843.1	Nipped-B homolog %28Drosophila%29%2C transcript variant X1	481	-41.39	171	-17.64	134384	22	931	435 284 241
NW_005102245.1_1433	XM_005683663.1	XP_005683720.1	nuclear factor I%2FB%2C transcript variant X7	450	-39.31	154	-15.97	134815	22	6464	5733 4269 2518
NW_005102245.1_1433	XM_005690641.1	XP_005690698.1	proline-rich coiled-coil 2C%2C transcript variant X4	470	-39.93	167	-16.59	134955	22	1651	1425 1319 1452
NW_005102245.1_1433	XM_005700459.1	XP_005700516.1	fragile X mental retardation 1%2C transcript variant X5	458	-35.59	161	-15.21	135325	22	2236	1897 1138 613
NW_005102245.1_1433	XM_005679079.1	XP_005679136.1	calcium channel%2C voltage-dependent%2C alpha 2%2Fdelta subunit 1	624	-55.84	160	-16.02	135437	22	3903	232 2981 450 3593
NW_005102245.1_1433	XM_005678155.1	XP_005678212.1	zinc finger%2C HIT-type containing 6%2C transcript variant X2	314	-33.65	160	-17.16	135458	22	140	74 107
NW_005102245.1_1433	XM_005700464.1	XP_005700521.1	fragile X mental retardation 1%2C transcript variant X10	458	-35.59	161	-15.21	135550	22	2116	1707 948 423
NW_005102245.1_1433	XM_005678248.1	XP_005678305.1	EGF%2C latrophilin and seven transmembrane domain containing 1	338	-37.17	184	-26.86	135658	22	2893	2576 234
NW_005102245.1_1433	XM_005684375.1	XP_005684432.1	sema domain%2C immunoglobulin domain %28Ig%29%2C transmembrane domain %28TM%29 and short cytoplasmic domain%2C %28semaphorin%29 4D	462	-37.89	158	-13.34	135869	22	1397	308 1345 128
NW_005102245.1_1433	XM_005690773.1	XP_005690830.1	solute carrier family 35 member E2-like	445	-33.23	149	-12.12	135905	22	3546	1355 2361 2652
NW_005102245.1_1433	XM_005688185.1	XP_005688242.1	ring finger protein 24	432	-40.3	147	-14.91	136032	22	5701	672 1670 4871
NW_005102245.1_1433	XM_005686842.1	XP_005686899.1	TIA1 cytotoxic granule-associated RNA binding protein%2C transcript variant X1	446	-33.6	152	-12.76	136036	22	3865	2875 1822 2780
NW_005102245.1_1433	XM_005683664.1	XP_005683721.1	nuclear factor I%2FB%2C transcript variant X8	450	-39.31	154	-15.97	136051	22	6581	5845 4381 2630
NW_005102245.1_1433	XM_005689076.1	XP_005689133.1	ganglioside induced differentiation associated protein 1%2C transcript variant X1	472	-40.51	160	-14.97	136616	22	2764	2065 2745 678
NW_005102245.1_1433	XM_005676844.1	XP_005676901.1	NIPA-like domain containing 3%2C transcript variant X2	465	-43.62	162	-16.4	137036	22	3785	2334 1471 261
NW_005102245.1_1433	XM_005683657.1	XP_005683714.1	nuclear factor I%2FB%2C transcript variant X1	450	-39.31	154	-15.97	137215	22	6464	5733 4269 2518
NW_005102245.1_1433	XM_005687419.1	XP_005687476.1	A kinase %28PRKA%29 anchor protein 11%2C transcript variant X4	327	-36.26	173	-24.33	137228	22	3718	52 1001
NW_005102245.1_1433	XM_005688946.1	XP_005689003.1	uncharacterized LOC102172644	453	-40.09	153	-15.86	137328	22	1886	467 779 1761
NW_005102245.1_1433	XM_005697216.1	XP_005697273.1	SMAD family member 4	444	-34.01	157	-12.09	137550	22	6297	935 4547 108
NW_005102245.1_1433	XM_005690058.1	XP_005690115.1	t-complex 11%2C testis-specific-like 1%2C transcript variant X2	314	-32.39	162	-17.24	137714	22	3799	135 50
NW_005102245.1_1433	XM_005683659.1	XP_005683716.1	nuclear factor I%2FB%2C transcript variant X3	450	-39.31	154	-15.97	138184	22	6576	5845 4381 2630
NW_005102245.1_1433	XM_005700456.1	XP_005700513.1	fragile X mental retardation 1%2C transcript variant X2	458	-35.59	161	-15.21	138495	22	2236	1897 1138 613
NW_005102245.1_1433	XM_005690061.1	XP_005690118.1	t-complex 11%2C testis-specific-like 1%2C transcript variant X5	314	-32.39	162	-17.24	138533	22	3799	135 50
NW_005102245.1_1433	XM_005700463.1	XP_005700520.1	fragile X mental retardation 1%2C transcript variant X9	458	-35.59	161	-15.21	138719	22	2299	1897 1138 613
NW_005102245.1_1433	XM_005695716.1	XP_005695773.1	contactin 4%2C transcript variant X2	468	-36.84	166	-13.37	139047	22	1746	1182 177 402
NW_005102245.1_1433	XM_005693536.1	XP_005693593.1	potassium voltage-gated channel%2C shaker-related subfamily%2C beta member 3	306	-31.16	164	-18.52	139168	22	933	504 682
NW_005102245.1_1433	XM_005685769.1	XP_005685826.1	tropomodulin 2 %28neuronal%29%2C transcript variant X2	459	-36.84	156	-14.15	139715	22	6394	1787 6272 4307
NW_005102245.1_1433	XM_005690638.1	XP_005690695.1	proline-rich coiled-coil 2C%2C transcript variant X1	470	-39.93	167	-16.59	140182	22	1651	1425 1319 1452
NW_005102245.1_1433	XM_005683662.1	XP_005683719.1	nuclear factor I%2FB%2C transcript variant X6	450	-39.31	154	-15.97	140415	22	6508	5777 4313 2562
NW_005102245.1_1433	XM_005691329.1	XP_005691386.1	golgin A3	462	-41.67	160	-16.7	140699	22	3100	1098 1602 1512
NW_005102245.1_1433	XM_005674875.1	XP_005674932.1	Cbl proto-oncogene B%2C E3 ubiquitin protein ligase%2C transcript variant X2	312	-30.74	164	-17.34	140714	22	3551	795 594
NW_005102245.1_1433	XM_005675584.1	XP_005675641.1	chromosome 1 open reading frame%2C human C3orf58	606	-53.83	158	-17.79	140746	22	2577	1876 272 2221 1905
NW_005102245.1_1433	XM_005684276.1	XP_005684333.1	RAD23 homolog B %28S. cerevisiae%29	460	-44.32	159	-18.53	141112	22	2324	1122 425 1180
NW_005102245.1_1433	XM_005700458.1	XP_005700515.1	fragile X mental retardation 1%2C transcript variant X4	458	-35.59	161	-15.21	141164	22	2306	1897 1138 613
NW_005102245.1_1433	XM_005686844.1	XP_005686901.1	TIA1 cytotoxic granule-associated RNA binding protein%2C transcript variant X3	446	-33.6	152	-12.76	141848	22	3865	2875 1822 2780
NW_005102245.1_1433	XM_005688374.1	XP_005688431.1	protein O-fucosyltransferase 1%2C transcript variant X1	470	-42.4	162	-16.91	142022	22	3825	3752 2287 3491
NW_005102245.1_1433	XM_005699376.1	XP_005699433.1	synaptotagmin XV	450	-43.11	160	-16.96	142445	22	1281	677 53 370
NW_005102245.1_1433	XM_005686536.1	XP_005686593.1	cytochrome P450 1B1-like	463	-41.61	164	-17.45	142486	22	3227	1117 1325 1510
NW_005102245.1_1433	XM_005675219.1	XP_005675276.1	ATPase%2C class VI%2C type 11B	602	-41.69	158	-10.63	142669	22	3551	3241 926 2320 1370
NW_005102245.1_1433	XM_005679720.1	XP_005679777.1	TBC1 domain family%2C member 15%2C transcript variant X1	311	-31.23	156	-18.66	142720	22	1033	242 266
NW_005102245.1_1433	XM_005698320.1	XP_005698377.1	ATP-binding cassette%2C sub-family C %28CFTR%2FMRP%29%2C member 2	312	-33.44	168	-21.52	143311	22	4504	3620 3402
NW_005102245.1_1433	XM_005690640.1	XP_005690697.1	proline-rich coiled-coil 2C%2C transcript variant X3	470	-39.93	167	-16.59	143715	22	1836	1610 1504 1637
NW_005102245.1_1433	XM_005680188.1	XP_005680245.1	fibroblast growth factor receptor substrate 2%2C transcript variant X1	465	-41.53	162	-16.1	144056	22	4789	1443 2528 1983
NW_005102245.1_1433	XM_005700469.1	XP_005700526.1	AF4%2FFMR2 family%2C member 2%2C transcript variant X2	604	-57.8	158	-15.35	144455	22	4539	3246 3288 3599 3586
NW_005102245.1_1433	XM_005683660.1	XP_005683717.1	nuclear factor I%2FB%2C transcript variant X4	450	-39.31	154	-15.97	144559	22	6508	5777 4313 2562
NW_005102245.1_1433	XM_005690059.1	XP_005690116.1	t-complex 11%2C testis-specific-like 1%2C transcript variant X3	314	-32.39	162	-17.24	144796	22	3799	135 50
NW_005102245.1_1433	XM_005694583.1	XP_005694640.1	uncharacterized LOC102180629	438	-35.96	148	-13.41	145136	22	4920	2974 2328 3392
NW_005102245.1_1433	XM_005687817.1	XP_005687874.1	serine palmitoyltransferase%2C long chain base subunit 3	303	-33.33	158	-21.25	145418	22	2757	2149 650
NW_005102245.1_1433	XM_005689135.1	XP_005689192.1	sterile alpha motif domain containing 12%2C transcript variant X2	466	-43.83	157	-16.5	145436	22	3429	150 987 2422
NW_005102245.1_1433	XR_309846.1	---	C-reactive protein-like%2C transcript variant X4	307	-33.49	155	-19.7	146031	22	3823	1023 3
NW_005102245.1_1433	XM_005700457.1	XP_005700514.1	fragile X mental retardation 1%2C transcript variant X3	458	-35.59	161	-15.21	146127	22	2238	1897 1138 613
NW_005102245.1_1433	XM_005700461.1	XP_005700518.1	fragile X mental retardation 1%2C transcript variant X7	458	-35.59	161	-15.21	146229	22	2238	1897 1138 613
NW_005102245.1_1433	XM_005685917.1	XP_005685974.1	dishevelled associated activator of morphogenesis 1%2C transcript variant X1	309	-30.89	159	-18.05	146287	22	2504	451 723
NW_005102245.1_1433	XM_005690639.1	XP_005690696.1	proline-rich coiled-coil 2C%2C transcript variant X2	470	-39.93	167	-16.59	146701	22	1651	1425 1319 1452
NW_005102245.1_1433_star	XM_005684284.1	XP_005684341.1	protein tyrosine phosphatase%2C non-receptor type 3%2C transcript variant X2	298	-31.26	153	-17.69	147749	23	3529	221 2811
NW_005102245.1_1433_star	XM_005687711.1	XP_005687768.1	importin 5	316	-32.68	158	-16.34	148198	23	752	548 612
NW_005102245.1_1433_star	XM_005685156.1	XP_005685213.1	progestin and adipoQ receptor family member V%2C transcript variant X2	311	-30.78	166	-17.69	148664	23	3572	3227 2259
NW_005102245.1_1433_star	XM_005695606.1	XP_005695663.1	zinc finger protein 502%2C transcript variant X2	313	-39.27	172	-28.27	148686	23	5197	1020 3605
NW_005102245.1_1433_star	XM_005686937.1	XP_005686994.1	kinesin family member 3C%2C transcript variant X1	460	-43.7	168	-17.64	148814	23	2380	201 1438 1847
NW_005102245.1_1433_star	XM_005700322.1	XP_005700379.1	muscleblind-like splicing regulator 3	321	-33.66	161	-17.51	148928	23	7469	4894 1745
NW_005102245.1_1433_star	XM_005678003.1	XP_005678060.1	glutathione S-transferase Mu 1-like	312	-38.39	160	-21.64	149835	23	3113	1266 1392
NW_005102245.1_1433_star	XM_005677236.1	XP_005677293.1	SLAM family member 9	293	-34.87	152	-20.15	150353	23	771	609 697
NW_005102245.1_1433_star	XM_005675243.1	XP_005675300.1	F-box protein 45	442	-41.13	151	-14.8	150715	23	3903	3459 1842 3111
NW_005102245.1_1433_star	XM_005697281.1	XP_005697338.1	one cut homeobox 2	311	-30.86	160	-16.43	151044	23	9949	2772 9001
NW_005102245.1_1433_star	XM_005677851.1	XP_005677908.1	homeodomain interacting protein kinase 1%2C transcript variant X1	288	-31.18	147	-17.92	151451	23	4255	1767 658
NW_005102245.1_1433_star	XM_005690712.1	XP_005690769.1	kinesin family member 1B%2C transcript variant X3	445	-43.46	151	-14.54	151839	23	3351	1133 1834 616
NW_005102245.1_1433_star	XM_005677016.1	XP_005677073.1	E2F transcription factor 2	297	-30.55	149	-17.31	151931	23	2956	2583 325
NW_005102245.1_1433_star	XM_005678438.1	XP_005678495.1	tetratricopeptide repeat domain 39A	457	-50.74	162	-23.07	151988	23	4670	2504 4637 4622
NW_005102245.1_1433_star	XM_005693186.1	XP_005693243.1	heat shock transcription factor family member 5	304	-30.32	162	-19.08	152243	23	1707	1508 1278
NW_005102245.1_1433_star	XM_005684285.1	XP_005684342.1	protein tyrosine phosphatase%2C non-receptor type 3%2C transcript variant X3	298	-31.26	153	-17.69	152376	23	3529	221 2811
NW_005102245.1_1433_star	XM_005687511.1	XP_005687568.1	doublecortin-like kinase 1%2C transcript variant X2	306	-33.39	158	-17.32	152484	23	2251	2107 2198
NW_005102245.1_1433_star	XM_005698030.1	XP_005698087.1	vitamin K epoxide reductase complex%2C subunit 1-like 1	425	-36.83	143	-13.09	152892	23	5272	1126 2535 286
NW_005102245.1_1433_star	XM_005693430.1	XP_005693487.1	KIAA0753 ortholog	295	-33.45	155	-18.73	152913	23	952	255 545
NW_005102245.1_1433_star	XM_005681393.1	XP_005681450.1	methionyl aminopeptidase 1	443	-41.44	159	-16.68	153092	23	3700	3010 2259 6
NW_005102245.1_1433_star	XM_005684283.1	XP_005684340.1	protein tyrosine phosphatase%2C non-receptor type 3%2C transcript variant X1	298	-31.26	153	-17.69	153342	23	3529	221 2811
NW_005102245.1_1433_star	XM_005679524.1	XP_005679581.1	solute carrier family 37%2C member 3	311	-44.03	162	-23.46	153645	23	1270	518 664
NW_005102245.1_1433_star	XM_005687627.1	XP_005687684.1	WAS protein family%2C member 3	309	-30.75	157	-15.62	153675	23	2882	1670 1296
NW_005102245.1_1433_star	XM_005688232.1	XP_005688289.1	fermitin family member 1	300	-32.43	153	-19.33	153803	23	1403	169 999
NW_005102245.1_1433_star	XM_005688554.1	XP_005688611.1	Ral GTPase activating protein%2C beta subunit %28non-catalytic%29%2C transcript variant X1	317	-32.46	171	-20.48	154415	23	3759	632 293
NW_005102245.1_1433_star	XM_005675944.1	XP_005676001.1	secernin 3%2C transcript variant X1	307	-35.13	155	-19.13	154721	23	782	724 335
NW_005102245.1_1433_star	XM_005689195.1	XP_005689252.1	zinc finger protein 706	438	-48.73	153	-20.46	155198	23	2221	2160 1223 410
NW_005102245.1_1433_star	XR_310950.1	---	zinc finger protein 502%2C transcript variant X3	453	-50.35	172	-28.27	155559	23	5669	2734 4077 722
NW_005102245.1_1433_star	XM_005688555.1	XP_005688612.1	Ral GTPase activating protein%2C beta subunit %28non-catalytic%29%2C transcript variant X2	317	-32.46	171	-20.48	155752	23	3759	632 293
NW_005102245.1_1433_star	XM_005688854.1	XP_005688911.1	zinc finger protein 572%2C transcript variant X3	464	-55.69	175	-25.24	155761	23	2666	2203 773 876
NW_005102245.1_1433_star	XM_005684347.1	XP_005684404.1	chromosome 8 open reading frame%2C human C9orf91%2C transcript variant X2	467	-47.19	160	-17.04	155992	23	3283	3063 1837 1746
NW_005102245.1_1433_star	XM_005687510.1	XP_005687567.1	doublecortin-like kinase 1%2C transcript variant X1	306	-33.39	158	-17.32	156347	23	2251	2107 2198
NW_005102245.1_1433_star	XM_005675945.1	XP_005676002.1	secernin 3%2C transcript variant X2	307	-35.13	155	-19.13	156431	23	782	724 335
NW_005102245.1_1433_star	XM_005684286.1	XP_005684343.1	protein tyrosine phosphatase%2C non-receptor type 3%2C transcript variant X4	298	-31.26	153	-17.69	156485	23	3529	221 2811
NW_005102245.1_1433_star	XM_005689559.1	XP_005689616.1	tubulin folding cofactor E-like%2C transcript variant X2	301	-30.92	161	-18.85	156514	23	3647	617 405
NW_005102245.1_1433_star	XM_005676877.1	XP_005676934.1	leucine zipper protein 1%2C transcript variant X1	320	-35.59	161	-21.94	156579	23	3813	1334 1167
NW_005102245.1_1433_star	XM_005689134.1	XP_005689191.1	sterile alpha motif domain containing 12%2C transcript variant X1	434	-49.04	146	-17.3	156592	23	3429	1013 3164 3404
NW_005102245.1_1433_star	XM_005675604.1	XP_005675661.1	RAB6B%2C member RAS oncogene family	314	-32.01	159	-16.42	156676	23	4362	2931 3274
NW_005102245.1_1433_star	XM_005690830.1	XP_005690887.1	PHD finger protein 13	316	-30.78	164	-17.78	156727	23	2365	1953 645
NW_005102245.1_1433_star	XM_005691912.1	XP_005691969.1	zinc finger%2C CCHC domain containing 14	443	-43.42	151	-16.23	157861	23	3963	2572 1249 146
NW_005102245.1_1433_star	XM_005693418.1	XP_005693475.1	ankyrin repeat and FYVE domain containing 1%2C transcript variant X2	584	-55.79	151	-15.33	158249	23	4025	732 2392 2267 3096
NW_005102245.1_1433_star	XM_005684349.1	XP_005684406.1	chromosome 8 open reading frame%2C human C9orf91%2C transcript variant X4	467	-47.19	160	-17.04	158515	23	2754	2534 1308 1217
NW_005102245.1_1433_star	XM_005700522.1	XP_005700579.1	zinc finger protein 275%2C transcript variant X1	303	-34.68	159	-20.24	158939	23	4821	2789 3097
NW_005102245.1_1433_star	XR_309819.1	---	uncharacterized LOC102178955	298	-30.18	156	-17.22	158992	23	2866	543 2323
NW_005102245.1_1433_star	XM_005693417.1	XP_005693474.1	ankyrin repeat and FYVE domain containing 1%2C transcript variant X1	584	-55.79	151	-15.33	159388	23	4025	732 2392 2267 3096
NW_005102245.1_1433_star	XM_005685870.1	XP_005685927.1	dual oxidase 2	307	-30.24	156	-15.97	159479	23	1184	407 704
NW_005102245.1_1433_star	XM_005685157.1	XP_005685214.1	progestin and adipoQ receptor family member V%2C transcript variant X3	311	-30.78	166	-17.69	159760	23	3572	3227 2259
NW_005102245.1_1433_star	XM_005677853.1	XP_005677910.1	homeodomain interacting protein kinase 1%2C transcript variant X3	288	-31.18	147	-17.92	160132	23	4255	1767 658
NW_005102245.1_1433_star	XM_005691462.1	XP_005691519.1	V-set and immunoglobulin domain containing 10%2C transcript variant X1	306	-31.04	159	-15.68	160257	23	1807	600 1058
NW_005102245.1_1433_star	XM_005678965.1	XP_005679022.1	glucocorticoid induced transcript 1	306	-31.89	158	-16.68	160465	23	2512	1834 837
NW_005102245.1_1433_star	XM_005679960.1	XP_005680017.1	LETM1 domain containing 1%2C transcript variant X2	295	-33.18	150	-17.18	160534	23	2432	2279 2083
NW_005102245.1_1433_star	XM_005681226.1	XP_005681283.1	ataxin 10	289	-30.8	149	-15.6	160812	23	1259	811 779
NW_005102245.1_1433_star	XM_005688668.1	XP_005688725.1	tumor protein p53 inducible nuclear protein 2	315	-33.6	169	-18.24	160865	23	3139	2519 2001
NW_005102245.1_1433_star	XR_310996.1	---	uncharacterized LOC102170646	306	-31.78	157	-16.18	160878	23	2125	1405 1955
NW_005102245.1_1433_star	XM_005689558.1	XP_005689615.1	tubulin folding cofactor E-like%2C transcript variant X1	301	-30.92	161	-18.85	161308	23	3647	617 405
NW_005102245.1_1433_star	XM_005686938.1	XP_005686995.1	kinesin family member 3C%2C transcript variant X2	460	-43.7	168	-17.64	161335	23	2380	201 1438 1847
NW_005102245.1_1433_star	XM_005694204.1	XP_005694261.1	zinc finger and BTB domain containing 4	290	-30.44	150	-16.64	161392	23	2602	1155 191
NW_005102245.1_1433_star	XM_005679674.1	XP_005679731.1	insulin induced gene 1	310	-36.46	168	-23.08	161574	23	1873	257 1330
NW_005102245.1_1433_star	XM_005693302.1	XP_005693359.1	RNA methyltransferase like 1	440	-39.76	152	-15.51	161719	23	3660	712 2710 2112
NW_005102245.1_1433_star	XM_005687514.1	XP_005687571.1	doublecortin-like kinase 1%2C transcript variant X5	306	-33.39	158	-17.32	162339	23	2358	2214 2305
NW_005102245.1_1433_star	XM_005680195.1	XP_005680252.1	carboxypeptidase M	447	-42.78	154	-14.79	162497	23	2861	1479 1847 946
NW_005102245.1_1433_star	XM_005688852.1	XP_005688909.1	zinc finger protein 572%2C transcript variant X1	464	-55.69	175	-25.24	162573	23	2666	2203 773 876
NW_005102245.1_1433_star	XM_005676878.1	XP_005676935.1	leucine zipper protein 1%2C transcript variant X2	320	-35.59	161	-21.94	162951	23	3813	1334 1167
NW_005102245.1_1433_star	XM_005681277.1	XP_005681334.1	methyltransferase like 14%2C transcript variant X2	456	-45.26	167	-18.01	163012	23	2907	1296 1547 658
NW_005102245.1_1433_star	XM_005698614.1	XP_005698671.1	attractin-like 1	318	-36.02	163	-19.95	163019	23	3459	62 554
NW_005102245.1_1433_star	XM_005679959.1	XP_005680016.1	LETM1 domain containing 1%2C transcript variant X1	295	-33.18	150	-17.18	163917	23	2432	2279 2083
NW_005102245.1_1433_star	XM_005675934.1	XP_005675991.1	KIAA1715 ortholog%2C transcript variant X1	318	-30.75	159	-17.61	164124	23	3430	2295 2574
NW_005102245.1_1433_star	XM_005698338.1	XP_005698395.1	beta-transducin repeat containing E3 ubiquitin protein ligase%2C transcript variant X2	297	-33.58	149	-18.46	164459	23	4631	712 1737
NW_005102245.1_1433_star	XM_005683320.1	XP_005683377.1	pleckstrin and Sec7 domain containing 2	304	-35.07	156	-19.07	164588	23	1793	370 225
NW_005102245.1_1433_star	XM_005685155.1	XP_005685212.1	progestin and adipoQ receptor family member V%2C transcript variant X1	311	-30.78	166	-17.69	164964	23	3572	3227 2259
NW_005102245.1_1433_star	XM_005696068.1	XP_005696125.1	ER degradation enhancer%2C mannosidase alpha-like 1	299	-31.44	159	-19.11	165039	23	3675	759 2000
NW_005102245.1_1433_star	XM_005688853.1	XP_005688910.1	zinc finger protein 572%2C transcript variant X2	464	-55.69	175	-25.24	165158	23	2666	2203 773 876
NW_005102245.1_1433_star	XM_005684287.1	XP_005684344.1	protein tyrosine phosphatase%2C non-receptor type 3%2C transcript variant X5	298	-31.26	153	-17.69	165498	23	3529	221 2811
NW_005102245.1_1433_star	XM_005698339.1	XP_005698396.1	beta-transducin repeat containing E3 ubiquitin protein ligase%2C transcript variant X3	297	-33.58	149	-18.46	165601	23	4631	712 1737
NW_005102245.1_1433_star	XM_005691463.1	XP_005691520.1	V-set and immunoglobulin domain containing 10%2C transcript variant X2	306	-31.04	159	-15.68	165915	23	1807	600 1058
NW_005102245.1_1433_star	XM_005688374.1	XP_005688431.1	protein O-fucosyltransferase 1%2C transcript variant X1	448	-41.03	150	-16.16	166557	23	3825	1150 2295 276
NW_005102245.1_1433_star	XM_005697996.1	XP_005698053.1	SH2B adapter protein 1-like	294	-30.24	153	-16.19	166965	23	400	25 373
NW_005102245.1_1433_star	XM_005685159.1	XP_005685216.1	progestin and adipoQ receptor family member V%2C transcript variant X5	311	-30.78	166	-17.69	167045	23	3572	3227 2259
NW_005102245.1_1433_star	XM_005684348.1	XP_005684405.1	chromosome 8 open reading frame%2C human C9orf91%2C transcript variant X3	467	-47.19	160	-17.04	167629	23	2864	2644 1418 1327
NW_005102245.1_1433_star	XM_005687513.1	XP_005687570.1	doublecortin-like kinase 1%2C transcript variant X4	306	-33.39	158	-17.32	167894	23	2251	2107 2198
NW_005102245.1_1433_star	XM_005694166.1	XP_005694223.1	transient receptor potential cation channel%2C subfamily V%2C member 3	311	-33.28	159	-19.78	168028	23	2640	1165 1463
NW_005102245.1_1433_star	XM_005695485.1	XP_005695542.1	ubiquitin-conjugating enzyme E2D 4 %28putative%29%2C transcript variant X4	302	-36.78	155	-20.55	168430	23	1818	894 5
NW_005102245.1_1433_star	XM_005693194.1	XP_005693251.1	amyloid beta precursor protein %28cytoplasmic tail%29 binding protein 2	451	-41.4	157	-17.37	168553	23	4719	3867 1 1374
NW_005102245.1_1433_star	XM_005677852.1	XP_005677909.1	homeodomain interacting protein kinase 1%2C transcript variant X2	288	-31.18	147	-17.92	169278	23	4255	1767 658
NW_005102245.1_1433_star	XM_005700523.1	XP_005700580.1	zinc finger protein 275%2C transcript variant X2	303	-34.68	159	-20.24	169476	23	4821	2789 3097
NW_005102245.1_1433_star	XM_005688677.1	XP_005688734.1	erythrocyte membrane protein band 4.1-like 1	457	-47.41	156	-18.35	169529	23	3336	1347 2925 1489
NW_005102245.1_1433_star	XM_005686991.1	XP_005687048.1	tribbles homolog 2 %28Drosophila%29	303	-34.39	155	-20.86	169551	23	2019	1526 1110
NW_005102245.1_1433_star	XM_005685316.1	XP_005685373.1	NADPH oxidase%2C EF-hand calcium binding domain 5	296	-31.57	152	-17.47	169555	23	1242	453 945
NW_005102245.1_1433_star	XM_005684346.1	XP_005684403.1	chromosome 8 open reading frame%2C human C9orf91%2C transcript variant X1	467	-47.19	160	-17.04	169572	23	3391	3171 1945 1854
NW_005102245.1_1433_star	XM_005681893.1	XP_005681950.1	Ellis van Creveld syndrome 2	329	-39.75	174	-22.4	169749	23	426	148 352
NW_005102245.1_1433_star	XM_005689135.1	XP_005689192.1	sterile alpha motif domain containing 12%2C transcript variant X2	434	-49.04	146	-17.3	169971	23	3429	1013 3164 3404
NW_005102245.1_1433_star	XM_005709593.1	XP_005709650.1	ADP-ribosylation factor-like 10	311	-33.04	156	-18.26	170041	23	3231	314 1459
NW_005102245.1_1433_star	XM_005685048.1	XP_005685105.1	complexin 2	304	-32.9	155	-20.46	170367	23	633	70 84
NW_005102245.1_1433_star	XM_005700302.1	XP_005700359.1	motile sperm domain containing 1	305	-31.46	159	-18.54	170515	23	1735	1 1396
NW_005102245.1_1433_star	XM_005697961.1	XP_005698018.1	MKL%2Fmyocardin-like 2	296	-31.56	156	-17.45	171361	23	4916	1678 1606
NW_005102245.1_1433_star	XM_005700017.1	XP_005700074.1	lysine %28K%29-specific demethylase 2A	311	-36.03	171	-23.66	171745	23	2917	1856 2716
NC_022298.1_1127	XM_005678890.1	XP_005678947.1	IKAROS family zinc finger 1 %28Ikaros%29%2C transcript variant X10	300	-40.94	157	-24.36	172580	21	3753	334 1906
NC_022298.1_1127	XM_005678882.1	XP_005678939.1	IKAROS family zinc finger 1 %28Ikaros%29%2C transcript variant X2	300	-40.94	157	-24.36	173431	21	3753	334 1906
NC_022298.1_1127	XM_005678886.1	XP_005678943.1	IKAROS family zinc finger 1 %28Ikaros%29%2C transcript variant X6	300	-40.94	157	-24.36	174058	21	3753	334 1906
NC_022298.1_1127	XM_005683800.1	XP_005683857.1	guanine nucleotide binding protein %28G protein%29%2C q polypeptide	300	-32.88	158	-20.8	177411	21	4020	110 1214
NC_022298.1_1127	XM_005678883.1	XP_005678940.1	IKAROS family zinc finger 1 %28Ikaros%29%2C transcript variant X3	300	-40.94	157	-24.36	177946	21	3753	334 1906
NC_022298.1_1127	XM_005678887.1	XP_005678944.1	IKAROS family zinc finger 1 %28Ikaros%29%2C transcript variant X7	300	-40.94	157	-24.36	178933	21	3753	334 1906
NC_022298.1_1127	XM_005678884.1	XP_005678941.1	IKAROS family zinc finger 1 %28Ikaros%29%2C transcript variant X4	300	-40.94	157	-24.36	179146	21	3753	334 1906
NC_022298.1_1127	XM_005687521.1	XP_005687578.1	StAR-related lipid transfer %28START%29 domain containing 13	305	-41.73	163	-26.45	184063	21	2333	55 641
NC_022298.1_1127	XM_005686154.1	XP_005686211.1	protein-O-mannosyltransferase 2	171	-31.52	171	-31.52	189026	21	379	280
NC_022298.1_1127	XM_005696914.1	XP_005696971.1	bone morphogenetic protein 6	299	-30.62	150	-15.84	189985	21	1076	135 176
NC_022298.1_1127	XM_005693612.1	XP_005693669.1	Smith-Magenis syndrome chromosome region%2C candidate 8	308	-43.43	155	-23.99	190659	21	3412	3103 1086
NC_022298.1_1127	XM_005678885.1	XP_005678942.1	IKAROS family zinc finger 1 %28Ikaros%29%2C transcript variant X5	300	-40.94	157	-24.36	190786	21	3753	334 1906
NC_022298.1_1127	XM_005678889.1	XP_005678946.1	IKAROS family zinc finger 1 %28Ikaros%29%2C transcript variant X9	300	-40.94	157	-24.36	191038	21	3753	334 1906
NC_022298.1_1127	XM_005677985.1	XP_005678042.1	zinc finger protein 697	170	-30.31	170	-30.31	191097	21	3367	240
NC_022298.1_1127	XM_005678881.1	XP_005678938.1	IKAROS family zinc finger 1 %28Ikaros%29%2C transcript variant X1	300	-40.94	157	-24.36	191626	21	3753	334 1906
NC_022298.1_1127	XM_005686589.1	XP_005686646.1	metastasis associated 1 family%2C member 3	296	-38.07	153	-20.99	192041	21	3470	768 3394
NC_022298.1_1127	XM_005678888.1	XP_005678945.1	IKAROS family zinc finger 1 %28Ikaros%29%2C transcript variant X8	300	-40.94	157	-24.36	195582	21	3753	334 1906
NC_022318.1_745	XM_005693950.1	XP_005694007.1	acyl-CoA binding domain containing 4%2C transcript variant X4	282	-36.27	142	-19.4	209808	22	623	449 366
NC_022318.1_745	XM_005694959.1	XP_005695016.1	A kinase %28PRKA%29 anchor protein 13	288	-36.22	148	-18.4	215879	22	3353	1270 613
NC_022318.1_745	XM_005677498.1	XP_005677555.1	S100 calcium binding protein A14	285	-42.04	145	-21.82	216293	22	637	497 190
NC_022318.1_739	XM_005693950.1	XP_005694007.1	acyl-CoA binding domain containing 4%2C transcript variant X4	282	-36.27	142	-19.4	234343	22	623	449 366
NC_022318.1_739	XM_005694959.1	XP_005695016.1	A kinase %28PRKA%29 anchor protein 13	288	-36.22	148	-18.4	240414	22	3353	1270 613
NC_022318.1_739	XM_005677498.1	XP_005677555.1	S100 calcium binding protein A14	285	-42.04	145	-21.82	240828	22	637	497 190
NC_022318.1_749	XM_005693950.1	XP_005694007.1	acyl-CoA binding domain containing 4%2C transcript variant X4	282	-36.27	142	-19.4	258878	22	623	449 366
NC_022318.1_749	XM_005694959.1	XP_005695016.1	A kinase %28PRKA%29 anchor protein 13	288	-36.22	148	-18.4	264949	22	3353	1270 613
NC_022318.1_749	XM_005677498.1	XP_005677555.1	S100 calcium binding protein A14	285	-42.04	145	-21.82	265363	22	637	497 190
NC_022322.1_1353_star	XM_005688024.1	XP_005688081.1	Scm-like with four mbt domains 2	438	-40.35	147	-14.98	271024	23	4543	3427 4369 3774
NC_022322.1_1353_star	XM_005681691.1	XP_005681748.1	ATPase%2C aminophospholipid transporter %28APLT%29%2C class I%2C type 8A%2C member 1	476	-41.22	163	-17.55	274511	23	4534	2270 651 4468
NC_022322.1_1353_star	XM_005684149.1	XP_005684206.1	cell division cycle 14B%2C transcript variant X1	451	-32.95	158	-11.57	276368	23	3635	2074 3279 454
NC_022322.1_1353_star	XM_005679601.1	XP_005679658.1	KIAA1549 ortholog	322	-33.75	171	-18.81	277524	23	5454	5430 5050
NC_022322.1_1353_star	XM_005690810.1	XP_005690867.1	DNA-damage inducible 1 homolog 2 %28S. cerevisiae%29%2C transcript variant X2	595	-49.88	155	-13.49	277947	23	6147	4454 1443 1405 1965
NC_022322.1_1353_star	XM_005676197.1	XP_005676254.1	cyclin T2%2C transcript variant X1	586	-47.37	149	-13.35	278207	23	4724	2824 395 894 4431
NC_022322.1_1353_star	XM_005697757.1	XP_005697814.1	CGRP receptor component%2C transcript variant X1	306	-31.49	161	-18.92	278448	23	2628	1074 1748
NC_022322.1_1353_star	XM_005683603.1	XP_005683660.1	ELAV %28embryonic lethal%2C abnormal vision%2C Drosophila%29-like 2 %28Hu antigen B%29%2C transcript variant X4	455	-33.22	158	-11.67	279593	23	2447	1134 512 929
NC_022322.1_1353_star	XM_005676199.1	XP_005676256.1	cyclin T2%2C transcript variant X3	586	-47.37	149	-13.35	281120	23	4724	2824 395 894 4431
NC_022322.1_1353_star	XR_310343.1	---	uncharacterized LOC102181690	327	-34.22	173	-18.14	284114	23	3322	2564 2192
NC_022322.1_1353_star	XM_005698621.1	XP_005698678.1	CDK2-associated%2C cullin domain 1	432	-34.3	148	-12.26	285493	23	6284	1777 2633 1450
NC_022322.1_1353_star	XM_005684150.1	XP_005684207.1	cell division cycle 14B%2C transcript variant X2	451	-32.95	158	-11.57	286721	23	3702	2111 3316 491
NC_022322.1_1353_star	XM_005683601.1	XP_005683658.1	ELAV %28embryonic lethal%2C abnormal vision%2C Drosophila%29-like 2 %28Hu antigen B%29%2C transcript variant X2	455	-33.22	158	-11.67	289150	23	2447	1134 512 929
NC_022322.1_1353_star	XM_005690809.1	XP_005690866.1	DNA-damage inducible 1 homolog 2 %28S. cerevisiae%29%2C transcript variant X1	595	-49.88	155	-13.49	289724	23	6147	4454 1443 1405 1965
NC_022322.1_1353_star	XM_005674967.1	XP_005675024.1	CD47 molecule	309	-33.28	156	-17.18	292001	23	3840	6 1626
NC_022322.1_1353_star	XM_005676198.1	XP_005676255.1	cyclin T2%2C transcript variant X2	586	-47.37	149	-13.35	293036	23	4824	2924 495 994 4531
NC_022322.1_1353_star	XM_005697758.1	XP_005697815.1	CGRP receptor component%2C transcript variant X2	306	-31.49	161	-18.92	293718	23	2558	1074 1748
NC_022322.1_1353_star	XM_005686211.1	XP_005686268.1	galactosylceramidase	311	-30.84	160	-18.15	293844	23	1693	524 1590
NC_022314.1_608	XM_005681627.1	XP_005681684.1	platelet-derived growth factor receptor%2C alpha polypeptide	309	-41.84	160	-21.05	294435	23	2924	1416 1659
NC_022314.1_608	XM_005694540.1	XP_005694597.1	cytoplasmic polyadenylation element binding protein 4%2C transcript variant X1	310	-44.19	157	-22.86	294479	23	4177	2432 3045
NC_022314.1_608	XM_005690983.1	XP_005691040.1	chromosome 16 open reading frame%2C human C1orf27%2C transcript variant X1	299	-33.7	151	-18.86	294505	23	1694	988 134
NC_022314.1_608	XM_005680564.1	XP_005680621.1	thioredoxin reductase 1%2C transcript variant X8	285	-40.18	145	-20.83	294512	23	1815	241 1262
NC_022314.1_608	XM_005698034.1	XP_005698091.1	GATS protein-like 2	736	-107.93	153	-22.33	294542	23	5615	1393 3551 3292 738 5377
NC_022314.1_608	XM_005676597.1	XP_005676654.1	transmembrane protein 198	301	-41.54	151	-22.55	294664	23	754	19 533
NC_022314.1_608	XM_005693462.1	XP_005693519.1	phospholipase D2%2C transcript variant X2	304	-44.49	157	-29.38	294922	23	556	13 477
NC_022314.1_608	XM_005684284.1	XP_005684341.1	protein tyrosine phosphatase%2C non-receptor type 3%2C transcript variant X2	437	-56.19	147	-21.38	294959	23	3529	305 437 2373
NC_022314.1_608	XM_005697474.1	XP_005697531.1	SLX4 structure-specific endonuclease subunit	292	-41.34	152	-22.7	295069	23	645	413 337
NC_022314.1_608	XM_005688871.1	XP_005688928.1	derlin 1%2C transcript variant X2	296	-45.79	150	-23.21	295358	23	1719	649 8
NC_022314.1_608	XM_005688024.1	XP_005688081.1	Scm-like with four mbt domains 2	454	-71.08	156	-26.19	295559	23	4543	2399 130 743
NC_022314.1_608	XM_005683304.1	XP_005683361.1	methyl-CpG binding domain protein 3	299	-39.69	158	-19.86	295873	23	1073	977 378
NC_022314.1_608	XM_005688966.1	XP_005689023.1	protein-L-isoaspartate %28D-aspartate%29 O-methyltransferase domain containing 1%2C transcript variant X2	305	-42.56	156	-22.84	295884	23	2235	1566 1330
NC_022314.1_608	XM_005675767.1	XP_005675824.1	transient receptor potential cation channel%2C subfamily M%2C member 2	289	-32.3	148	-17.08	295887	23	1106	263 692
NC_022314.1_608	XM_005690144.1	XP_005690201.1	synaptotagmin XIII	432	-47.16	146	-16.89	296052	23	3603	484 930 1370
NC_022314.1_608	XM_005689392.1	XP_005689449.1	sestrin 3%2C transcript variant X1	312	-37.49	160	-21.33	296377	23	7765	4477 4456
NC_022314.1_608	XM_005688560.1	XP_005688617.1	zinc fingers and homeoboxes 3	456	-72.46	155	-26.03	296384	23	5577	4720 2119 81
NC_022314.1_608	XM_005682714.1	XP_005682771.1	synuclein%2C alpha interacting protein%2C transcript variant X4	284	-32.89	143	-16.6	296512	23	468	253 81
NC_022314.1_608	XM_005676733.1	XP_005676790.1	zinc finger%2C CCHC domain containing 17%2C transcript variant X3	299	-39.41	150	-21.03	296522	23	492	34 188
NC_022314.1_608	XR_310644.1	---	uncharacterized LOC102169320%2C transcript variant X1	292	-46.19	148	-24.3	296556	23	7966	159 1876
NC_022314.1_608	XM_005680828.1	XP_005680885.1	ets variant 6%2C transcript variant X2	444	-60.71	152	-23.9	296575	23	3968	178 1782 2899
NC_022314.1_608	XM_005675193.1	XP_005675250.1	endothelin converting enzyme 2%2C transcript variant X3	150	-30.01	150	-30.01	297026	23	797	253
NC_022314.1_608	XM_005682712.1	XP_005682769.1	synuclein%2C alpha interacting protein%2C transcript variant X2	284	-32.89	143	-16.6	297094	23	857	726 554
NC_022314.1_608	XM_005675192.1	XP_005675249.1	endothelin converting enzyme 2%2C transcript variant X2	150	-30.01	150	-30.01	297215	23	807	253
NC_022314.1_608	XM_005680561.1	XP_005680618.1	thioredoxin reductase 1%2C transcript variant X5	285	-40.18	145	-20.83	297440	23	1815	241 1262
NC_022314.1_608	XM_005690728.1	XP_005690785.1	hexose-6-phosphate dehydrogenase %28glucose 1-dehydrogenase%29	597	-75.76	155	-21.85	297508	23	6080	2712 4827 4688 284
NC_022314.1_608	XM_005681199.1	XP_005681256.1	tubulin tyrosine ligase-like family%2C member 12	284	-36.99	143	-20.45	297579	23	1230	443 711
NC_022314.1_608	XM_005686046.1	XP_005686103.1	presenilin 1%2C transcript variant X2	286	-33.25	143	-17.21	297792	23	1099	285 479
NC_022314.1_608	XM_005681805.1	XP_005681862.1	CCR4-NOT transcription complex%2C subunit 6-like	310	-44.2	156	-23.8	297844	23	7163	6750 5878
NC_022314.1_608	XM_005678469.1	XP_005678526.1	UDP-N-acetylglucosamine%2FUDP-glucose%2FGDP-mannose transporter-like	311	-42.04	158	-23.81	298029	23	4605	914 2613
NC_022314.1_608	XM_005688306.1	XP_005688363.1	syntaxin 16%2C transcript variant X2	303	-46.94	152	-23.65	298169	23	2821	2039 2089
NC_022314.1_608	XM_005688309.1	XP_005688366.1	syntaxin 16%2C transcript variant X5	303	-46.94	152	-23.65	298215	23	2821	2039 2089
NC_022314.1_608	XM_005678223.1	XP_005678280.1	ubiquitin specific peptidase 33%2C transcript variant X1	152	-30.02	152	-30.02	298294	23	1022	950
NC_022314.1_608	XM_005685768.1	XP_005685825.1	tropomodulin 2 %28neuronal%29%2C transcript variant X1	462	-61.17	158	-24.58	298414	23	6394	6040 4055 1211
NC_022314.1_608	XM_005700988.1	XP_005701045.1	phosphate cytidylyltransferase 1%2C choline%2C beta%2C transcript variant X3	288	-36.47	147	-20.01	298438	23	3139	1933 2392
NC_022314.1_608	XM_005693461.1	XP_005693518.1	phospholipase D2%2C transcript variant X1	304	-44.49	157	-29.38	298461	23	556	13 477
NC_022314.1_608	XM_005691670.1	XP_005691727.1	protein tyrosine phosphatase%2C non-receptor type 11	290	-42.65	150	-22.4	298493	23	4110	922 2183
NC_022314.1_608	XM_005691791.1	XP_005691848.1	ring finger and WD repeat domain 3%2C transcript variant X1	284	-34.43	144	-19.2	298999	23	2245	1458 1188
NC_022314.1_608	XM_005692716.1	XP_005692773.1	solute carrier family 17 %28vesicular glutamate transporter%29%2C member 7	296	-39.14	153	-24.44	299044	23	1126	502 566
NC_022314.1_608	XR_310647.1	---	uncharacterized LOC102169320%2C transcript variant X4	292	-46.19	148	-24.3	299235	23	6358	159 1876
NC_022314.1_608	XM_005697152.1	XP_005697209.1	slowmo homolog 1 %28Drosophila%29%2C transcript variant X2	422	-57.32	142	-20.39	299459	23	1809	1471 174 310
NC_022314.1_608	XM_005675782.1	XP_005675839.1	pericentrin	459	-64.05	160	-28.13	299513	23	3873	1600 1100 1651
NC_022314.1_608	XM_005684285.1	XP_005684342.1	protein tyrosine phosphatase%2C non-receptor type 3%2C transcript variant X3	437	-56.19	147	-21.38	299586	23	3529	305 437 2373
NC_022314.1_608	XM_005676524.1	XP_005676581.1	tensin 1	294	-44.89	147	-24.17	299644	23	4710	2393 3715
NC_022314.1_608	XM_005694448.1	XP_005694505.1	cerebellar degeneration-related protein 2-like	447	-62.26	153	-24.9	299701	23	2254	1666 507 912
NC_022314.1_608	XM_005698426.1	XP_005698483.1	calcium homeostasis modulator 2%2C transcript variant X1	296	-39.49	151	-21.74	299772	23	739	54 480
NC_022314.1_608	XM_005700362.1	XP_005700419.1	teneurin transmembrane protein 1%2C transcript variant X2	306	-36.2	155	-18.52	299892	23	4646	2075 1929
NC_022314.1_608	XM_005690986.1	XP_005691043.1	chromosome 16 open reading frame%2C human C1orf27%2C transcript variant X4	299	-33.7	151	-18.86	300253	23	1694	988 134
NC_022314.1_608	XM_005688967.1	XP_005689024.1	protein-L-isoaspartate %28D-aspartate%29 O-methyltransferase domain containing 1%2C transcript variant X3	305	-42.56	156	-22.84	300319	23	2235	1566 1330
NC_022314.1_608	XM_005684283.1	XP_005684340.1	protein tyrosine phosphatase%2C non-receptor type 3%2C transcript variant X1	437	-56.19	147	-21.38	300552	23	3529	305 437 2373
NC_022314.1_608	XM_005692560.1	XP_005692617.1	cytochrome P450 2S1-like	297	-41.58	156	-21.78	300994	23	1112	802 919
NC_022314.1_608	XM_005682456.1	XP_005682513.1	ribonucleoprotein%2C PTB-binding 1	426	-50.52	144	-18.15	301164	23	1241	1052 207 814
NC_022314.1_608	XM_005690985.1	XP_005691042.1	chromosome 16 open reading frame%2C human C1orf27%2C transcript variant X3	299	-33.7	151	-18.86	301290	23	1694	988 134
NC_022314.1_608	XM_005693840.1	XP_005693897.1	NFKB inhibitor interacting Ras-like 2	621	-74.05	160	-21.1	301363	23	1742	727 434 514 612
NC_022314.1_608	XR_310670.1	---	uncharacterized LOC102168756%2C transcript variant X1	304	-40.75	160	-21.56	301554	23	770	484 623
NC_022314.1_608	XM_005688870.1	XP_005688927.1	derlin 1%2C transcript variant X1	296	-45.79	150	-23.21	302043	23	1719	649 8
NC_022314.1_608	XM_005682917.1	XP_005682974.1	receptor accessory protein 6%2C transcript variant X1	292	-36.31	149	-18.91	302114	23	143	92 73
NC_022314.1_608	XM_005698427.1	XP_005698484.1	calcium homeostasis modulator 2%2C transcript variant X2	296	-39.49	151	-21.74	302240	23	642	54 480
NC_022314.1_608	XM_005688784.1	XP_005688841.1	MAF1 homolog %28S. cerevisiae%29	161	-34.43	161	-34.43	302433	23	444	75
NC_022314.1_608	XM_005676903.1	XP_005676960.1	mitochondrial E3 ubiquitin protein ligase 1	290	-40.48	147	-21.79	302626	23	1213	1142 66
NC_022314.1_608	XM_005680562.1	XP_005680619.1	thioredoxin reductase 1%2C transcript variant X6	285	-40.18	145	-20.83	302704	23	1815	241 1262
NC_022314.1_608	XM_005675603.1	XP_005675660.1	solute carrier organic anion transporter family%2C member 2A1	316	-51.83	172	-29.94	302781	23	2368	1564 280
NC_022314.1_608	XM_005698607.1	XP_005698664.1	RNA binding motif protein 20	292	-38.36	146	-21.01	302879	23	2759	431 1923
NC_022314.1_608	XM_005681029.1	XP_005681086.1	tetraspanin-11-like	156	-32.51	156	-32.51	302968	23	2796	63
NC_022314.1_608	XM_005688276.1	XP_005688333.1	protein tyrosine kinase 6	457	-64.06	159	-23.59	303030	23	1607	956 628 1304
NC_022314.1_608	XM_005696462.1	XP_005696519.1	chromosome 23 open reading frame%2C human C6orf106	621	-82.12	166	-25.72	303249	23	5560	2135 600 985 3446
NC_022314.1_608	XM_005680557.1	XP_005680614.1	thioredoxin reductase 1%2C transcript variant X1	285	-40.18	145	-20.83	303366	23	1815	241 1262
NC_022314.1_608	XM_005691666.1	XP_005691723.1	solute carrier family 5 %28sodium%2Fglucose cotransporter%29%2C member 1%2C transcript variant X2	305	-41.93	159	-23.22	303507	23	836	616 73
NC_022314.1_608	XM_005684286.1	XP_005684343.1	protein tyrosine phosphatase%2C non-receptor type 3%2C transcript variant X4	437	-56.19	147	-21.38	303695	23	3529	305 437 2373
NC_022314.1_608	XR_310646.1	---	uncharacterized LOC102169320%2C transcript variant X3	292	-46.19	148	-24.3	303777	23	7900	159 1876
NC_022314.1_608	XM_005676877.1	XP_005676934.1	leucine zipper protein 1%2C transcript variant X1	316	-53.5	163	-29.44	303789	23	3813	2233 434
NC_022314.1_608	XM_005686709.1	XP_005686766.1	polymerase %28RNA%29 I polypeptide A%2C 194kDa	301	-47.79	156	-29.31	303874	23	899	394 1
NC_022314.1_608	XM_005691532.1	XP_005691589.1	SH2B adaptor protein 3	298	-33.39	151	-17.95	304058	23	2608	2494 2390
NC_022314.1_608	XM_005697684.1	XP_005697741.1	potassium channel tetramerization domain containing 13	294	-43.4	148	-25.21	304250	23	550	453 255
NC_022314.1_608	XM_005698794.1	XP_005698851.1	protein phosphatase 1%2C regulatory subunit 3B%2C transcript variant X2	305	-41.73	154	-21.61	304471	23	4022	2672 602
NC_022314.1_608	XM_005696900.1	XP_005696957.1	PRP4 pre-mRNA processing factor 4 homolog B %28yeast%29%2C transcript variant X1	172	-32.27	172	-32.27	304482	23	4244	1642
NC_022314.1_608	XM_005681247.1	XP_005681304.1	plexin B2	304	-45.16	156	-27.59	304616	23	650	91 213
NC_022314.1_608	XM_005701835.1	XP_005701892.1	neuron navigator 1	297	-40.07	149	-20.38	304869	23	750	599 672
NC_022314.1_608	XM_005685503.1	XP_005685560.1	calcineurin-like EF-hand protein 1	287	-34.53	146	-19.89	304911	23	1879	365 52
NC_022314.1_608	XM_005685456.1	XP_005685513.1	gremlin 1%2C transcript variant X1	292	-41.1	150	-24.28	304947	23	3556	1784 94
NC_022314.1_608	XM_005685021.1	XP_005685078.1	mutated in colorectal cancers	285	-38.32	144	-19.3	305085	23	4695	2484 1503
NC_022314.1_608	XM_005688432.1	XP_005688489.1	bone morphogenetic protein 7	290	-39.59	145	-23.97	305227	23	1884	349 1033
NC_022314.1_608	XM_005694453.1	XP_005694510.1	uncharacterized LOC102177376	308	-36.16	157	-19.37	305298	23	674	1 73
NC_022314.1_608	XM_005683763.1	XP_005683820.1	GLIS family zinc finger 3	318	-42.8	172	-22.81	305428	23	4133	478 1220
NC_022314.1_608	XM_005693418.1	XP_005693475.1	ankyrin repeat and FYVE domain containing 1%2C transcript variant X2	297	-37.01	149	-19.25	305459	23	4025	46 1118
NC_022314.1_608	XM_005683493.1	XP_005683550.1	mannosidase%2C alpha%2C class 2A%2C member 1%2C transcript variant X1	290	-34.18	147	-17.63	305660	23	2595	2037 2001
NC_022314.1_608	XM_005677107.1	XP_005677164.1	myelin protein zero-like 1	302	-47.65	153	-26.2	305743	23	2437	1949 1511
NC_022314.1_608	XM_005688311.1	XP_005688368.1	syntaxin 16%2C transcript variant X7	303	-46.94	152	-23.65	305826	23	2821	2039 2089
NC_022314.1_608	XM_005688308.1	XP_005688365.1	syntaxin 16%2C transcript variant X4	303	-46.94	152	-23.65	305858	23	2821	2039 2089
NC_022314.1_608	XM_005700522.1	XP_005700579.1	zinc finger protein 275%2C transcript variant X1	322	-48.08	172	-33.27	306149	23	4821	3907 126
NC_022314.1_608	XM_005687858.1	XP_005687915.1	calcium%2Fcalmodulin-dependent protein kinase ID	284	-41.83	144	-21.28	306156	23	448	51 42
NC_022314.1_608	XM_005685458.1	XP_005685515.1	gremlin 1%2C transcript variant X3	292	-41.1	150	-24.28	306213	23	3556	1784 94
NC_022314.1_608	XR_310671.1	---	uncharacterized LOC102168756%2C transcript variant X2	304	-40.75	160	-21.56	306258	23	649	363 502
NC_022314.1_608	XM_005696901.1	XP_005696958.1	PRP4 pre-mRNA processing factor 4 homolog B %28yeast%29%2C transcript variant X2	172	-32.27	172	-32.27	306422	23	4244	1642
NC_022314.1_608	XM_005693417.1	XP_005693474.1	ankyrin repeat and FYVE domain containing 1%2C transcript variant X1	297	-37.01	149	-19.25	306598	23	4025	46 1118
NC_022314.1_608	XM_005691665.1	XP_005691722.1	solute carrier family 5 %28sodium%2Fglucose cotransporter%29%2C member 1%2C transcript variant X1	305	-41.93	159	-23.22	306767	23	836	616 73
NC_022314.1_608	XM_005693858.1	XP_005693915.1	family with sequence similarity 134%2C member C	289	-39.65	147	-21.27	306797	23	1715	897 879
NC_022314.1_608	XM_005691253.1	XP_005691310.1	SET domain containing %28lysine methyltransferase%29 7	284	-36.9	142	-18.45	306855	23	2501	2397 2418
NC_022314.1_608	XM_005688305.1	XP_005688362.1	syntaxin 16%2C transcript variant X1	303	-46.94	152	-23.65	306974	23	2821	2039 2089
NC_022314.1_608	XM_005695119.1	XP_005695176.1	sorting nexin 33	451	-64.99	155	-23.74	306997	23	4484	752 29 893
NC_022314.1_608	XM_005681800.1	XP_005681857.1	septin 11%2C transcript variant X5	307	-44.22	155	-26.32	307271	23	2075	944 1822
NC_022314.1_608	XM_005695668.1	XP_005695725.1	integrin%2C alpha 9	298	-45.4	151	-23.07	307510	23	4585	3101 2716
NC_022314.1_608	XM_005682457.1	XP_005682514.1	tyrosine kinase 2	280	-35.32	140	-21.81	307530	23	450	1 89
NC_022314.1_608	XM_005698795.1	XP_005698852.1	protein phosphatase 1%2C regulatory subunit 3B%2C transcript variant X3	305	-41.73	154	-21.61	307573	23	4022	2672 602
NC_022314.1_608	XM_005680559.1	XP_005680616.1	thioredoxin reductase 1%2C transcript variant X3	285	-40.18	145	-20.83	307699	23	1815	241 1262
NC_022314.1_608	XM_005696524.1	XP_005696581.1	translocation associated membrane protein 2	311	-41.96	160	-21.79	307775	23	4133	2097 888
NC_022314.1_608	XM_005680659.1	XP_005680716.1	FAD-dependent oxidoreductase domain containing 2	310	-40.38	162	-24.42	307847	23	1738	462 1699
NC_022314.1_608	XM_005688969.1	XP_005689026.1	protein-L-isoaspartate %28D-aspartate%29 O-methyltransferase domain containing 1%2C transcript variant X5	305	-42.56	156	-22.84	308210	23	2235	1566 1330
NC_022314.1_608	XM_005681154.1	XP_005681211.1	microtubule associated monooxygenase%2C calponin and LIM domain containing 3	309	-50.01	161	-29.9	308286	23	2272	937 1319
NC_022314.1_608	XM_005695121.1	XP_005695178.1	SIN3 transcription regulator family member A	305	-43.47	156	-24.23	308479	23	1049	275 706
NC_022314.1_608	XM_005682918.1	XP_005682975.1	receptor accessory protein 6%2C transcript variant X2	292	-36.31	149	-18.91	308773	23	143	92 73
NC_022314.1_608	XM_005685457.1	XP_005685514.1	gremlin 1%2C transcript variant X2	292	-41.1	150	-24.28	308806	23	3556	1784 94
NC_022314.1_608	XM_005700679.1	XP_005700736.1	neuroligin 3%2C transcript variant X2	298	-48.74	151	-26	309053	23	1093	320 685
NC_022314.1_608	XM_005695847.1	XP_005695904.1	decapping mRNA 1A	291	-35.05	151	-19.69	309108	23	3900	174 327
NC_022314.1_608	XM_005709364.1	XP_005709421.1	syndecan 3	297	-41.76	149	-22.39	309150	23	3877	236 502
NC_022314.1_608	XM_005677007.1	XP_005677064.1	low density lipoprotein receptor adaptor protein 1	452	-61.92	160	-22.72	309238	23	1843	1260 1404 1321
NC_022314.1_608	XM_005698038.1	XP_005698095.1	eukaryotic translation initiation factor 4H	291	-39	151	-24.73	309367	23	1792	796 1331
NC_022314.1_608	XM_005688285.1	XP_005688342.1	RBBP8 N-terminal like	302	-34.95	157	-20.12	309553	23	599	26 114
NC_022314.1_608	XM_005683195.1	XP_005683252.1	antioxidant 1 copper chaperone%2C transcript variant X2	294	-45.87	154	-25.34	309591	23	1268	148 375
NC_022314.1_608	XM_005680558.1	XP_005680615.1	thioredoxin reductase 1%2C transcript variant X2	285	-40.18	145	-20.83	309645	23	1815	241 1262
NC_022314.1_608	XM_005688773.1	XP_005688830.1	zinc finger protein 7	308	-41.83	162	-21.2	309682	23	2620	607 1067
NC_022314.1_608	XM_005676930.1	XP_005676987.1	CTD %28carboxy-terminal domain%2C RNA polymerase II%2C polypeptide A%29 small phosphatase 1	429	-55.52	145	-19.67	309767	23	1603	1063 104 648
NC_022314.1_608	XM_005688310.1	XP_005688367.1	syntaxin 16%2C transcript variant X6	303	-46.94	152	-23.65	310091	23	2821	2039 2089
NC_022314.1_608	XM_005678224.1	XP_005678281.1	ubiquitin specific peptidase 33%2C transcript variant X2	152	-30.02	152	-30.02	310117	23	1022	950
NC_022314.1_608	XM_005676878.1	XP_005676935.1	leucine zipper protein 1%2C transcript variant X2	316	-53.5	163	-29.44	310161	23	3813	2233 434
NC_022314.1_608	XM_005681277.1	XP_005681334.1	methyltransferase like 14%2C transcript variant X2	297	-40.33	149	-20.42	310222	23	2907	1574 1863
NC_022314.1_608	XR_310645.1	---	uncharacterized LOC102169320%2C transcript variant X2	292	-46.19	148	-24.3	310273	23	6344	159 1876
NC_022314.1_608	XM_005700363.1	XP_005700420.1	teneurin transmembrane protein 1%2C transcript variant X3	306	-36.2	155	-18.52	310304	23	4646	2075 1929
NC_022314.1_608	XM_005675191.1	XP_005675248.1	endothelin converting enzyme 2%2C transcript variant X1	150	-30.01	150	-30.01	310448	23	807	253
NC_022314.1_608	XM_005690402.1	XP_005690459.1	solute carrier family 41 %28magnesium transporter%29%2C member 1	349	-58.79	177	-31.48	310576	23	2351	594 1806
NC_022314.1_608	XR_310418.1	---	uncharacterized LOC102169190	317	-45.53	161	-22.81	310795	23	1227	609 514
NC_022314.1_608	XM_005698429.1	XP_005698486.1	SH3 and PX domains 2A	304	-41.9	157	-21.56	310905	23	7415	1234 660
NC_022314.1_608	XM_005699388.1	XP_005699445.1	Ras association %28RalGDS%2FAF-6%29 domain family member 4	305	-37.85	157	-19.95	310984	23	1454	643 12
NC_022314.1_608	XM_005681801.1	XP_005681858.1	septin 11%2C transcript variant X6	307	-44.22	155	-26.32	311335	23	2075	944 1822
NC_022314.1_608	XM_005685769.1	XP_005685826.1	tropomodulin 2 %28neuronal%29%2C transcript variant X2	462	-61.17	158	-24.58	311460	23	6394	6040 4055 1211
NC_022314.1_608	XM_005694352.1	XP_005694409.1	pleckstrin homology domain containing%2C family M %28with RUN domain%29 member 1	451	-63.07	156	-24.48	311474	23	2072	183 44 522
NC_022314.1_608	XM_005691792.1	XP_005691849.1	ring finger and WD repeat domain 3%2C transcript variant X2	284	-34.43	144	-19.2	311645	23	2245	1458 1188
NC_022314.1_608	XM_005688099.1	XP_005688156.1	urocortin 3	309	-43.23	156	-21.95	311672	23	437	346 153
NC_022314.1_608	XR_310781.1	---	RAP1 GTPase activating protein 2%2C transcript variant X5	303	-41.44	152	-23.04	311792	23	6497	1814 4435
NC_022314.1_608	XM_005700678.1	XP_005700735.1	neuroligin 3%2C transcript variant X1	298	-48.74	151	-26	312054	23	1091	320 685
NC_022314.1_608	XM_005691330.1	XP_005691387.1	ankyrin repeat and LEM domain containing 2	297	-39.22	155	-22.66	312119	23	1715	639 672
NC_022314.1_608	XM_005683494.1	XP_005683551.1	mannosidase%2C alpha%2C class 2A%2C member 1%2C transcript variant X2	290	-34.18	147	-17.63	312144	23	2595	2037 2001
NC_022314.1_608	XM_005690987.1	XP_005691044.1	chromosome 16 open reading frame%2C human C1orf27%2C transcript variant X5	299	-33.7	151	-18.86	312217	23	1694	988 134
NC_022314.1_608	XM_005681114.1	XP_005681171.1	cold shock domain containing C2%2C RNA binding	308	-45.3	154	-23.78	312268	23	1719	956 1644
NC_022314.1_608	XM_005686755.1	XP_005686812.1	required for meiotic nuclear division 5 homolog A %28S. cerevisiae%29	302	-35.74	151	-20.79	312430	23	4423	210 915
NC_022314.1_608	XM_005698793.1	XP_005698850.1	protein phosphatase 1%2C regulatory subunit 3B%2C transcript variant X1	305	-41.73	154	-21.61	312476	23	4022	2672 602
NC_022314.1_608	XM_005686701.1	XP_005686758.1	charged multivesicular body protein 3	294	-40.58	150	-21.2	312508	23	3144	1805 1595
NC_022314.1_608	XM_005684287.1	XP_005684344.1	protein tyrosine phosphatase%2C non-receptor type 3%2C transcript variant X5	437	-56.19	147	-21.38	312708	23	3529	305 437 2373
NC_022314.1_608	XM_005697338.1	XP_005697395.1	RAB40C%2C member RAS oncogene family	283	-37.27	143	-19.05	312931	23	2189	1011 546
NC_022314.1_608	XM_005689556.1	XP_005689613.1	Rho guanine nucleotide exchange factor %28GEF%29 12%2C transcript variant X1	319	-36.88	163	-18.5	312955	23	4122	29 2476
NC_022314.1_608	XM_005694294.1	XP_005694351.1	myeloid%2Flymphoid or mixed-lineage leukemia %28trithorax homolog%2C Drosophila%29%3B translocated to%2C 6	298	-43.18	153	-23.14	313008	23	3791	1270 1215
NC_022314.1_608	XM_005681080.1	XP_005681137.1	Josephin domain containing 1	298	-30.29	150	-15.38	313031	23	2004	1537 1346
NC_022314.1_608	XM_005680563.1	XP_005680620.1	thioredoxin reductase 1%2C transcript variant X7	285	-40.18	145	-20.83	313092	23	1815	241 1262
NC_022314.1_608	XM_005691710.1	XP_005691767.1	kringle containing transmembrane protein 1	310	-40.78	160	-22.67	313295	23	3635	1994 856
NC_022314.1_608	XR_310801.1	---	cyclin-dependent kinase 12%2C transcript variant X4	457	-63.24	162	-26.45	313316	23	5175	3663 2804 402
NC_022314.1_608	XM_005696139.1	XP_005696196.1	solute carrier family 6 %28neurotransmitter transporter%29%2C member 11	295	-32.56	151	-16.31	313555	23	1873	1182 1019
NC_022314.1_608	XM_005689557.1	XP_005689614.1	Rho guanine nucleotide exchange factor %28GEF%29 12%2C transcript variant X2	319	-36.88	163	-18.5	313581	23	4122	29 2476
NC_022314.1_608	XM_005687853.1	XP_005687910.1	UPF2 regulator of nonsense transcripts homolog %28yeast%29	304	-39.44	155	-20.65	313582	23	1268	719 1203
NC_022314.1_608	XM_005700680.1	XP_005700737.1	neuroligin 3%2C transcript variant X3	298	-48.74	151	-26	313712	23	1008	320 685
NC_022314.1_608	XM_005688965.1	XP_005689022.1	protein-L-isoaspartate %28D-aspartate%29 O-methyltransferase domain containing 1%2C transcript variant X1	305	-42.56	156	-22.84	313833	23	2235	1566 1330
NC_022314.1_608	XM_005682711.1	XP_005682768.1	synuclein%2C alpha interacting protein%2C transcript variant X1	284	-32.89	143	-16.6	313942	23	899	768 596
NC_022314.1_608	XM_005696835.1	XP_005696892.1	kinesin family member 13A	309	-49.48	161	-28.15	314219	23	2453	91 45
NC_022314.1_608	XM_005695680.1	XP_005695737.1	Golgi reassembly-stacking protein 1-like	305	-46.73	159	-26.21	314304	23	1721	441 761
NC_022314.1_608	XM_005700361.1	XP_005700418.1	teneurin transmembrane protein 1%2C transcript variant X1	306	-36.2	155	-18.52	314715	23	4646	2075 1929
NC_022314.1_608	XM_005690984.1	XP_005691041.1	chromosome 16 open reading frame%2C human C1orf27%2C transcript variant X2	299	-33.7	151	-18.86	315201	23	1694	988 134
NC_022314.1_608	XR_310802.1	---	cyclin-dependent kinase 12%2C transcript variant X5	457	-63.24	162	-26.45	315232	23	4837	3663 2804 402
NC_022314.1_608	XM_005682713.1	XP_005682770.1	synuclein%2C alpha interacting protein%2C transcript variant X3	284	-32.89	143	-16.6	315476	23	547	332 160
NC_022314.1_608	XM_005684006.1	XP_005684063.1	charged multivesicular body protein 7	305	-40.12	153	-22.29	315554	23	1488	317 1237
NC_022314.1_608	XM_005700376.1	XP_005700433.1	E74-like factor 4 %28ets domain transcription factor%29	310	-45.35	157	-24.35	315787	23	3872	76 2486
NC_022314.1_608	XM_005686045.1	XP_005686102.1	presenilin 1%2C transcript variant X1	286	-33.25	143	-17.21	315881	23	1099	285 479
NC_022314.1_608	XM_005698889.1	XP_005698946.1	adaptor-related protein complex 3%2C mu 2 subunit	291	-43.06	151	-24.77	315920	23	2807	179 628
NC_022314.1_608	XR_310648.1	---	uncharacterized LOC102169320%2C transcript variant X5	292	-46.19	148	-24.3	315936	23	6255	159 1876
NC_022314.1_608	XM_005679374.1	XP_005679431.1	zinc finger%2C MIZ-type containing 2	307	-41.56	159	-22.02	316057	23	874	64 335
NC_022314.1_608	XM_005693777.1	XP_005693834.1	retinoic acid receptor%2C alpha%2C transcript variant X1	316	-36.57	161	-18.57	316099	23	1351	299 995
NC_022314.1_608	XM_005680560.1	XP_005680617.1	thioredoxin reductase 1%2C transcript variant X4	285	-40.18	145	-20.83	316151	23	1815	241 1262
NC_022314.1_608	XM_005692419.1	XP_005692476.1	chromosome 18 open reading frame%2C human C19orf54	305	-38.2	158	-22.26	316364	23	1185	1050 13
NC_022314.1_608	XM_005700523.1	XP_005700580.1	zinc finger protein 275%2C transcript variant X2	322	-48.08	172	-33.27	316686	23	4821	3907 126
NC_022314.1_608	XM_005694583.1	XP_005694640.1	uncharacterized LOC102180629	441	-52.68	155	-19.67	316881	23	4920	2394 2803 4734
NC_022314.1_608	XM_005688968.1	XP_005689025.1	protein-L-isoaspartate %28D-aspartate%29 O-methyltransferase domain containing 1%2C transcript variant X4	305	-42.56	156	-22.84	316902	23	2235	1566 1330
NC_022314.1_608	XM_005689394.1	XP_005689451.1	sestrin 3%2C transcript variant X3	312	-37.49	160	-21.33	316996	23	7765	4477 4456
NC_022314.1_608	XM_005682611.1	XP_005682668.1	MOB kinase activator 3A	304	-43.83	155	-24.05	317052	23	1271	1143 851
NC_022314.1_608	XM_005698282.1	XP_005698339.1	Rho GTPase activating protein 19	296	-33.29	152	-17.07	317097	23	3654	1777 2824
NC_022314.1_608	XM_005689393.1	XP_005689450.1	sestrin 3%2C transcript variant X2	312	-37.49	160	-21.33	317222	23	7765	4477 4456
NC_022314.1_608	XM_005699167.1	XP_005699224.1	chromosome 28 open reading frame%2C human C10orf54	435	-63.04	147	-23.15	317295	23	7020	5577 239 4311
NC_022314.1_608	XM_005693104.1	XP_005693161.1	septin 4	158	-31.56	158	-31.56	317324	23	163	50
NC_022314.1_608	XM_005679433.1	XP_005679490.1	leptin%2C transcript variant X1	316	-44.97	164	-24.94	317432	23	2386	450 1519
NC_022314.1_608	XM_005695459.1	XP_005695516.1	zinc finger protein 839	315	-50.73	158	-26.87	317595	23	1006	164 9
NC_022314.1_608	XM_005694405.1	XP_005694462.1	TBC1 domain family%2C member 16	300	-42.84	156	-24.34	317698	23	5204	177 3046
NC_022314.1_608	XM_005682809.1	XP_005682866.1	unc-5 homolog A %28C. elegans%29	297	-49.32	152	-25.24	317955	23	1002	333 18
NC_022314.1_608	XM_005693322.1	XP_005693379.1	TSR1%2C 20S rRNA accumulation%2C homolog %28S. cerevisiae%29%2C transcript variant X1	308	-50.93	160	-30.7	318135	23	973	491 528
NC_022314.1_608	XM_005688307.1	XP_005688364.1	syntaxin 16%2C transcript variant X3	303	-46.94	152	-23.65	318170	23	2821	2039 2089
NC_022314.1_608	XM_005692236.1	XP_005692293.1	cyclin E1	306	-40.95	157	-20.73	318630	23	544	197 397
NC_022314.1_608	XR_311159.1	---	uncharacterized LOC102186658	304	-41.37	155	-21.36	318783	23	551	270 156
NC_022302.1_41	XM_005683704.1	XP_005683761.1	regulatory factor X%2C 3 %28influences HLA class II expression%29%2C transcript variant X2	473	-37.6	160	-14.07	321133	22	6674	5813 5678 3331
NC_022302.1_41	XM_005679268.1	XP_005679325.1	Tax1 %28human T-cell leukemia virus type I%29 binding protein 1%2C transcript variant X3	469	-32.63	167	-11.54	322797	22	1046	757 457 977
NC_022302.1_41	XM_005679267.1	XP_005679324.1	Tax1 %28human T-cell leukemia virus type I%29 binding protein 1%2C transcript variant X2	469	-32.63	167	-11.54	325628	22	1046	757 457 977
NC_022302.1_41	XM_005680582.1	XP_005680639.1	cryptochrome 1 %28photolyase-like%29	318	-32.49	159	-17.15	326616	22	1599	99 292
NC_022302.1_41	XM_005683536.1	XP_005683593.1	mitochondrial peptide methionine sulfoxide reductase-like%2C transcript variant X1	309	-31.56	155	-19.64	328245	22	1420	516 200
NC_022302.1_41	XM_005679266.1	XP_005679323.1	Tax1 %28human T-cell leukemia virus type I%29 binding protein 1%2C transcript variant X1	469	-32.63	167	-11.54	330632	22	1046	757 457 977
NC_022302.1_41	XM_005683703.1	XP_005683760.1	regulatory factor X%2C 3 %28influences HLA class II expression%29%2C transcript variant X1	473	-37.6	160	-14.07	331013	22	6674	5813 5678 3331
NC_022302.1_41	XM_005683538.1	XP_005683595.1	mitochondrial peptide methionine sulfoxide reductase-like%2C transcript variant X3	309	-31.56	155	-19.64	331116	22	1420	516 200
NC_022302.1_41	XM_005699202.1	XP_005699259.1	annexin A7%2C transcript variant X1	481	-33.99	164	-11.49	334124	22	4007	315 1341 2944
NC_022302.1_41	XM_005683537.1	XP_005683594.1	mitochondrial peptide methionine sulfoxide reductase-like%2C transcript variant X2	309	-31.56	155	-19.64	336541	22	1420	516 200
NC_022302.1_41	XM_005674875.1	XP_005674932.1	Cbl proto-oncogene B%2C E3 ubiquitin protein ligase%2C transcript variant X2	468	-37.97	161	-13.84	336994	22	3551	2847 3162 2332
NC_022302.1_41	XM_005686534.1	XP_005686591.1	cysteine rich transmembrane BMP regulator 1 %28chordin-like%29	458	-36.02	155	-12.91	342569	22	2272	1206 1988 2114
NC_022302.1_41	XM_005679269.1	XP_005679326.1	Tax1 %28human T-cell leukemia virus type I%29 binding protein 1%2C transcript variant X4	469	-32.63	167	-11.54	343198	22	1046	757 457 977
NC_022308.1_285	XM_005676341.1	XP_005676398.1	aldehyde oxidase 1%2C transcript variant X2	307	-41.73	164	-29.86	343692	20	2228	1849 262
NC_022308.1_285	XM_005693742.1	XP_005693799.1	mediator complex subunit 1	438	-48.89	147	-19.08	343858	20	3132	471 2150 425
NC_022308.1_285	XM_005694550.1	XP_005694607.1	ectodermal-neural cortex 1 %28with BTB domain%29%2C transcript variant X1	293	-33.19	151	-18.41	344089	20	2640	160 932
NC_022308.1_285	XR_311294.1	---	uncharacterized LOC102185732	444	-42.19	154	-15.78	344941	20	928	49 664 833
NC_022308.1_285	XM_005695606.1	XP_005695663.1	zinc finger protein 502%2C transcript variant X2	425	-37.08	145	-14.5	344966	20	5197	296 561 4546
NC_022308.1_285	XM_005698280.1	XP_005698337.1	ligand dependent nuclear receptor corepressor%2C transcript variant X2	287	-35.46	147	-18.52	345088	20	2991	121 2129
NC_022308.1_285	XM_005683085.1	XP_005683142.1	fibroblast growth factor 1 %28acidic%29%2C transcript variant X4	291	-33.16	150	-18.05	345248	20	3058	615 2528
NC_022308.1_285	XM_005676344.1	XP_005676401.1	aldehyde oxidase 1%2C transcript variant X5	307	-41.73	164	-29.86	345294	20	2792	2413 826
NC_022308.1_285	XM_005680828.1	XP_005680885.1	ets variant 6%2C transcript variant X2	302	-38.26	156	-21.56	345645	20	3968	3594 1996
NC_022308.1_285	XM_005686303.1	XP_005686360.1	transmembrane protein 182	314	-45.35	157	-25.5	346228	20	2641	1483 2480
NC_022308.1_285	XM_005701070.1	XP_005701127.1	Nance-Horan syndrome %28congenital cataracts and dental anomalies%29	294	-33.18	154	-18.05	347269	20	3470	1367 1750
NC_022308.1_285	XM_005701023.1	XP_005701080.1	acyl-CoA thioesterase 9	304	-37.12	154	-19.02	347852	20	212	93 36
NC_022308.1_285	XR_310030.1	---	inositol 1%2C4%2C5-trisphosphate receptor%2C type 2%2C transcript variant X2	770	-86.78	160	-22.73	348105	20	10284	510 5482 6805 7951 1022
NC_022308.1_285	XM_005693693.1	XP_005693750.1	guanine nucleotide binding protein %28G protein%29%2C gamma transducing activity polypeptide 2%2C transcript variant X1	300	-37.67	159	-24.45	348287	20	1612	1058 878
NC_022308.1_285	XM_005675335.1	XP_005675392.1	polyhomeotic homolog 3 %28Drosophila%29%2C transcript variant X1	297	-35.21	150	-18.12	348539	20	1766	1146 885
NC_022308.1_285	XM_005700010.1	XP_005700067.1	pellino E3 ubiquitin protein ligase family member 3	320	-40.1	170	-25.78	348617	20	1611	290 1431
NC_022308.1_285	XM_005680800.1	XP_005680857.1	phosphodiesterase 3A%2C cGMP-inhibited	298	-34.4	153	-21.61	348782	20	1425	1128 417
NC_022308.1_285	XM_005687634.1	XP_005687691.1	spermatogenesis-associated protein 13-like	287	-36.33	146	-18.25	348966	20	3449	1152 1651
NC_022308.1_285	XM_005678199.1	XP_005678256.1	DnaJ %28Hsp40%29 homolog%2C subfamily B%2C member 4	299	-40.73	159	-29.49	349469	20	3274	3104 2475
NC_022308.1_285	XM_005675837.1	XP_005675894.1	AMMECR1-like	295	-35.47	148	-17.81	350491	20	3470	1842 351
NC_022308.1_285	XM_005688484.1	XP_005688541.1	acyl-CoA synthetase short-chain family member 2%2C transcript variant X2	296	-34.23	156	-19.04	350933	20	754	290 735
NC_022308.1_285	XM_005692177.1	XP_005692234.1	sphingomyelin phosphodiesterase 3%2C neutral membrane %28neutral sphingomyelinase II%29	288	-32.28	146	-17.4	350964	20	2944	1112 556
NC_022308.1_285	XM_005679259.1	XP_005679316.1	secernin 1	450	-56.07	155	-22.92	351044	20	3435	532 876 1000
NC_022308.1_285	XM_005697792.1	XP_005697849.1	bromodomain adjacent to zinc finger domain%2C 1B	293	-33.46	147	-17.39	351180	20	1746	1384 403
NC_022308.1_285	XM_005685411.1	XP_005685468.1	kelch-like family member 33	301	-41.45	151	-22.21	351498	20	1964	705 373
NC_022308.1_285	XM_005690810.1	XP_005690867.1	DNA-damage inducible 1 homolog 2 %28S. cerevisiae%29%2C transcript variant X2	296	-38.03	153	-22.52	351552	20	6147	3663 4938
NC_022308.1_285	XR_310950.1	---	zinc finger protein 502%2C transcript variant X3	425	-37.08	145	-14.5	351839	20	5669	2010 2275 5018
NC_022308.1_285	XM_005693547.1	XP_005693604.1	transmembrane protein 107	308	-43.01	156	-21.51	351879	20	3287	444 2143
NC_022308.1_285	XM_005675874.1	XP_005675931.1	calcitonin receptor-like%2C transcript variant X2	294	-30.59	154	-19.63	353548	20	3519	394 851
NC_022308.1_285	XM_005677136.1	XP_005677193.1	chromosome 3 open reading frame%2C human C1orf226%2C transcript variant X2	292	-30.43	146	-15.95	353825	20	2917	288 996
NC_022308.1_285	XM_005691912.1	XP_005691969.1	zinc finger%2C CCHC domain containing 14	298	-33.72	158	-20.45	354141	20	3963	3768 862
NC_022308.1_285	XM_005674753.1	XP_005674810.1	ADAM metallopeptidase with thrombospondin type 1 motif%2C 5	447	-43.53	152	-15.86	354920	20	2842	1870 2773 149
NC_022308.1_285	XM_005687582.1	XP_005687639.1	von Willebrand factor A domain containing 8	316	-48.55	160	-26.15	355332	20	814	292 682
NC_022308.1_285	XM_005691462.1	XP_005691519.1	V-set and immunoglobulin domain containing 10%2C transcript variant X1	289	-31.63	149	-17.06	356537	20	1807	1479 262
NC_022308.1_285	XM_005695668.1	XP_005695725.1	integrin%2C alpha 9	447	-53.49	155	-22.64	356580	20	4585	3509 1712 1119
NC_022308.1_285	XR_311245.1	---	uncharacterized LOC102191594%2C transcript variant X1	293	-35.56	153	-18.28	357019	20	5368	4425 3581
NC_022308.1_285	XM_005692497.1	XP_005692554.1	zinc finger protein 792	310	-39.37	160	-25.43	357309	20	1452	1316 475
NC_022308.1_285	XM_005692796.1	XP_005692853.1	prostacyclin receptor-like	304	-38.74	154	-19.99	357470	20	714	697 48
NC_022308.1_285	XR_309865.1	---	peptidoglycan recognition protein 3%2C transcript variant X4	302	-40.66	154	-23.23	357963	20	1935	1033 563
NC_022308.1_285	XR_311247.1	---	uncharacterized LOC102191594%2C transcript variant X3	293	-35.56	153	-18.28	358451	20	5544	4425 3581
NC_022308.1_285	XM_005691112.1	XP_005691169.1	DENN domain-containing protein 1A-like	297	-38.65	154	-22.45	358601	20	5601	2622 1943
NC_022308.1_285	XM_005675875.1	XP_005675932.1	calcitonin receptor-like%2C transcript variant X3	294	-30.59	154	-19.63	358736	20	3519	394 851
NC_022308.1_285	XM_005697132.1	XP_005697189.1	twisted gastrulation homolog 1 %28Drosophila%29	289	-33.67	147	-19.97	358995	20	2791	942 2038
NC_022308.1_285	XR_310923.1	---	WAS%2FWASL-interacting protein family member 2-like%2C transcript variant X3	741	-80.56	153	-18.88	359016	20	7115	4960 2621 5126 1977 2079
NC_022308.1_285	XM_005680168.1	XP_005680225.1	leucine-rich repeat kinase 2%2C transcript variant X3	294	-30.44	149	-16.45	359017	20	1113	111 324
NC_022308.1_285	XM_005678900.1	XP_005678957.1	cyclin-dependent kinase 14	296	-33.78	156	-22.43	359603	20	3568	1215 2398
NC_022308.1_285	XM_005694551.1	XP_005694608.1	ectodermal-neural cortex 1 %28with BTB domain%29%2C transcript variant X2	293	-33.19	151	-18.41	359622	20	2640	160 932
NC_022308.1_285	XM_005683353.1	XP_005683410.1	Treacher Collins-Franceschetti syndrome 1	309	-38.16	155	-21.24	359956	20	917	797 671
NC_022308.1_285	XM_005687698.1	XP_005687755.1	glypican 6	297	-30.5	157	-17.25	360854	20	4442	3198 2135
NC_022308.1_285	XM_005676343.1	XP_005676400.1	aldehyde oxidase 1%2C transcript variant X4	307	-41.73	164	-29.86	361356	20	2849	2470 883
NC_022308.1_285	XM_005693694.1	XP_005693751.1	guanine nucleotide binding protein %28G protein%29%2C gamma transducing activity polypeptide 2%2C transcript variant X2	300	-37.67	159	-24.45	361808	20	1625	1058 878
NC_022308.1_285	XM_005688483.1	XP_005688540.1	acyl-CoA synthetase short-chain family member 2%2C transcript variant X1	296	-34.23	156	-19.04	362009	20	754	290 735
NC_022308.1_285	XM_005691463.1	XP_005691520.1	V-set and immunoglobulin domain containing 10%2C transcript variant X2	289	-31.63	149	-17.06	362195	20	1807	1479 262
NC_022308.1_285	XM_005680368.1	XP_005680425.1	zinc finger CCCH-type containing 10	291	-32.03	150	-18.29	362810	20	1592	726 242
NC_022308.1_285	XM_005683084.1	XP_005683141.1	fibroblast growth factor 1 %28acidic%29%2C transcript variant X3	291	-33.16	150	-18.05	363132	20	3058	615 2528
NC_022308.1_285	XM_005690809.1	XP_005690866.1	DNA-damage inducible 1 homolog 2 %28S. cerevisiae%29%2C transcript variant X1	296	-38.03	153	-22.52	363329	20	6147	3663 4938
NC_022308.1_285	XM_005697461.1	XP_005697518.1	zinc finger protein 75D-like%2C transcript variant X2	291	-31.3	149	-16.56	363508	20	2296	1249 1763
NC_022308.1_285	XM_005675873.1	XP_005675930.1	calcitonin receptor-like%2C transcript variant X1	294	-30.59	154	-19.63	363646	20	3519	394 851
NC_022308.1_285	XM_005686187.1	XP_005686244.1	serine palmitoyltransferase 2-like	296	-32.81	154	-18.69	363960	20	4963	3451 2961
NC_022308.1_285	XM_005677135.1	XP_005677192.1	chromosome 3 open reading frame%2C human C1orf226%2C transcript variant X1	292	-30.43	146	-15.95	364327	20	2917	288 996
NC_022308.1_285	XM_005676340.1	XP_005676397.1	aldehyde oxidase 1%2C transcript variant X1	307	-41.73	164	-29.86	365792	20	2201	1822 235
NC_022308.1_285	XM_005697462.1	XP_005697519.1	zinc finger protein 75D-like%2C transcript variant X3	291	-31.3	149	-16.56	366208	20	2296	1249 1763
NC_022308.1_285	XM_005697460.1	XP_005697517.1	zinc finger protein 75D-like%2C transcript variant X1	291	-31.3	149	-16.56	366499	20	2296	1249 1763
NC_022308.1_285	XR_311246.1	---	uncharacterized LOC102191594%2C transcript variant X2	293	-35.56	153	-18.28	366672	20	5205	4262 3418
NC_022308.1_285	XM_005698406.1	XP_005698463.1	meningioma expressed antigen 5 %28hyaluronidase%29	300	-37.2	150	-20.27	366977	20	1956	1452 1552
NC_022308.1_285	XR_311201.1	---	uncharacterized LOC102184318	290	-30.63	150	-15.66	367407	20	767	259 687
NC_022308.1_285	XR_309918.1	---	uncharacterized LOC102175355	304	-32.38	157	-16.44	367647	20	1107	499 508
NC_022308.1_285	XM_005683083.1	XP_005683140.1	fibroblast growth factor 1 %28acidic%29%2C transcript variant X2	291	-33.16	150	-18.05	367671	20	3058	615 2528
NC_022310.1_334	XM_005681627.1	XP_005681684.1	platelet-derived growth factor receptor%2C alpha polypeptide	309	-41.84	160	-21.05	368040	23	2924	1416 1659
NC_022310.1_334	XM_005694540.1	XP_005694597.1	cytoplasmic polyadenylation element binding protein 4%2C transcript variant X1	310	-44.19	157	-22.86	368084	23	4177	2432 3045
NC_022310.1_334	XM_005690983.1	XP_005691040.1	chromosome 16 open reading frame%2C human C1orf27%2C transcript variant X1	299	-33.7	151	-18.86	368110	23	1694	988 134
NC_022310.1_334	XM_005680564.1	XP_005680621.1	thioredoxin reductase 1%2C transcript variant X8	285	-40.18	145	-20.83	368117	23	1815	241 1262
NC_022310.1_334	XM_005698034.1	XP_005698091.1	GATS protein-like 2	736	-107.93	153	-22.33	368147	23	5615	1393 3551 3292 738 5377
NC_022310.1_334	XM_005676597.1	XP_005676654.1	transmembrane protein 198	301	-41.54	151	-22.55	368269	23	754	19 533
NC_022310.1_334	XM_005693462.1	XP_005693519.1	phospholipase D2%2C transcript variant X2	304	-44.49	157	-29.38	368527	23	556	13 477
NC_022310.1_334	XM_005684284.1	XP_005684341.1	protein tyrosine phosphatase%2C non-receptor type 3%2C transcript variant X2	437	-56.19	147	-21.38	368564	23	3529	305 437 2373
NC_022310.1_334	XM_005697474.1	XP_005697531.1	SLX4 structure-specific endonuclease subunit	292	-41.34	152	-22.7	368674	23	645	413 337
NC_022310.1_334	XM_005688871.1	XP_005688928.1	derlin 1%2C transcript variant X2	296	-45.79	150	-23.21	368963	23	1719	649 8
NC_022310.1_334	XM_005688024.1	XP_005688081.1	Scm-like with four mbt domains 2	454	-71.08	156	-26.19	369164	23	4543	2399 130 743
NC_022310.1_334	XM_005683304.1	XP_005683361.1	methyl-CpG binding domain protein 3	299	-39.69	158	-19.86	369478	23	1073	977 378
NC_022310.1_334	XM_005688966.1	XP_005689023.1	protein-L-isoaspartate %28D-aspartate%29 O-methyltransferase domain containing 1%2C transcript variant X2	305	-42.56	156	-22.84	369489	23	2235	1566 1330
NC_022310.1_334	XM_005675767.1	XP_005675824.1	transient receptor potential cation channel%2C subfamily M%2C member 2	289	-32.3	148	-17.08	369492	23	1106	263 692
NC_022310.1_334	XM_005690144.1	XP_005690201.1	synaptotagmin XIII	432	-47.16	146	-16.89	369657	23	3603	484 930 1370
NC_022310.1_334	XM_005689392.1	XP_005689449.1	sestrin 3%2C transcript variant X1	312	-37.49	160	-21.33	369982	23	7765	4477 4456
NC_022310.1_334	XM_005688560.1	XP_005688617.1	zinc fingers and homeoboxes 3	456	-72.46	155	-26.03	369989	23	5577	4720 2119 81
NC_022310.1_334	XM_005682714.1	XP_005682771.1	synuclein%2C alpha interacting protein%2C transcript variant X4	284	-32.89	143	-16.6	370117	23	468	253 81
NC_022310.1_334	XM_005676733.1	XP_005676790.1	zinc finger%2C CCHC domain containing 17%2C transcript variant X3	299	-39.41	150	-21.03	370127	23	492	34 188
NC_022310.1_334	XR_310644.1	---	uncharacterized LOC102169320%2C transcript variant X1	292	-46.19	148	-24.3	370161	23	7966	159 1876
NC_022310.1_334	XM_005680828.1	XP_005680885.1	ets variant 6%2C transcript variant X2	444	-60.71	152	-23.9	370180	23	3968	178 1782 2899
NC_022310.1_334	XM_005675193.1	XP_005675250.1	endothelin converting enzyme 2%2C transcript variant X3	150	-30.01	150	-30.01	370631	23	797	253
NC_022310.1_334	XM_005682712.1	XP_005682769.1	synuclein%2C alpha interacting protein%2C transcript variant X2	284	-32.89	143	-16.6	370699	23	857	726 554
NC_022310.1_334	XM_005675192.1	XP_005675249.1	endothelin converting enzyme 2%2C transcript variant X2	150	-30.01	150	-30.01	370820	23	807	253
NC_022310.1_334	XM_005680561.1	XP_005680618.1	thioredoxin reductase 1%2C transcript variant X5	285	-40.18	145	-20.83	371045	23	1815	241 1262
NC_022310.1_334	XM_005690728.1	XP_005690785.1	hexose-6-phosphate dehydrogenase %28glucose 1-dehydrogenase%29	597	-75.76	155	-21.85	371113	23	6080	2712 4827 4688 284
NC_022310.1_334	XM_005681199.1	XP_005681256.1	tubulin tyrosine ligase-like family%2C member 12	284	-36.99	143	-20.45	371184	23	1230	443 711
NC_022310.1_334	XM_005686046.1	XP_005686103.1	presenilin 1%2C transcript variant X2	286	-33.25	143	-17.21	371397	23	1099	285 479
NC_022310.1_334	XM_005681805.1	XP_005681862.1	CCR4-NOT transcription complex%2C subunit 6-like	310	-44.2	156	-23.8	371449	23	7163	6750 5878
NC_022310.1_334	XM_005678469.1	XP_005678526.1	UDP-N-acetylglucosamine%2FUDP-glucose%2FGDP-mannose transporter-like	311	-42.04	158	-23.81	371634	23	4605	914 2613
NC_022310.1_334	XM_005688306.1	XP_005688363.1	syntaxin 16%2C transcript variant X2	303	-46.94	152	-23.65	371774	23	2821	2039 2089
NC_022310.1_334	XM_005688309.1	XP_005688366.1	syntaxin 16%2C transcript variant X5	303	-46.94	152	-23.65	371820	23	2821	2039 2089
NC_022310.1_334	XM_005678223.1	XP_005678280.1	ubiquitin specific peptidase 33%2C transcript variant X1	152	-30.02	152	-30.02	371899	23	1022	950
NC_022310.1_334	XM_005685768.1	XP_005685825.1	tropomodulin 2 %28neuronal%29%2C transcript variant X1	462	-61.17	158	-24.58	372019	23	6394	6040 4055 1211
NC_022310.1_334	XM_005700988.1	XP_005701045.1	phosphate cytidylyltransferase 1%2C choline%2C beta%2C transcript variant X3	288	-36.47	147	-20.01	372043	23	3139	1933 2392
NC_022310.1_334	XM_005693461.1	XP_005693518.1	phospholipase D2%2C transcript variant X1	304	-44.49	157	-29.38	372066	23	556	13 477
NC_022310.1_334	XM_005691670.1	XP_005691727.1	protein tyrosine phosphatase%2C non-receptor type 11	290	-42.65	150	-22.4	372098	23	4110	922 2183
NC_022310.1_334	XM_005691791.1	XP_005691848.1	ring finger and WD repeat domain 3%2C transcript variant X1	284	-34.43	144	-19.2	372604	23	2245	1458 1188
NC_022310.1_334	XM_005692716.1	XP_005692773.1	solute carrier family 17 %28vesicular glutamate transporter%29%2C member 7	296	-39.14	153	-24.44	372649	23	1126	502 566
NC_022310.1_334	XR_310647.1	---	uncharacterized LOC102169320%2C transcript variant X4	292	-46.19	148	-24.3	372840	23	6358	159 1876
NC_022310.1_334	XM_005697152.1	XP_005697209.1	slowmo homolog 1 %28Drosophila%29%2C transcript variant X2	422	-57.32	142	-20.39	373064	23	1809	1471 174 310
NC_022310.1_334	XM_005675782.1	XP_005675839.1	pericentrin	459	-64.05	160	-28.13	373118	23	3873	1600 1100 1651
NC_022310.1_334	XM_005684285.1	XP_005684342.1	protein tyrosine phosphatase%2C non-receptor type 3%2C transcript variant X3	437	-56.19	147	-21.38	373191	23	3529	305 437 2373
NC_022310.1_334	XM_005676524.1	XP_005676581.1	tensin 1	294	-44.89	147	-24.17	373249	23	4710	2393 3715
NC_022310.1_334	XM_005694448.1	XP_005694505.1	cerebellar degeneration-related protein 2-like	447	-62.26	153	-24.9	373306	23	2254	1666 507 912
NC_022310.1_334	XM_005698426.1	XP_005698483.1	calcium homeostasis modulator 2%2C transcript variant X1	296	-39.49	151	-21.74	373377	23	739	54 480
NC_022310.1_334	XM_005700362.1	XP_005700419.1	teneurin transmembrane protein 1%2C transcript variant X2	306	-36.2	155	-18.52	373497	23	4646	2075 1929
NC_022310.1_334	XM_005690986.1	XP_005691043.1	chromosome 16 open reading frame%2C human C1orf27%2C transcript variant X4	299	-33.7	151	-18.86	373858	23	1694	988 134
NC_022310.1_334	XM_005688967.1	XP_005689024.1	protein-L-isoaspartate %28D-aspartate%29 O-methyltransferase domain containing 1%2C transcript variant X3	305	-42.56	156	-22.84	373924	23	2235	1566 1330
NC_022310.1_334	XM_005684283.1	XP_005684340.1	protein tyrosine phosphatase%2C non-receptor type 3%2C transcript variant X1	437	-56.19	147	-21.38	374157	23	3529	305 437 2373
NC_022310.1_334	XM_005692560.1	XP_005692617.1	cytochrome P450 2S1-like	297	-41.58	156	-21.78	374599	23	1112	802 919
NC_022310.1_334	XM_005682456.1	XP_005682513.1	ribonucleoprotein%2C PTB-binding 1	426	-50.52	144	-18.15	374769	23	1241	1052 207 814
NC_022310.1_334	XM_005690985.1	XP_005691042.1	chromosome 16 open reading frame%2C human C1orf27%2C transcript variant X3	299	-33.7	151	-18.86	374895	23	1694	988 134
NC_022310.1_334	XM_005693840.1	XP_005693897.1	NFKB inhibitor interacting Ras-like 2	621	-74.05	160	-21.1	374968	23	1742	727 434 514 612
NC_022310.1_334	XR_310670.1	---	uncharacterized LOC102168756%2C transcript variant X1	304	-40.75	160	-21.56	375159	23	770	484 623
NC_022310.1_334	XM_005688870.1	XP_005688927.1	derlin 1%2C transcript variant X1	296	-45.79	150	-23.21	375648	23	1719	649 8
NC_022310.1_334	XM_005682917.1	XP_005682974.1	receptor accessory protein 6%2C transcript variant X1	292	-36.31	149	-18.91	375719	23	143	92 73
NC_022310.1_334	XM_005698427.1	XP_005698484.1	calcium homeostasis modulator 2%2C transcript variant X2	296	-39.49	151	-21.74	375845	23	642	54 480
NC_022310.1_334	XM_005688784.1	XP_005688841.1	MAF1 homolog %28S. cerevisiae%29	161	-34.43	161	-34.43	376038	23	444	75
NC_022310.1_334	XM_005676903.1	XP_005676960.1	mitochondrial E3 ubiquitin protein ligase 1	290	-40.48	147	-21.79	376231	23	1213	1142 66
NC_022310.1_334	XM_005680562.1	XP_005680619.1	thioredoxin reductase 1%2C transcript variant X6	285	-40.18	145	-20.83	376309	23	1815	241 1262
NC_022310.1_334	XM_005675603.1	XP_005675660.1	solute carrier organic anion transporter family%2C member 2A1	316	-51.83	172	-29.94	376386	23	2368	1564 280
NC_022310.1_334	XM_005698607.1	XP_005698664.1	RNA binding motif protein 20	292	-38.36	146	-21.01	376484	23	2759	431 1923
NC_022310.1_334	XM_005681029.1	XP_005681086.1	tetraspanin-11-like	156	-32.51	156	-32.51	376573	23	2796	63
NC_022310.1_334	XM_005688276.1	XP_005688333.1	protein tyrosine kinase 6	457	-64.06	159	-23.59	376635	23	1607	956 628 1304
NC_022310.1_334	XM_005696462.1	XP_005696519.1	chromosome 23 open reading frame%2C human C6orf106	621	-82.12	166	-25.72	376854	23	5560	2135 600 985 3446
NC_022310.1_334	XM_005680557.1	XP_005680614.1	thioredoxin reductase 1%2C transcript variant X1	285	-40.18	145	-20.83	376971	23	1815	241 1262
NC_022310.1_334	XM_005691666.1	XP_005691723.1	solute carrier family 5 %28sodium%2Fglucose cotransporter%29%2C member 1%2C transcript variant X2	305	-41.93	159	-23.22	377112	23	836	616 73
NC_022310.1_334	XM_005684286.1	XP_005684343.1	protein tyrosine phosphatase%2C non-receptor type 3%2C transcript variant X4	437	-56.19	147	-21.38	377300	23	3529	305 437 2373
NC_022310.1_334	XR_310646.1	---	uncharacterized LOC102169320%2C transcript variant X3	292	-46.19	148	-24.3	377382	23	7900	159 1876
NC_022310.1_334	XM_005676877.1	XP_005676934.1	leucine zipper protein 1%2C transcript variant X1	316	-53.5	163	-29.44	377394	23	3813	2233 434
NC_022310.1_334	XM_005686709.1	XP_005686766.1	polymerase %28RNA%29 I polypeptide A%2C 194kDa	301	-47.79	156	-29.31	377479	23	899	394 1
NC_022310.1_334	XM_005691532.1	XP_005691589.1	SH2B adaptor protein 3	298	-33.39	151	-17.95	377663	23	2608	2494 2390
NC_022310.1_334	XM_005697684.1	XP_005697741.1	potassium channel tetramerization domain containing 13	294	-43.4	148	-25.21	377855	23	550	453 255
NC_022310.1_334	XM_005698794.1	XP_005698851.1	protein phosphatase 1%2C regulatory subunit 3B%2C transcript variant X2	305	-41.73	154	-21.61	378076	23	4022	2672 602
NC_022310.1_334	XM_005696900.1	XP_005696957.1	PRP4 pre-mRNA processing factor 4 homolog B %28yeast%29%2C transcript variant X1	172	-32.27	172	-32.27	378087	23	4244	1642
NC_022310.1_334	XM_005681247.1	XP_005681304.1	plexin B2	304	-45.16	156	-27.59	378221	23	650	91 213
NC_022310.1_334	XM_005701835.1	XP_005701892.1	neuron navigator 1	297	-40.07	149	-20.38	378474	23	750	599 672
NC_022310.1_334	XM_005685503.1	XP_005685560.1	calcineurin-like EF-hand protein 1	287	-34.53	146	-19.89	378516	23	1879	365 52
NC_022310.1_334	XM_005685456.1	XP_005685513.1	gremlin 1%2C transcript variant X1	292	-41.1	150	-24.28	378552	23	3556	1784 94
NC_022310.1_334	XM_005685021.1	XP_005685078.1	mutated in colorectal cancers	285	-38.32	144	-19.3	378690	23	4695	2484 1503
NC_022310.1_334	XM_005688432.1	XP_005688489.1	bone morphogenetic protein 7	290	-39.59	145	-23.97	378832	23	1884	349 1033
NC_022310.1_334	XM_005694453.1	XP_005694510.1	uncharacterized LOC102177376	308	-36.16	157	-19.37	378903	23	674	1 73
NC_022310.1_334	XM_005683763.1	XP_005683820.1	GLIS family zinc finger 3	318	-42.8	172	-22.81	379033	23	4133	478 1220
NC_022310.1_334	XM_005693418.1	XP_005693475.1	ankyrin repeat and FYVE domain containing 1%2C transcript variant X2	297	-37.01	149	-19.25	379064	23	4025	46 1118
NC_022310.1_334	XM_005683493.1	XP_005683550.1	mannosidase%2C alpha%2C class 2A%2C member 1%2C transcript variant X1	290	-34.18	147	-17.63	379265	23	2595	2037 2001
NC_022310.1_334	XM_005677107.1	XP_005677164.1	myelin protein zero-like 1	302	-47.65	153	-26.2	379348	23	2437	1949 1511
NC_022310.1_334	XM_005688311.1	XP_005688368.1	syntaxin 16%2C transcript variant X7	303	-46.94	152	-23.65	379431	23	2821	2039 2089
NC_022310.1_334	XM_005688308.1	XP_005688365.1	syntaxin 16%2C transcript variant X4	303	-46.94	152	-23.65	379463	23	2821	2039 2089
NC_022310.1_334	XM_005700522.1	XP_005700579.1	zinc finger protein 275%2C transcript variant X1	322	-48.08	172	-33.27	379754	23	4821	3907 126
NC_022310.1_334	XM_005687858.1	XP_005687915.1	calcium%2Fcalmodulin-dependent protein kinase ID	284	-41.83	144	-21.28	379761	23	448	51 42
NC_022310.1_334	XM_005685458.1	XP_005685515.1	gremlin 1%2C transcript variant X3	292	-41.1	150	-24.28	379818	23	3556	1784 94
NC_022310.1_334	XR_310671.1	---	uncharacterized LOC102168756%2C transcript variant X2	304	-40.75	160	-21.56	379863	23	649	363 502
NC_022310.1_334	XM_005696901.1	XP_005696958.1	PRP4 pre-mRNA processing factor 4 homolog B %28yeast%29%2C transcript variant X2	172	-32.27	172	-32.27	380027	23	4244	1642
NC_022310.1_334	XM_005693417.1	XP_005693474.1	ankyrin repeat and FYVE domain containing 1%2C transcript variant X1	297	-37.01	149	-19.25	380203	23	4025	46 1118
NC_022310.1_334	XM_005691665.1	XP_005691722.1	solute carrier family 5 %28sodium%2Fglucose cotransporter%29%2C member 1%2C transcript variant X1	305	-41.93	159	-23.22	380372	23	836	616 73
NC_022310.1_334	XM_005693858.1	XP_005693915.1	family with sequence similarity 134%2C member C	289	-39.65	147	-21.27	380402	23	1715	897 879
NC_022310.1_334	XM_005691253.1	XP_005691310.1	SET domain containing %28lysine methyltransferase%29 7	284	-36.9	142	-18.45	380460	23	2501	2397 2418
NC_022310.1_334	XM_005688305.1	XP_005688362.1	syntaxin 16%2C transcript variant X1	303	-46.94	152	-23.65	380579	23	2821	2039 2089
NC_022310.1_334	XM_005695119.1	XP_005695176.1	sorting nexin 33	451	-64.99	155	-23.74	380602	23	4484	752 29 893
NC_022310.1_334	XM_005681800.1	XP_005681857.1	septin 11%2C transcript variant X5	307	-44.22	155	-26.32	380876	23	2075	944 1822
NC_022310.1_334	XM_005695668.1	XP_005695725.1	integrin%2C alpha 9	298	-45.4	151	-23.07	381115	23	4585	3101 2716
NC_022310.1_334	XM_005682457.1	XP_005682514.1	tyrosine kinase 2	280	-35.32	140	-21.81	381135	23	450	1 89
NC_022310.1_334	XM_005698795.1	XP_005698852.1	protein phosphatase 1%2C regulatory subunit 3B%2C transcript variant X3	305	-41.73	154	-21.61	381178	23	4022	2672 602
NC_022310.1_334	XM_005680559.1	XP_005680616.1	thioredoxin reductase 1%2C transcript variant X3	285	-40.18	145	-20.83	381304	23	1815	241 1262
NC_022310.1_334	XM_005696524.1	XP_005696581.1	translocation associated membrane protein 2	311	-41.96	160	-21.79	381380	23	4133	2097 888
NC_022310.1_334	XM_005680659.1	XP_005680716.1	FAD-dependent oxidoreductase domain containing 2	310	-40.38	162	-24.42	381452	23	1738	462 1699
NC_022310.1_334	XM_005688969.1	XP_005689026.1	protein-L-isoaspartate %28D-aspartate%29 O-methyltransferase domain containing 1%2C transcript variant X5	305	-42.56	156	-22.84	381815	23	2235	1566 1330
NC_022310.1_334	XM_005681154.1	XP_005681211.1	microtubule associated monooxygenase%2C calponin and LIM domain containing 3	309	-50.01	161	-29.9	381891	23	2272	937 1319
NC_022310.1_334	XM_005695121.1	XP_005695178.1	SIN3 transcription regulator family member A	305	-43.47	156	-24.23	382084	23	1049	275 706
NC_022310.1_334	XM_005682918.1	XP_005682975.1	receptor accessory protein 6%2C transcript variant X2	292	-36.31	149	-18.91	382378	23	143	92 73
NC_022310.1_334	XM_005685457.1	XP_005685514.1	gremlin 1%2C transcript variant X2	292	-41.1	150	-24.28	382411	23	3556	1784 94
NC_022310.1_334	XM_005700679.1	XP_005700736.1	neuroligin 3%2C transcript variant X2	298	-48.74	151	-26	382658	23	1093	320 685
NC_022310.1_334	XM_005695847.1	XP_005695904.1	decapping mRNA 1A	291	-35.05	151	-19.69	382713	23	3900	174 327
NC_022310.1_334	XM_005709364.1	XP_005709421.1	syndecan 3	297	-41.76	149	-22.39	382755	23	3877	236 502
NC_022310.1_334	XM_005677007.1	XP_005677064.1	low density lipoprotein receptor adaptor protein 1	452	-61.92	160	-22.72	382843	23	1843	1260 1404 1321
NC_022310.1_334	XM_005698038.1	XP_005698095.1	eukaryotic translation initiation factor 4H	291	-39	151	-24.73	382972	23	1792	796 1331
NC_022310.1_334	XM_005688285.1	XP_005688342.1	RBBP8 N-terminal like	302	-34.95	157	-20.12	383158	23	599	26 114
NC_022310.1_334	XM_005683195.1	XP_005683252.1	antioxidant 1 copper chaperone%2C transcript variant X2	294	-45.87	154	-25.34	383196	23	1268	148 375
NC_022310.1_334	XM_005680558.1	XP_005680615.1	thioredoxin reductase 1%2C transcript variant X2	285	-40.18	145	-20.83	383250	23	1815	241 1262
NC_022310.1_334	XM_005688773.1	XP_005688830.1	zinc finger protein 7	308	-41.83	162	-21.2	383287	23	2620	607 1067
NC_022310.1_334	XM_005676930.1	XP_005676987.1	CTD %28carboxy-terminal domain%2C RNA polymerase II%2C polypeptide A%29 small phosphatase 1	429	-55.52	145	-19.67	383372	23	1603	1063 104 648
NC_022310.1_334	XM_005688310.1	XP_005688367.1	syntaxin 16%2C transcript variant X6	303	-46.94	152	-23.65	383696	23	2821	2039 2089
NC_022310.1_334	XM_005678224.1	XP_005678281.1	ubiquitin specific peptidase 33%2C transcript variant X2	152	-30.02	152	-30.02	383722	23	1022	950
NC_022310.1_334	XM_005676878.1	XP_005676935.1	leucine zipper protein 1%2C transcript variant X2	316	-53.5	163	-29.44	383766	23	3813	2233 434
NC_022310.1_334	XM_005681277.1	XP_005681334.1	methyltransferase like 14%2C transcript variant X2	297	-40.33	149	-20.42	383827	23	2907	1574 1863
NC_022310.1_334	XR_310645.1	---	uncharacterized LOC102169320%2C transcript variant X2	292	-46.19	148	-24.3	383878	23	6344	159 1876
NC_022310.1_334	XM_005700363.1	XP_005700420.1	teneurin transmembrane protein 1%2C transcript variant X3	306	-36.2	155	-18.52	383909	23	4646	2075 1929
NC_022310.1_334	XM_005675191.1	XP_005675248.1	endothelin converting enzyme 2%2C transcript variant X1	150	-30.01	150	-30.01	384053	23	807	253
NC_022310.1_334	XM_005690402.1	XP_005690459.1	solute carrier family 41 %28magnesium transporter%29%2C member 1	349	-58.79	177	-31.48	384181	23	2351	594 1806
NC_022310.1_334	XR_310418.1	---	uncharacterized LOC102169190	317	-45.53	161	-22.81	384400	23	1227	609 514
NC_022310.1_334	XM_005698429.1	XP_005698486.1	SH3 and PX domains 2A	304	-41.9	157	-21.56	384510	23	7415	1234 660
NC_022310.1_334	XM_005699388.1	XP_005699445.1	Ras association %28RalGDS%2FAF-6%29 domain family member 4	305	-37.85	157	-19.95	384589	23	1454	643 12
NC_022310.1_334	XM_005681801.1	XP_005681858.1	septin 11%2C transcript variant X6	307	-44.22	155	-26.32	384940	23	2075	944 1822
NC_022310.1_334	XM_005685769.1	XP_005685826.1	tropomodulin 2 %28neuronal%29%2C transcript variant X2	462	-61.17	158	-24.58	385065	23	6394	6040 4055 1211
NC_022310.1_334	XM_005694352.1	XP_005694409.1	pleckstrin homology domain containing%2C family M %28with RUN domain%29 member 1	451	-63.07	156	-24.48	385079	23	2072	183 44 522
NC_022310.1_334	XM_005691792.1	XP_005691849.1	ring finger and WD repeat domain 3%2C transcript variant X2	284	-34.43	144	-19.2	385250	23	2245	1458 1188
NC_022310.1_334	XM_005688099.1	XP_005688156.1	urocortin 3	309	-43.23	156	-21.95	385277	23	437	346 153
NC_022310.1_334	XR_310781.1	---	RAP1 GTPase activating protein 2%2C transcript variant X5	303	-41.44	152	-23.04	385397	23	6497	1814 4435
NC_022310.1_334	XM_005700678.1	XP_005700735.1	neuroligin 3%2C transcript variant X1	298	-48.74	151	-26	385659	23	1091	320 685
NC_022310.1_334	XM_005691330.1	XP_005691387.1	ankyrin repeat and LEM domain containing 2	297	-39.22	155	-22.66	385724	23	1715	639 672
NC_022310.1_334	XM_005683494.1	XP_005683551.1	mannosidase%2C alpha%2C class 2A%2C member 1%2C transcript variant X2	290	-34.18	147	-17.63	385749	23	2595	2037 2001
NC_022310.1_334	XM_005690987.1	XP_005691044.1	chromosome 16 open reading frame%2C human C1orf27%2C transcript variant X5	299	-33.7	151	-18.86	385822	23	1694	988 134
NC_022310.1_334	XM_005681114.1	XP_005681171.1	cold shock domain containing C2%2C RNA binding	308	-45.3	154	-23.78	385873	23	1719	956 1644
NC_022310.1_334	XM_005686755.1	XP_005686812.1	required for meiotic nuclear division 5 homolog A %28S. cerevisiae%29	302	-35.74	151	-20.79	386035	23	4423	210 915
NC_022310.1_334	XM_005698793.1	XP_005698850.1	protein phosphatase 1%2C regulatory subunit 3B%2C transcript variant X1	305	-41.73	154	-21.61	386081	23	4022	2672 602
NC_022310.1_334	XM_005686701.1	XP_005686758.1	charged multivesicular body protein 3	294	-40.58	150	-21.2	386113	23	3144	1805 1595
NC_022310.1_334	XM_005684287.1	XP_005684344.1	protein tyrosine phosphatase%2C non-receptor type 3%2C transcript variant X5	437	-56.19	147	-21.38	386313	23	3529	305 437 2373
NC_022310.1_334	XM_005697338.1	XP_005697395.1	RAB40C%2C member RAS oncogene family	283	-37.27	143	-19.05	386536	23	2189	1011 546
NC_022310.1_334	XM_005689556.1	XP_005689613.1	Rho guanine nucleotide exchange factor %28GEF%29 12%2C transcript variant X1	319	-36.88	163	-18.5	386560	23	4122	29 2476
NC_022310.1_334	XM_005694294.1	XP_005694351.1	myeloid%2Flymphoid or mixed-lineage leukemia %28trithorax homolog%2C Drosophila%29%3B translocated to%2C 6	298	-43.18	153	-23.14	386613	23	3791	1270 1215
NC_022310.1_334	XM_005681080.1	XP_005681137.1	Josephin domain containing 1	298	-30.29	150	-15.38	386636	23	2004	1537 1346
NC_022310.1_334	XM_005680563.1	XP_005680620.1	thioredoxin reductase 1%2C transcript variant X7	285	-40.18	145	-20.83	386697	23	1815	241 1262
NC_022310.1_334	XM_005691710.1	XP_005691767.1	kringle containing transmembrane protein 1	310	-40.78	160	-22.67	386900	23	3635	1994 856
NC_022310.1_334	XR_310801.1	---	cyclin-dependent kinase 12%2C transcript variant X4	457	-63.24	162	-26.45	386921	23	5175	3663 2804 402
NC_022310.1_334	XM_005696139.1	XP_005696196.1	solute carrier family 6 %28neurotransmitter transporter%29%2C member 11	295	-32.56	151	-16.31	387160	23	1873	1182 1019
NC_022310.1_334	XM_005689557.1	XP_005689614.1	Rho guanine nucleotide exchange factor %28GEF%29 12%2C transcript variant X2	319	-36.88	163	-18.5	387186	23	4122	29 2476
NC_022310.1_334	XM_005687853.1	XP_005687910.1	UPF2 regulator of nonsense transcripts homolog %28yeast%29	304	-39.44	155	-20.65	387187	23	1268	719 1203
NC_022310.1_334	XM_005700680.1	XP_005700737.1	neuroligin 3%2C transcript variant X3	298	-48.74	151	-26	387317	23	1008	320 685
NC_022310.1_334	XM_005688965.1	XP_005689022.1	protein-L-isoaspartate %28D-aspartate%29 O-methyltransferase domain containing 1%2C transcript variant X1	305	-42.56	156	-22.84	387438	23	2235	1566 1330
NC_022310.1_334	XM_005682711.1	XP_005682768.1	synuclein%2C alpha interacting protein%2C transcript variant X1	284	-32.89	143	-16.6	387547	23	899	768 596
NC_022310.1_334	XM_005696835.1	XP_005696892.1	kinesin family member 13A	309	-49.48	161	-28.15	387824	23	2453	91 45
NC_022310.1_334	XM_005695680.1	XP_005695737.1	Golgi reassembly-stacking protein 1-like	305	-46.73	159	-26.21	387909	23	1721	441 761
NC_022310.1_334	XM_005700361.1	XP_005700418.1	teneurin transmembrane protein 1%2C transcript variant X1	306	-36.2	155	-18.52	388320	23	4646	2075 1929
NC_022310.1_334	XM_005690984.1	XP_005691041.1	chromosome 16 open reading frame%2C human C1orf27%2C transcript variant X2	299	-33.7	151	-18.86	388806	23	1694	988 134
NC_022310.1_334	XR_310802.1	---	cyclin-dependent kinase 12%2C transcript variant X5	457	-63.24	162	-26.45	388837	23	4837	3663 2804 402
NC_022310.1_334	XM_005682713.1	XP_005682770.1	synuclein%2C alpha interacting protein%2C transcript variant X3	284	-32.89	143	-16.6	389081	23	547	332 160
NC_022310.1_334	XM_005684006.1	XP_005684063.1	charged multivesicular body protein 7	305	-40.12	153	-22.29	389159	23	1488	317 1237
NC_022310.1_334	XM_005700376.1	XP_005700433.1	E74-like factor 4 %28ets domain transcription factor%29	310	-45.35	157	-24.35	389392	23	3872	76 2486
NC_022310.1_334	XM_005686045.1	XP_005686102.1	presenilin 1%2C transcript variant X1	286	-33.25	143	-17.21	389486	23	1099	285 479
NC_022310.1_334	XM_005698889.1	XP_005698946.1	adaptor-related protein complex 3%2C mu 2 subunit	291	-43.06	151	-24.77	389525	23	2807	179 628
NC_022310.1_334	XR_310648.1	---	uncharacterized LOC102169320%2C transcript variant X5	292	-46.19	148	-24.3	389541	23	6255	159 1876
NC_022310.1_334	XM_005679374.1	XP_005679431.1	zinc finger%2C MIZ-type containing 2	307	-41.56	159	-22.02	389662	23	874	64 335
NC_022310.1_334	XM_005693777.1	XP_005693834.1	retinoic acid receptor%2C alpha%2C transcript variant X1	316	-36.57	161	-18.57	389704	23	1351	299 995
NC_022310.1_334	XM_005680560.1	XP_005680617.1	thioredoxin reductase 1%2C transcript variant X4	285	-40.18	145	-20.83	389756	23	1815	241 1262
NC_022310.1_334	XM_005692419.1	XP_005692476.1	chromosome 18 open reading frame%2C human C19orf54	305	-38.2	158	-22.26	389969	23	1185	1050 13
NC_022310.1_334	XM_005700523.1	XP_005700580.1	zinc finger protein 275%2C transcript variant X2	322	-48.08	172	-33.27	390291	23	4821	3907 126
NC_022310.1_334	XM_005694583.1	XP_005694640.1	uncharacterized LOC102180629	441	-52.68	155	-19.67	390486	23	4920	2394 2803 4734
NC_022310.1_334	XM_005688968.1	XP_005689025.1	protein-L-isoaspartate %28D-aspartate%29 O-methyltransferase domain containing 1%2C transcript variant X4	305	-42.56	156	-22.84	390507	23	2235	1566 1330
NC_022310.1_334	XM_005689394.1	XP_005689451.1	sestrin 3%2C transcript variant X3	312	-37.49	160	-21.33	390601	23	7765	4477 4456
NC_022310.1_334	XM_005682611.1	XP_005682668.1	MOB kinase activator 3A	304	-43.83	155	-24.05	390657	23	1271	1143 851
NC_022310.1_334	XM_005698282.1	XP_005698339.1	Rho GTPase activating protein 19	296	-33.29	152	-17.07	390702	23	3654	1777 2824
NC_022310.1_334	XM_005689393.1	XP_005689450.1	sestrin 3%2C transcript variant X2	312	-37.49	160	-21.33	390827	23	7765	4477 4456
NC_022310.1_334	XM_005699167.1	XP_005699224.1	chromosome 28 open reading frame%2C human C10orf54	435	-63.04	147	-23.15	390900	23	7020	5577 239 4311
NC_022310.1_334	XM_005693104.1	XP_005693161.1	septin 4	158	-31.56	158	-31.56	390929	23	163	50
NC_022310.1_334	XM_005679433.1	XP_005679490.1	leptin%2C transcript variant X1	316	-44.97	164	-24.94	391037	23	2386	450 1519
NC_022310.1_334	XM_005695459.1	XP_005695516.1	zinc finger protein 839	315	-50.73	158	-26.87	391200	23	1006	164 9
NC_022310.1_334	XM_005694405.1	XP_005694462.1	TBC1 domain family%2C member 16	300	-42.84	156	-24.34	391303	23	5204	177 3046
NC_022310.1_334	XM_005682809.1	XP_005682866.1	unc-5 homolog A %28C. elegans%29	297	-49.32	152	-25.24	391560	23	1002	333 18
NC_022310.1_334	XM_005693322.1	XP_005693379.1	TSR1%2C 20S rRNA accumulation%2C homolog %28S. cerevisiae%29%2C transcript variant X1	308	-50.93	160	-30.7	391740	23	973	491 528
NC_022310.1_334	XM_005688307.1	XP_005688364.1	syntaxin 16%2C transcript variant X3	303	-46.94	152	-23.65	391775	23	2821	2039 2089
NC_022310.1_334	XM_005692236.1	XP_005692293.1	cyclin E1	306	-40.95	157	-20.73	392235	23	544	197 397
NC_022310.1_334	XR_311159.1	---	uncharacterized LOC102186658	304	-41.37	155	-21.36	392388	23	551	270 156
NC_022294.1_874	XM_005700720.1	XP_005700777.1	NHS-like 2	447	-57.82	152	-19.88	393277	25	8893	1699 7902 7136
NC_022294.1_874	XM_005688575.1	XP_005688632.1	hepatocyte nuclear factor 4%2C alpha%2C transcript variant X2	306	-44.17	160	-23.11	393457	25	3028	1596 844
NC_022294.1_874	XM_005686166.1	XP_005686223.1	VPS33B interacting protein%2C apical-basolateral polarity regulator%2C spe-39 homolog%2C transcript variant X2	300	-47.72	155	-24.53	394694	25	994	330 944
NC_022294.1_874	XR_310644.1	---	uncharacterized LOC102169320%2C transcript variant X1	307	-39.86	158	-21.14	394696	25	7966	6445 4526
NC_022294.1_874	XM_005686165.1	XP_005686222.1	VPS33B interacting protein%2C apical-basolateral polarity regulator%2C spe-39 homolog%2C transcript variant X1	300	-47.72	155	-24.53	395369	25	1379	330 944
NC_022294.1_874	XM_005689951.1	XP_005690008.1	autophagy related 16-like 2 %28S. cerevisiae%29	295	-40.84	148	-23.38	395549	25	2479	1449 1471
NC_022294.1_874	XR_310647.1	---	uncharacterized LOC102169320%2C transcript variant X4	307	-39.86	158	-21.14	397375	25	6358	4837 2918
NC_022294.1_874	XM_005676524.1	XP_005676581.1	tensin 1	305	-43.96	160	-22.64	397784	25	4710	1831 3675
NC_022294.1_874	XM_005679226.1	XP_005679283.1	chromosome 4 open reading frame%2C human C7orf60	305	-42.32	157	-21.91	398957	25	2592	845 509
NC_022294.1_874	XM_005684347.1	XP_005684404.1	chromosome 8 open reading frame%2C human C9orf91%2C transcript variant X2	320	-42.85	162	-22.21	401342	25	3283	1670 2606
NC_022294.1_874	XR_310646.1	---	uncharacterized LOC102169320%2C transcript variant X3	307	-39.86	158	-21.14	401917	25	7900	6379 4460
NC_022294.1_874	XM_005690470.1	XP_005690527.1	potassium channel tetramerization domain containing 3	282	-37.56	142	-18.88	402265	25	4645	2510 2532
NC_022294.1_874	XM_005679528.1	XP_005679585.1	v-raf murine sarcoma viral oncogene homolog B%2C transcript variant X1	332	-40.65	170	-21.02	402615	25	8559	4406 8141
NC_022294.1_874	XM_005684349.1	XP_005684406.1	chromosome 8 open reading frame%2C human C9orf91%2C transcript variant X4	320	-42.85	162	-22.21	403865	25	2754	1141 2077
NC_022294.1_874	XM_005688574.1	XP_005688631.1	hepatocyte nuclear factor 4%2C alpha%2C transcript variant X1	306	-44.17	160	-23.11	404730	25	3028	1596 844
NC_022294.1_874	XM_005683953.1	XP_005684010.1	gamma-aminobutyric acid %28GABA%29 B receptor%2C 2	321	-36.82	171	-18.65	405975	25	2378	1417 283
NC_022294.1_874	XM_005694813.1	XP_005694870.1	RAD1 homolog %28S. pombe%29%2C transcript variant X1	166	-35.04	166	-35.04	407440	25	1975	425
NC_022294.1_874	XM_005699987.1	XP_005700044.1	synovial apoptosis inhibitor 1%2C synoviolin	171	-30.48	171	-30.48	408147	25	1109	114
NC_022294.1_874	XR_310645.1	---	uncharacterized LOC102169320%2C transcript variant X2	307	-39.86	158	-21.14	408413	25	6344	4823 2904
NC_022294.1_874	XM_005683771.1	XP_005683828.1	family with sequence similarity 122A	303	-38.41	157	-22.05	410663	25	5839	5410 2260
NC_022294.1_874	XM_005694814.1	XP_005694871.1	RAD1 homolog %28S. pombe%29%2C transcript variant X2	166	-35.04	166	-35.04	411318	25	1975	425
NC_022294.1_874	XM_005692854.1	XP_005692911.1	nucleoporin 62kDa	158	-30.22	158	-30.22	411329	25	243	166
NC_022294.1_874	XM_005696261.1	XP_005696318.1	SRSF protein kinase 1	302	-34.75	157	-19.13	411360	25	2287	1303 1313
NC_022294.1_874	XM_005689628.1	XP_005689685.1	proprotein convertase subtilisin%2Fkexin type 7	165	-31.33	165	-31.33	411728	25	709	344
NC_022294.1_874	XM_005694959.1	XP_005695016.1	A kinase %28PRKA%29 anchor protein 13	297	-47.58	156	-25.45	412159	25	3353	995 2333
NC_022294.1_874	XM_005679013.1	XP_005679070.1	dynein%2C cytoplasmic 1%2C intermediate chain 1	298	-40.05	155	-20.22	412320	25	570	20 3
NC_022294.1_874	XM_005684348.1	XP_005684405.1	chromosome 8 open reading frame%2C human C9orf91%2C transcript variant X3	320	-42.85	162	-22.21	412979	25	2864	1251 2187
NC_022294.1_874	XR_310648.1	---	uncharacterized LOC102169320%2C transcript variant X5	307	-39.86	158	-21.14	414076	25	6255	4734 2815
NC_022294.1_874	XM_005700469.1	XP_005700526.1	AF4%2FFMR2 family%2C member 2%2C transcript variant X2	317	-43.59	165	-23.45	414340	25	4539	2271 2286
NC_022294.1_874	XM_005684346.1	XP_005684403.1	chromosome 8 open reading frame%2C human C9orf91%2C transcript variant X1	320	-42.85	162	-22.21	414922	25	3391	1778 2714
NC_022294.1_874_star	XM_005689567.1	XP_005689624.1	sodium channel%2C voltage-gated%2C type III%2C beta subunit%2C transcript variant X2	297	-32.79	156	-17.67	429372	21	4290	2677 1608
NC_022294.1_874_star	XM_005684399.1	XP_005684456.1	sushi domain containing 1	311	-32.4	163	-20.61	432630	21	4906	3798 3885
NC_022294.1_874_star	XM_005676236.1	XP_005676293.1	lymphocyte antigen 75	297	-31.25	153	-15.87	434292	21	2485	757 1079
NC_022294.1_874_star	XM_005684907.1	XP_005684964.1	phosphatase and actin regulator 2	307	-32.64	167	-19.61	437407	21	6802	3259 2572
NC_022294.1_874_star	XM_005689566.1	XP_005689623.1	sodium channel%2C voltage-gated%2C type III%2C beta subunit%2C transcript variant X1	297	-32.79	156	-17.67	437928	21	4290	2677 1608
NC_022294.1_874_star	XM_005689568.1	XP_005689625.1	sodium channel%2C voltage-gated%2C type III%2C beta subunit%2C transcript variant X3	297	-32.79	156	-17.67	438523	21	3956	2301 1232
chi-let-7a-5p	XM_005674752.1	XP_005674809.1	BTB and CNC homology 1%2C basic leucine zipper transcription factor 1	296	-34.98	153	-19.15	442000	22	3529	2342 2042
chi-let-7a-5p	XM_005675027.1	XP_005675084.1	karyopherin alpha 1 %28importin alpha 5%29%2C transcript variant X2	313	-32.45	162	-17.26	442238	22	4879	3462 4082
chi-let-7a-5p	XM_005692734.1	XP_005692791.1	zinc finger protein 473%2C transcript variant X1	323	-41.06	164	-20.74	442262	22	1150	332 776
chi-let-7a-5p	XM_005700720.1	XP_005700777.1	NHS-like 2	297	-34.94	152	-18.37	442347	22	8893	7185 7780
chi-let-7a-5p	XM_005679858.1	XP_005679915.1	chromobox homolog 5%2C transcript variant X6	300	-33.25	153	-17.87	442766	22	8148	6674 4723
chi-let-7a-5p	XM_005690145.1	XP_005690202.1	solute carrier family 35 %28GDP-fucose transporter%29%2C member C1	312	-37.46	156	-19.57	442948	22	1363	320 964
chi-let-7a-5p	XM_005679856.1	XP_005679913.1	chromobox homolog 5%2C transcript variant X4	300	-33.25	153	-17.87	443035	22	8148	6674 4723
chi-let-7a-5p	XM_005692735.1	XP_005692792.1	zinc finger protein 473%2C transcript variant X2	323	-41.06	164	-20.74	443215	22	1150	332 776
chi-let-7a-5p	XM_005676327.1	XP_005676384.1	methionyl-tRNA synthetase 2%2C mitochondrial	295	-36.69	149	-21.07	443229	22	850	291 364
chi-let-7a-5p	XM_005681420.1	XP_005681477.1	SWI%2FSNF-related%2C matrix-associated actin-dependent regulator of chromatin%2C subfamily a%2C containing DEAD%2FH box 1%2C transcript variant X3	312	-34.21	161	-19.08	443427	22	1705	1460 313
chi-let-7a-5p	XM_005691315.1	XP_005691372.1	zinc finger protein 268%2C transcript variant X2	292	-31.98	150	-18.21	443510	22	2213	310 1485
chi-let-7a-5p	XM_005675524.1	XP_005675581.1	DAZ interacting zinc finger protein 1-like%2C transcript variant X2	298	-37.7	152	-20.84	443542	22	2175	1300 236
chi-let-7a-5p	XM_005692885.1	XP_005692942.1	zinc finger protein 614	302	-31.32	153	-16.33	443830	22	2338	1504 196
chi-let-7a-5p	XM_005679855.1	XP_005679912.1	chromobox homolog 5%2C transcript variant X3	300	-33.25	153	-17.87	444762	22	8148	6674 4723
chi-let-7a-5p	XM_005694924.1	XP_005694981.1	ceramide synthase 3	296	-33.28	150	-18.07	444866	22	2383	2181 1365
chi-let-7a-5p	XM_005675605.1	XP_005675662.1	nephronophthisis 3 %28adolescent%29	306	-37.81	159	-20.15	445082	22	890	716 417
chi-let-7a-5p	XR_311038.1	---	uncharacterized LOC102182272	297	-31.73	150	-16.82	445184	22	4635	3880 1862
chi-let-7a-5p	XM_005679602.1	XP_005679659.1	zinc finger CCCH-type%2C antiviral 1-like	301	-32.69	153	-16.76	445591	22	1158	108 1014
chi-let-7a-5p	XM_005679853.1	XP_005679910.1	chromobox homolog 5%2C transcript variant X1	300	-33.25	153	-17.87	445821	22	8148	6674 4723
chi-let-7a-5p	XM_005683755.1	XP_005683812.1	phosphatidic acid phosphatase type 2 domain containing 2	304	-35.98	158	-20.17	445868	22	2227	1818 896
chi-let-7a-5p	XM_005695148.1	XP_005695205.1	immunoglobulin superfamily containing leucine-rich repeat	302	-36.95	156	-18.5	446638	22	732	106 658
chi-let-7a-5p	XM_005675782.1	XP_005675839.1	pericentrin	446	-49.28	152	-18.53	446723	22	3873	3160 3011 203
chi-let-7a-5p	XM_005686939.1	XP_005686996.1	additional sex combs like 2 %28Drosophila%29	301	-40.94	151	-20.59	447400	22	8202	5506 1669
chi-let-7a-5p	XM_005690422.1	XP_005690479.1	YOD1 deubiquitinase%2C transcript variant X2	322	-39.81	169	-27.53	447693	22	2669	14 1263
chi-let-7a-5p	XM_005684935.1	XP_005684992.1	AT rich interactive domain 1B %28SWI1-like%29	302	-30.49	159	-16.61	447771	22	3459	3084 2044
chi-let-7a-5p	XM_005688025.1	XP_005688082.1	KIN%2C antigenic determinant of recA protein homolog %28mouse%29	298	-33.02	152	-19.23	448033	22	1353	713 1082
chi-let-7a-5p	XM_005690431.1	XP_005690488.1	protein phosphatase 1%2C regulatory subunit 15B	309	-37.24	157	-21.52	448545	22	2544	1382 21
chi-let-7a-5p	XM_005676969.1	XP_005677026.1	zinc finger protein 362	297	-34.55	151	-17.3	448578	22	1715	810 777
chi-let-7a-5p	XM_005675007.1	XP_005675064.1	IQ motif containing B1%2C transcript variant X2	303	-32.05	154	-17.2	448882	22	361	40 141
chi-let-7a-5p	XM_005675523.1	XP_005675580.1	DAZ interacting zinc finger protein 1-like%2C transcript variant X1	298	-37.7	152	-20.84	448893	22	2175	1300 236
chi-let-7a-5p	XM_005679031.1	XP_005679088.1	dynein%2C axonemal%2C heavy chain 11%2C transcript variant X1	308	-33.88	157	-17.5	449074	22	5649	446 4737
chi-let-7a-5p	XM_005679485.1	XP_005679542.1	solute carrier family 35 %28UDP-xylose%2FUDP-N-acetylglucosamine transporter%29%2C member B4%2C transcript variant X1	294	-31.05	151	-16.76	449501	22	4991	2993 3378
chi-let-7a-5p	XR_310588.1	---	ribosomal protein S6 kinase beta-1-like	296	-33.57	148	-17.52	449779	22	2218	486 922
chi-let-7a-5p	XM_005701948.1	XP_005702005.1	probable G-protein coupled receptor 157-like	593	-68.43	151	-17.8	449890	22	551	129 222 317 412
chi-let-7a-5p	XM_005676780.1	XP_005676837.1	platelet-activating factor receptor	293	-35.72	150	-19.03	450446	22	2118	1415 129
chi-let-7a-5p	XM_005679115.1	XP_005679172.1	lysine %28K%29-specific methyltransferase 2E	330	-41.89	169	-23.01	451316	22	4323	849 1341
chi-let-7a-5p	XM_005680228.1	XP_005680285.1	glucoside xylosyltransferase 1	304	-39.1	153	-21.04	451409	22	4786	923 3589
chi-let-7a-5p	XM_005679528.1	XP_005679585.1	v-raf murine sarcoma viral oncogene homolog B%2C transcript variant X1	303	-33.93	154	-18.84	451685	22	8559	3273 5048
chi-let-7a-5p	XM_005693853.1	XP_005693910.1	ATPase%2C H%2B transporting%2C lysosomal V0 subunit a1%2C transcript variant X2	293	-30.11	148	-15.89	452712	22	1454	906 1034
chi-let-7a-5p	XM_005696119.1	XP_005696176.1	cell division cycle 25A	444	-49.42	151	-17.63	452743	22	1056	113 763 549
chi-let-7a-5p	XM_005677632.1	XP_005677689.1	CDC42 small effector 1%2C transcript variant X1	307	-34.71	155	-18.07	452859	22	2281	684 413
chi-let-7a-5p	XM_005700522.1	XP_005700579.1	zinc finger protein 275%2C transcript variant X1	304	-37.12	158	-21.5	453359	22	4821	3349 1256
chi-let-7a-5p	XM_005679854.1	XP_005679911.1	chromobox homolog 5%2C transcript variant X2	300	-33.25	153	-17.87	453362	22	8148	6674 4723
chi-let-7a-5p	XM_005692641.1	XP_005692698.1	FBJ murine osteosarcoma viral oncogene-like protein B%2C transcript variant X2	291	-36.75	148	-19.69	453439	22	910	652 332
chi-let-7a-5p	XM_005675010.1	XP_005675067.1	IQ motif containing B1%2C transcript variant X5	303	-32.05	154	-17.2	453720	22	315	40 141
chi-let-7a-5p	XM_005687600.1	XP_005687657.1	SPRY domain containing 7	313	-36.15	162	-19.6	453780	22	2657	1782 1856
chi-let-7a-5p	XM_005681219.1	XP_005681276.1	KIAA0930 ortholog	292	-35.89	151	-19.12	453801	22	5735	1350 5295
chi-let-7a-5p	XM_005692736.1	XP_005692793.1	zinc finger protein 473%2C transcript variant X3	323	-41.06	164	-20.74	454233	22	1150	332 776
chi-let-7a-5p	XM_005698331.1	XP_005698388.1	family with sequence similarity 178%2C member A%2C transcript variant X1	312	-35.45	162	-18.49	455129	22	3243	1331 1556
chi-let-7a-5p	XM_005675843.1	XP_005675900.1	mitogen-activated protein kinase kinase kinase 2	297	-32.06	153	-16.79	456517	22	8668	4549 2136
chi-let-7a-5p	XR_310001.1	---	solute carrier family 38%2C member 4%2C transcript variant X2	301	-35.99	157	-21.29	456907	22	3955	839 749
chi-let-7a-5p	XM_005699408.1	XP_005699465.1	uncharacterized LOC102174908	289	-32.83	147	-17.4	457185	22	2321	10 1029
chi-let-7a-5p	XM_005693852.1	XP_005693909.1	ATPase%2C H%2B transporting%2C lysosomal V0 subunit a1%2C transcript variant X1	293	-30.11	148	-15.89	457259	22	1454	906 1034
chi-let-7a-5p	XM_005681277.1	XP_005681334.1	methyltransferase like 14%2C transcript variant X2	308	-34.59	166	-21.88	457432	22	2907	2583 1896
chi-let-7a-5p	XM_005680024.1	XP_005680081.1	zinc finger protein 641	308	-39.53	158	-21.09	457656	22	2946	1922 2758
chi-let-7a-5p	XM_005685236.1	XP_005685293.1	thiamine triphosphatase	307	-34.82	160	-20.09	457804	22	1703	622 1306
chi-let-7a-5p	XM_005692642.1	XP_005692699.1	optic atrophy 3 %28autosomal recessive%2C with chorea and spastic paraplegia%29	444	-50.19	153	-18.75	457922	22	889	745 425 713
chi-let-7a-5p	XM_005679857.1	XP_005679914.1	chromobox homolog 5%2C transcript variant X5	300	-33.25	153	-17.87	457948	22	8148	6674 4723
chi-let-7a-5p	XM_005677633.1	XP_005677690.1	CDC42 small effector 1%2C transcript variant X2	307	-34.71	155	-18.07	458583	22	2281	684 413
chi-let-7a-5p	XM_005675011.1	XP_005675068.1	IQ motif containing B1%2C transcript variant X6	303	-32.05	154	-17.2	458668	22	315	40 141
chi-let-7a-5p	XM_005679277.1	XP_005679334.1	homeobox A1%2C transcript variant X2	310	-35.01	162	-18.37	458820	22	1549	362 346
chi-let-7a-5p	XM_005687127.1	XP_005687184.1	olfactomedin-like 2A	304	-32.99	152	-16.91	458864	22	2544	328 855
chi-let-7a-5p	XM_005680337.1	XP_005680394.1	SPRY domain containing 4	307	-32.37	154	-16.91	459481	22	1075	330 406
chi-let-7a-5p	XM_005695959.1	XP_005696016.1	aminomethyltransferase%2C transcript variant X3	308	-39.82	156	-20.96	459604	22	710	322 290
chi-let-7a-5p	XM_005675009.1	XP_005675066.1	IQ motif containing B1%2C transcript variant X4	303	-32.05	154	-17.2	460390	22	315	40 141
chi-let-7a-5p	XM_005677985.1	XP_005678042.1	zinc finger protein 697	298	-33.75	150	-17.79	460982	22	3367	2288 199
chi-let-7a-5p	XM_005689641.1	XP_005689698.1	Cbl proto-oncogene%2C E3 ubiquitin protein ligase	307	-30.74	156	-17.71	461080	22	4359	3453 2987
chi-let-7a-5p	XM_005675008.1	XP_005675065.1	IQ motif containing B1%2C transcript variant X3	303	-32.05	154	-17.2	461508	22	361	40 141
chi-let-7a-5p	XM_005680389.1	XP_005680446.1	transmembrane protein 198-like	298	-31.86	150	-17.05	461698	22	963	173 502
chi-let-7a-5p	XM_005698332.1	XP_005698389.1	family with sequence similarity 178%2C member A%2C transcript variant X2	312	-35.45	162	-18.49	462053	22	3243	1331 1556
chi-let-7a-5p	XM_005675006.1	XP_005675063.1	IQ motif containing B1%2C transcript variant X1	303	-32.05	154	-17.2	462219	22	361	40 141
chi-let-7a-5p	XM_005693854.1	XP_005693911.1	ATPase%2C H%2B transporting%2C lysosomal V0 subunit a1%2C transcript variant X3	293	-30.11	148	-15.89	462323	22	1454	906 1034
chi-let-7a-5p	XM_005683379.1	XP_005683436.1	zinc finger%2C FYVE domain containing 16	420	-39.51	140	-13.17	462508	22	2642	508 577 646
chi-let-7a-5p	XM_005695957.1	XP_005696014.1	aminomethyltransferase%2C transcript variant X1	308	-39.82	156	-20.96	462652	22	710	322 290
chi-let-7a-5p	XM_005681421.1	XP_005681478.1	SWI%2FSNF-related%2C matrix-associated actin-dependent regulator of chromatin%2C subfamily a%2C containing DEAD%2FH box 1%2C transcript variant X4	312	-34.21	161	-19.08	462866	22	1705	1460 313
chi-let-7a-5p	XM_005695958.1	XP_005696015.1	aminomethyltransferase%2C transcript variant X2	308	-39.82	156	-20.96	463386	22	710	322 290
chi-let-7a-5p	XM_005695694.1	XP_005695751.1	zinc finger protein 852	302	-33.26	154	-17.16	463469	22	2099	1544 518
chi-let-7a-5p	XM_005700523.1	XP_005700580.1	zinc finger protein 275%2C transcript variant X2	304	-37.12	158	-21.5	463896	22	4821	3349 1256
chi-let-7a-5p	XM_005681672.1	XP_005681729.1	family with sequence similarity 184%2C member B	296	-31.72	148	-19.47	463950	22	3090	562 1766
chi-let-7a-5p	XM_005675026.1	XP_005675083.1	karyopherin alpha 1 %28importin alpha 5%29%2C transcript variant X1	313	-32.45	162	-17.26	465243	22	4871	3462 4082
chi-let-7a-5p	XM_005676345.1	XP_005676402.1	basic leucine zipper and W2 domains 1	321	-33.83	166	-17.74	465499	22	417	71 234
chi-let-7a-5p	XM_005700868.1	XP_005700925.1	structural maintenance of chromosomes 1A	453	-52.13	157	-20.09	465795	22	5824	4976 914 4454
chi-let-7a-3p	XM_005686970.1	XP_005687027.1	pumilio RNA-binding family member 2%2C transcript variant X1	648	-53.27	172	-14.95	468666	22	2823	1801 660 806 1225
chi-let-7a-3p	XM_005686973.1	XP_005687030.1	pumilio RNA-binding family member 2%2C transcript variant X4	648	-53.27	172	-14.95	469147	22	2823	1801 660 806 1225
chi-let-7a-3p	XM_005686975.1	XP_005687032.1	pumilio RNA-binding family member 2%2C transcript variant X6	648	-53.27	172	-14.95	470507	22	2823	1801 660 806 1225
chi-let-7a-3p	XM_005691366.1	XP_005691423.1	strawberry notch homolog 1 %28Drosophila%29%2C transcript variant X2	327	-34.04	166	-18.73	471337	22	6294	1294 3327
chi-let-7a-3p	XM_005686974.1	XP_005687031.1	pumilio RNA-binding family member 2%2C transcript variant X5	648	-53.27	172	-14.95	475606	22	2823	1801 660 806 1225
chi-let-7a-3p	XM_005678937.1	XP_005678994.1	CAS1 domain containing 1	325	-31.75	168	-19.04	479260	22	1210	197 134
chi-let-7a-3p	XM_005691365.1	XP_005691422.1	strawberry notch homolog 1 %28Drosophila%29%2C transcript variant X1	327	-34.04	166	-18.73	479762	22	6294	1294 3327
chi-let-7a-3p	XM_005694758.1	XP_005694815.1	tetratricopeptide repeat domain 33%2C transcript variant X1	319	-33.9	164	-17.74	480914	22	4655	1579 131
chi-let-7a-3p	XM_005694759.1	XP_005694816.1	tetratricopeptide repeat domain 33%2C transcript variant X2	319	-33.9	164	-17.74	483643	22	4655	1579 131
chi-let-7a-3p	XM_005686972.1	XP_005687029.1	pumilio RNA-binding family member 2%2C transcript variant X3	648	-53.27	172	-14.95	486561	22	2823	1801 660 806 1225
chi-let-7a-3p	XM_005691367.1	XP_005691424.1	strawberry notch homolog 1 %28Drosophila%29%2C transcript variant X3	327	-34.04	166	-18.73	486847	22	6294	1294 3327
chi-let-7a-3p	XM_005691226.1	XP_005691283.1	ELMO%2FCED-12 domain containing 2	308	-30.24	157	-15.5	487209	22	3424	1470 1067
chi-let-7a-3p	XM_005686971.1	XP_005687028.1	pumilio RNA-binding family member 2%2C transcript variant X2	648	-53.27	172	-14.95	487263	22	2823	1801 660 806 1225
chi-let-7a-3p	XM_005691368.1	XP_005691425.1	strawberry notch homolog 1 %28Drosophila%29%2C transcript variant X4	327	-34.04	166	-18.73	489478	22	6294	1294 3327
chi-let-7b-5p	XM_005674752.1	XP_005674809.1	BTB and CNC homology 1%2C basic leucine zipper transcription factor 1	302	-39.56	158	-20.79	491070	22	3529	2342 2041
chi-let-7b-5p	XM_005675027.1	XP_005675084.1	karyopherin alpha 1 %28importin alpha 5%29%2C transcript variant X2	309	-36.04	159	-18.97	491308	22	4879	3461 4078
chi-let-7b-5p	XM_005692734.1	XP_005692791.1	zinc finger protein 473%2C transcript variant X1	326	-45.76	166	-22.92	491332	22	1150	778 332
chi-let-7b-5p	XM_005676263.1	XP_005676320.1	v-ral simian leukemia viral oncogene homolog B %28ras related%3B GTP binding protein%29%2C transcript variant X2	176	-31.12	176	-31.12	491414	22	1547	1001
chi-let-7b-5p	XM_005700720.1	XP_005700777.1	NHS-like 2	300	-38.83	151	-19.59	491417	22	8893	7184 7780
chi-let-7b-5p	XM_005679858.1	XP_005679915.1	chromobox homolog 5%2C transcript variant X6	294	-33.16	149	-17.78	491836	22	8148	6674 4726
chi-let-7b-5p	XM_005690145.1	XP_005690202.1	solute carrier family 35 %28GDP-fucose transporter%29%2C member C1	324	-44.91	163	-23.38	492018	22	1363	964 320
chi-let-7b-5p	XM_005679856.1	XP_005679913.1	chromobox homolog 5%2C transcript variant X4	294	-33.16	149	-17.78	492105	22	8148	6674 4726
chi-let-7b-5p	XM_005692735.1	XP_005692792.1	zinc finger protein 473%2C transcript variant X2	326	-45.76	166	-22.92	492285	22	1150	778 332
chi-let-7b-5p	XM_005676327.1	XP_005676384.1	methionyl-tRNA synthetase 2%2C mitochondrial	297	-38.06	151	-19.99	492299	22	850	291 364
chi-let-7b-5p	XM_005681420.1	XP_005681477.1	SWI%2FSNF-related%2C matrix-associated actin-dependent regulator of chromatin%2C subfamily a%2C containing DEAD%2FH box 1%2C transcript variant X3	312	-33.68	166	-21.08	492497	22	1705	1460 316
chi-let-7b-5p	XM_005691315.1	XP_005691372.1	zinc finger protein 268%2C transcript variant X2	293	-31.85	151	-18.08	492580	22	2213	311 1485
chi-let-7b-5p	XM_005675524.1	XP_005675581.1	DAZ interacting zinc finger protein 1-like%2C transcript variant X2	298	-34.75	152	-18.02	492612	22	2175	1300 236
chi-let-7b-5p	XM_005692885.1	XP_005692942.1	zinc finger protein 614	299	-37.46	154	-19.31	492900	22	2338	1500 196
chi-let-7b-5p	XM_005679153.1	XP_005679210.1	wingless-type MMTV integration site family member 2	177	-30.59	177	-30.59	492911	22	846	455
chi-let-7b-5p	XM_005679855.1	XP_005679912.1	chromobox homolog 5%2C transcript variant X3	294	-33.16	149	-17.78	493832	22	8148	6674 4726
chi-let-7b-5p	XM_005694924.1	XP_005694981.1	ceramide synthase 3	297	-37.8	149	-20.21	493936	22	2383	2187 1365
chi-let-7b-5p	XM_005675605.1	XP_005675662.1	nephronophthisis 3 %28adolescent%29	305	-37.58	155	-18.92	494152	22	890	716 417
chi-let-7b-5p	XR_311038.1	---	uncharacterized LOC102182272	295	-31.2	150	-16.39	494254	22	4635	3880 1862
chi-let-7b-5p	XM_005679602.1	XP_005679659.1	zinc finger CCCH-type%2C antiviral 1-like	312	-45.15	157	-23.51	494661	22	1158	108 1013
chi-let-7b-5p	XM_005679853.1	XP_005679910.1	chromobox homolog 5%2C transcript variant X1	294	-33.16	149	-17.78	494891	22	8148	6674 4726
chi-let-7b-5p	XM_005683755.1	XP_005683812.1	phosphatidic acid phosphatase type 2 domain containing 2	300	-38.19	154	-20.74	494938	22	2227	1818 896
chi-let-7b-5p	XM_005695148.1	XP_005695205.1	immunoglobulin superfamily containing leucine-rich repeat	308	-39.2	160	-20.63	495708	22	732	106 657
chi-let-7b-5p	XM_005675782.1	XP_005675839.1	pericentrin	460	-57.69	162	-21.24	495793	22	3873	3012 3160 203
chi-let-7b-5p	XM_005686939.1	XP_005686996.1	additional sex combs like 2 %28Drosophila%29	305	-43.54	154	-23.74	496470	22	8202	1669 5506
chi-let-7b-5p	XM_005676262.1	XP_005676319.1	v-ral simian leukemia viral oncogene homolog B %28ras related%3B GTP binding protein%29%2C transcript variant X1	176	-31.12	176	-31.12	496512	22	1547	1001
chi-let-7b-5p	XM_005692668.1	XP_005692725.1	Meis homeobox 3%2C transcript variant X1	297	-33.47	151	-17.3	496605	22	456	77 375
chi-let-7b-5p	XM_005690422.1	XP_005690479.1	YOD1 deubiquitinase%2C transcript variant X2	317	-44.41	166	-25.74	496763	22	2669	14 1261
chi-let-7b-5p	XM_005684935.1	XP_005684992.1	AT rich interactive domain 1B %28SWI1-like%29	301	-34.82	155	-19.46	496841	22	3459	3084 2041
chi-let-7b-5p	XM_005688025.1	XP_005688082.1	KIN%2C antigenic determinant of recA protein homolog %28mouse%29	302	-35.63	158	-21.84	497103	22	1353	713 1082
chi-let-7b-5p	XM_005690431.1	XP_005690488.1	protein phosphatase 1%2C regulatory subunit 15B	310	-37.69	158	-19.84	497615	22	2544	1383 19
chi-let-7b-5p	XM_005676969.1	XP_005677026.1	zinc finger protein 362	308	-45.92	159	-23.37	497648	22	1715	806 781
chi-let-7b-5p	XM_005675007.1	XP_005675064.1	IQ motif containing B1%2C transcript variant X2	295	-31.54	149	-16.69	497952	22	361	141 40
chi-let-7b-5p	XM_005675523.1	XP_005675580.1	DAZ interacting zinc finger protein 1-like%2C transcript variant X1	298	-34.75	152	-18.02	497963	22	2175	1300 236
chi-let-7b-5p	XM_005679031.1	XP_005679088.1	dynein%2C axonemal%2C heavy chain 11%2C transcript variant X1	310	-39.01	159	-21.08	498144	22	5649	445 4737
chi-let-7b-5p	XM_005679485.1	XP_005679542.1	solute carrier family 35 %28UDP-xylose%2FUDP-N-acetylglucosamine transporter%29%2C member B4%2C transcript variant X1	299	-34.67	156	-21.13	498571	22	4991	2989 3373
chi-let-7b-5p	XR_310588.1	---	ribosomal protein S6 kinase beta-1-like	295	-36.47	148	-19.84	498849	22	2218	486 921
chi-let-7b-5p	XM_005701948.1	XP_005702005.1	probable G-protein coupled receptor 157-like	614	-71.25	158	-18.26	498960	22	551	129 317 412 222
chi-let-7b-5p	XM_005676780.1	XP_005676837.1	platelet-activating factor receptor	291	-31.59	150	-16.18	499516	22	2118	1415 126
chi-let-7b-5p	XM_005679115.1	XP_005679172.1	lysine %28K%29-specific methyltransferase 2E	319	-41.89	162	-23.14	500386	22	4323	850 1341
chi-let-7b-5p	XM_005680228.1	XP_005680285.1	glucoside xylosyltransferase 1	303	-43.65	152	-22.35	500479	22	4786	921 3589
chi-let-7b-5p	XM_005679528.1	XP_005679585.1	v-raf murine sarcoma viral oncogene homolog B%2C transcript variant X1	297	-37.13	149	-18.65	500755	22	8559	5048 3272
chi-let-7b-5p	XM_005701283.1	XP_005701340.1	adaptor-related protein complex 1%2C sigma 1 subunit	302	-38.42	156	-21.64	501264	22	747	371 152
chi-let-7b-5p	XM_005693853.1	XP_005693910.1	ATPase%2C H%2B transporting%2C lysosomal V0 subunit a1%2C transcript variant X2	294	-34.7	147	-18.51	501782	22	1454	905 1035
chi-let-7b-5p	XM_005696119.1	XP_005696176.1	cell division cycle 25A	448	-57.23	155	-21.11	501813	22	1056	113 549 768
chi-let-7b-5p	XM_005677632.1	XP_005677689.1	CDC42 small effector 1%2C transcript variant X1	307	-36.73	159	-22.51	501929	22	2281	683 413
chi-let-7b-5p	XM_005700522.1	XP_005700579.1	zinc finger protein 275%2C transcript variant X1	300	-37.06	150	-19.06	502429	22	4821	1257 3349
chi-let-7b-5p	XM_005679854.1	XP_005679911.1	chromobox homolog 5%2C transcript variant X2	294	-33.16	149	-17.78	502432	22	8148	6674 4726
chi-let-7b-5p	XM_005692641.1	XP_005692698.1	FBJ murine osteosarcoma viral oncogene-like protein B%2C transcript variant X2	302	-46.49	160	-27.19	502509	22	910	650 325
chi-let-7b-5p	XR_311090.1	---	uncharacterized LOC102176288	166	-30.26	166	-30.26	502653	22	2905	2407
chi-let-7b-5p	XM_005675010.1	XP_005675067.1	IQ motif containing B1%2C transcript variant X5	295	-31.54	149	-16.69	502790	22	315	141 40
chi-let-7b-5p	XM_005687600.1	XP_005687657.1	SPRY domain containing 7	305	-33.09	154	-17.43	502850	22	2657	1782 1856
chi-let-7b-5p	XM_005681219.1	XP_005681276.1	KIAA0930 ortholog	290	-37.52	149	-18.92	502871	22	5735	1348 5295
chi-let-7b-5p	XM_005692736.1	XP_005692793.1	zinc finger protein 473%2C transcript variant X3	326	-45.76	166	-22.92	503303	22	1150	778 332
chi-let-7b-5p	XM_005687244.1	XP_005687301.1	dolichyl-phosphate mannosyltransferase polypeptide 2%2C regulatory subunit	169	-30.64	169	-30.64	503995	22	2251	764
chi-let-7b-5p	XM_005698331.1	XP_005698388.1	family with sequence similarity 178%2C member A%2C transcript variant X1	312	-34.6	162	-18.39	504199	22	3243	1331 1556
chi-let-7b-5p	XM_005675843.1	XP_005675900.1	mitogen-activated protein kinase kinase kinase 2	295	-34.62	152	-18.31	505587	22	8668	4549 2135
chi-let-7b-5p	XM_005692669.1	XP_005692726.1	Meis homeobox 3%2C transcript variant X2	297	-33.47	151	-17.3	505847	22	465	77 375
chi-let-7b-5p	XR_310001.1	---	solute carrier family 38%2C member 4%2C transcript variant X2	305	-42.49	156	-23.06	505977	22	3955	840 749
chi-let-7b-5p	XM_005699408.1	XP_005699465.1	uncharacterized LOC102174908	298	-40.73	153	-21.98	506255	22	2321	11 1025
chi-let-7b-5p	XM_005693852.1	XP_005693909.1	ATPase%2C H%2B transporting%2C lysosomal V0 subunit a1%2C transcript variant X1	294	-34.7	147	-18.51	506329	22	1454	905 1035
chi-let-7b-5p	XM_005681277.1	XP_005681334.1	methyltransferase like 14%2C transcript variant X2	312	-37.69	171	-25.74	506502	22	2907	2583 1897
chi-let-7b-5p	XM_005680024.1	XP_005680081.1	zinc finger protein 641	303	-41.17	154	-21.83	506726	22	2946	1922 2763
chi-let-7b-5p	XM_005685236.1	XP_005685293.1	thiamine triphosphatase	310	-41.97	167	-23.75	506874	22	1703	620 1302
chi-let-7b-5p	XM_005692642.1	XP_005692699.1	optic atrophy 3 %28autosomal recessive%2C with chorea and spastic paraplegia%29	455	-65.52	158	-26.77	506992	22	889	423 745 713
chi-let-7b-5p	XM_005679857.1	XP_005679914.1	chromobox homolog 5%2C transcript variant X5	294	-33.16	149	-17.78	507018	22	8148	6674 4726
chi-let-7b-5p	XM_005677633.1	XP_005677690.1	CDC42 small effector 1%2C transcript variant X2	307	-36.73	159	-22.51	507653	22	2281	683 413
chi-let-7b-5p	XM_005675011.1	XP_005675068.1	IQ motif containing B1%2C transcript variant X6	295	-31.54	149	-16.69	507738	22	315	141 40
chi-let-7b-5p	XM_005679277.1	XP_005679334.1	homeobox A1%2C transcript variant X2	323	-43.95	167	-22.13	507890	22	1549	363 346
chi-let-7b-5p	XM_005687127.1	XP_005687184.1	olfactomedin-like 2A	309	-41.25	156	-21.09	507934	22	2544	328 855
chi-let-7b-5p	XM_005686722.1	XP_005686779.1	gamma-glutamyl carboxylase%2C transcript variant X2	302	-34.97	153	-19.1	507974	22	1766	1415 1379
chi-let-7b-5p	XM_005680337.1	XP_005680394.1	SPRY domain containing 4	308	-40.19	158	-21.12	508551	22	1075	330 403
chi-let-7b-5p	XM_005679963.1	XP_005680020.1	solute carrier family 11 %28proton-coupled divalent metal ion transporter%29%2C member 2%2C transcript variant X3	296	-33.71	151	-18.28	508672	22	2807	506 1087
chi-let-7b-5p	XM_005695959.1	XP_005696016.1	aminomethyltransferase%2C transcript variant X3	316	-47.15	160	-26.03	508674	22	710	322 290
chi-let-7b-5p	XM_005675009.1	XP_005675066.1	IQ motif containing B1%2C transcript variant X4	295	-31.54	149	-16.69	509460	22	315	141 40
chi-let-7b-5p	XM_005677985.1	XP_005678042.1	zinc finger protein 697	290	-31.15	146	-15.9	510052	22	3367	2288 199
chi-let-7b-5p	XM_005689641.1	XP_005689698.1	Cbl proto-oncogene%2C E3 ubiquitin protein ligase	305	-33.62	156	-19.46	510150	22	4359	3453 2988
chi-let-7b-5p	XM_005675008.1	XP_005675065.1	IQ motif containing B1%2C transcript variant X3	295	-31.54	149	-16.69	510578	22	361	141 40
chi-let-7b-5p	XM_005680389.1	XP_005680446.1	transmembrane protein 198-like	295	-35.03	149	-22.75	510768	22	963	502 173
chi-let-7b-5p	XM_005698332.1	XP_005698389.1	family with sequence similarity 178%2C member A%2C transcript variant X2	312	-34.6	162	-18.39	511123	22	3243	1331 1556
chi-let-7b-5p	XM_005675006.1	XP_005675063.1	IQ motif containing B1%2C transcript variant X1	295	-31.54	149	-16.69	511289	22	361	141 40
chi-let-7b-5p	XM_005693854.1	XP_005693911.1	ATPase%2C H%2B transporting%2C lysosomal V0 subunit a1%2C transcript variant X3	294	-34.7	147	-18.51	511393	22	1454	905 1035
chi-let-7b-5p	XM_005683379.1	XP_005683436.1	zinc finger%2C FYVE domain containing 16	420	-35.91	140	-11.97	511578	22	2642	508 577 646
chi-let-7b-5p	XM_005695957.1	XP_005696014.1	aminomethyltransferase%2C transcript variant X1	316	-47.15	160	-26.03	511722	22	710	322 290
chi-let-7b-5p	XM_005681421.1	XP_005681478.1	SWI%2FSNF-related%2C matrix-associated actin-dependent regulator of chromatin%2C subfamily a%2C containing DEAD%2FH box 1%2C transcript variant X4	312	-33.68	166	-21.08	511936	22	1705	1460 316
chi-let-7b-5p	XM_005695958.1	XP_005696015.1	aminomethyltransferase%2C transcript variant X2	316	-47.15	160	-26.03	512456	22	710	322 290
chi-let-7b-5p	XM_005695694.1	XP_005695751.1	zinc finger protein 852	294	-32.69	148	-17.54	512539	22	2099	518 1544
chi-let-7b-5p	XM_005700523.1	XP_005700580.1	zinc finger protein 275%2C transcript variant X2	300	-37.06	150	-19.06	512966	22	4821	1257 3349
chi-let-7b-5p	XM_005675026.1	XP_005675083.1	karyopherin alpha 1 %28importin alpha 5%29%2C transcript variant X1	309	-36.04	159	-18.97	514313	22	4871	3461 4078
chi-let-7b-5p	XM_005676345.1	XP_005676402.1	basic leucine zipper and W2 domains 1	318	-33.75	164	-17.81	514569	22	417	70 238
chi-let-7b-5p	XM_005700868.1	XP_005700925.1	structural maintenance of chromosomes 1A	447	-51.2	157	-19.8	514865	22	5824	915 4976 4452
chi-let-7b-3p	XM_005679004.1	XP_005679061.1	histone deacetylase 9%2C transcript variant X3	293	-30.01	148	-16.89	516251	22	2306	1943 513
chi-let-7b-3p	XM_005686970.1	XP_005687027.1	pumilio RNA-binding family member 2%2C transcript variant X1	489	-42.1	176	-16.37	517736	22	2823	1801 1225 806
chi-let-7b-3p	XM_005686973.1	XP_005687030.1	pumilio RNA-binding family member 2%2C transcript variant X4	489	-42.1	176	-16.37	518217	22	2823	1801 1225 806
chi-let-7b-3p	XM_005679007.1	XP_005679064.1	histone deacetylase 9%2C transcript variant X6	293	-30.01	148	-16.89	518690	22	2306	1943 513
chi-let-7b-3p	XM_005686975.1	XP_005687032.1	pumilio RNA-binding family member 2%2C transcript variant X6	489	-42.1	176	-16.37	519577	22	2823	1801 1225 806
chi-let-7b-3p	XM_005686974.1	XP_005687031.1	pumilio RNA-binding family member 2%2C transcript variant X5	489	-42.1	176	-16.37	524676	22	2823	1801 1225 806
chi-let-7b-3p	XM_005679009.1	XP_005679066.1	histone deacetylase 9%2C transcript variant X8	293	-30.01	148	-16.89	525104	22	2249	1943 513
chi-let-7b-3p	XM_005678444.1	XP_005678501.1	ELAV %28embryonic lethal%2C abnormal vision%2C Drosophila%29-like 4%2C transcript variant X1	300	-30.13	153	-18.97	525862	22	2619	2444 1561
chi-let-7b-3p	XM_005679008.1	XP_005679065.1	histone deacetylase 9%2C transcript variant X7	293	-30.01	148	-16.89	526403	22	2306	1943 513
chi-let-7b-3p	XM_005700541.1	XP_005700598.1	vesicle-associated membrane protein 7%2C transcript variant X2	299	-31.37	154	-16.19	526977	22	826	709 754
chi-let-7b-3p	XM_005678445.1	XP_005678502.1	ELAV %28embryonic lethal%2C abnormal vision%2C Drosophila%29-like 4%2C transcript variant X2	300	-30.13	153	-18.97	527586	22	2619	2444 1561
chi-let-7b-3p	XM_005678937.1	XP_005678994.1	CAS1 domain containing 1	312	-31.32	157	-16.8	528330	22	1210	134 196
chi-let-7b-3p	XM_005680075.1	XP_005680132.1	nudix %28nucleoside diphosphate linked moiety X%29-type motif 4	309	-33.26	163	-21.07	528863	22	2564	1735 2440
chi-let-7b-3p	XM_005679005.1	XP_005679062.1	histone deacetylase 9%2C transcript variant X4	293	-30.01	148	-16.89	529046	22	2306	1943 513
chi-let-7b-3p	XM_005700540.1	XP_005700597.1	vesicle-associated membrane protein 7%2C transcript variant X1	299	-31.37	154	-16.19	529277	22	1692	578 623
chi-let-7b-3p	XM_005678447.1	XP_005678504.1	ELAV %28embryonic lethal%2C abnormal vision%2C Drosophila%29-like 4%2C transcript variant X4	300	-30.13	153	-18.97	530560	22	2619	2444 1561
chi-let-7b-3p	XM_005679006.1	XP_005679063.1	histone deacetylase 9%2C transcript variant X5	293	-30.01	148	-16.89	532313	22	2306	1943 513
chi-let-7b-3p	XM_005678446.1	XP_005678503.1	ELAV %28embryonic lethal%2C abnormal vision%2C Drosophila%29-like 4%2C transcript variant X3	300	-30.13	153	-18.97	535627	22	2634	2444 1561
chi-let-7b-3p	XM_005686972.1	XP_005687029.1	pumilio RNA-binding family member 2%2C transcript variant X3	489	-42.1	176	-16.37	535631	22	2823	1801 1225 806
chi-let-7b-3p	XM_005691226.1	XP_005691283.1	ELMO%2FCED-12 domain containing 2	315	-35.62	160	-18.71	536279	22	3424	1470 1067
chi-let-7b-3p	XM_005686971.1	XP_005687028.1	pumilio RNA-binding family member 2%2C transcript variant X2	489	-42.1	176	-16.37	536333	22	2823	1801 1225 806
chi-let-7c-5p	XM_005676783.1	XP_005676840.1	XK%2C Kell blood group complex subunit-related family%2C member 8	301	-33.95	156	-18.64	539826	22	854	715 299
chi-let-7c-5p	XM_005674752.1	XP_005674809.1	BTB and CNC homology 1%2C basic leucine zipper transcription factor 1	304	-38.08	158	-20.18	540140	22	3529	2342 2042
chi-let-7c-5p	XM_005675027.1	XP_005675084.1	karyopherin alpha 1 %28importin alpha 5%29%2C transcript variant X2	317	-36.09	163	-19.28	540378	22	4879	3461 4078
chi-let-7c-5p	XM_005692734.1	XP_005692791.1	zinc finger protein 473%2C transcript variant X1	325	-40.4	164	-20.74	540402	22	1150	332 780
chi-let-7c-5p	XM_005700720.1	XP_005700777.1	NHS-like 2	293	-34.92	148	-18.19	540487	22	8893	7185 7780
chi-let-7c-5p	XM_005679858.1	XP_005679915.1	chromobox homolog 5%2C transcript variant X6	300	-33.19	153	-17.81	540906	22	8148	6674 4724
chi-let-7c-5p	XM_005690145.1	XP_005690202.1	solute carrier family 35 %28GDP-fucose transporter%29%2C member C1	315	-41.49	159	-21.5	541088	22	1363	318 964
chi-let-7c-5p	XM_005679856.1	XP_005679913.1	chromobox homolog 5%2C transcript variant X4	300	-33.19	153	-17.81	541175	22	8148	6674 4724
chi-let-7c-5p	XM_005692735.1	XP_005692792.1	zinc finger protein 473%2C transcript variant X2	325	-40.4	164	-20.74	541355	22	1150	332 780
chi-let-7c-5p	XM_005676327.1	XP_005676384.1	methionyl-tRNA synthetase 2%2C mitochondrial	301	-39	155	-20.3	541369	22	850	291 364
chi-let-7c-5p	XM_005681420.1	XP_005681477.1	SWI%2FSNF-related%2C matrix-associated actin-dependent regulator of chromatin%2C subfamily a%2C containing DEAD%2FH box 1%2C transcript variant X3	314	-33.65	166	-21.08	541567	22	1705	1460 313
chi-let-7c-5p	XM_005691315.1	XP_005691372.1	zinc finger protein 268%2C transcript variant X2	293	-32.27	151	-18.21	541650	22	2213	311 1485
chi-let-7c-5p	XM_005675524.1	XP_005675581.1	DAZ interacting zinc finger protein 1-like%2C transcript variant X2	301	-34.86	152	-18	541682	22	2175	1300 240
chi-let-7c-5p	XM_005692885.1	XP_005692942.1	zinc finger protein 614	298	-34.13	150	-17.08	541970	22	2338	1500 195
chi-let-7c-5p	XM_005679855.1	XP_005679912.1	chromobox homolog 5%2C transcript variant X3	300	-33.19	153	-17.81	542902	22	8148	6674 4724
chi-let-7c-5p	XM_005694924.1	XP_005694981.1	ceramide synthase 3	294	-32.97	148	-17.03	543006	22	2383	2182 1365
chi-let-7c-5p	XM_005675605.1	XP_005675662.1	nephronophthisis 3 %28adolescent%29	302	-36.69	155	-18.92	543222	22	890	716 417
chi-let-7c-5p	XR_311038.1	---	uncharacterized LOC102182272	295	-31.63	150	-16.72	543324	22	4635	3880 1862
chi-let-7c-5p	XM_005679602.1	XP_005679659.1	zinc finger CCCH-type%2C antiviral 1-like	313	-45.63	161	-23.54	543731	22	1158	108 1016
chi-let-7c-5p	XM_005679853.1	XP_005679910.1	chromobox homolog 5%2C transcript variant X1	300	-33.19	153	-17.81	543961	22	8148	6674 4724
chi-let-7c-5p	XM_005683755.1	XP_005683812.1	phosphatidic acid phosphatase type 2 domain containing 2	300	-37.09	154	-19.64	544008	22	2227	1818 896
chi-let-7c-5p	XM_005686074.1	XP_005686131.1	ATP-binding cassette%2C sub-family D %28ALD%29%2C member 4	167	-30.36	167	-30.36	544680	22	1143	170
chi-let-7c-5p	XM_005695148.1	XP_005695205.1	immunoglobulin superfamily containing leucine-rich repeat	302	-37.24	155	-19.71	544778	22	732	106 660
chi-let-7c-5p	XM_005675782.1	XP_005675839.1	pericentrin	456	-55.95	154	-19.59	544863	22	3873	3012 3160 203
chi-let-7c-5p	XM_005686939.1	XP_005686996.1	additional sex combs like 2 %28Drosophila%29	297	-39.77	151	-20.11	545540	22	8202	5506 1669
chi-let-7c-5p	XM_005692668.1	XP_005692725.1	Meis homeobox 3%2C transcript variant X1	288	-31.52	144	-16.24	545675	22	456	81 374
chi-let-7c-5p	XM_005690422.1	XP_005690479.1	YOD1 deubiquitinase%2C transcript variant X2	322	-40.73	169	-25.45	545833	22	2669	14 1263
chi-let-7c-5p	XM_005684935.1	XP_005684992.1	AT rich interactive domain 1B %28SWI1-like%29	305	-32.83	155	-16.51	545911	22	3459	3084 2044
chi-let-7c-5p	XM_005688025.1	XP_005688082.1	KIN%2C antigenic determinant of recA protein homolog %28mouse%29	301	-35.51	155	-21.72	546173	22	1353	715 1082
chi-let-7c-5p	XM_005690431.1	XP_005690488.1	protein phosphatase 1%2C regulatory subunit 15B	314	-38.36	158	-21.07	546685	22	2544	1381 19
chi-let-7c-5p	XM_005676969.1	XP_005677026.1	zinc finger protein 362	305	-43.67	159	-23.8	546718	22	1715	806 777
chi-let-7c-5p	XM_005675007.1	XP_005675064.1	IQ motif containing B1%2C transcript variant X2	299	-31.66	150	-16.72	547022	22	361	40 141
chi-let-7c-5p	XM_005675523.1	XP_005675580.1	DAZ interacting zinc finger protein 1-like%2C transcript variant X1	301	-34.86	152	-18	547033	22	2175	1300 240
chi-let-7c-5p	XM_005679031.1	XP_005679088.1	dynein%2C axonemal%2C heavy chain 11%2C transcript variant X1	314	-40.53	163	-21.39	547214	22	5649	445 4737
chi-let-7c-5p	XM_005679485.1	XP_005679542.1	solute carrier family 35 %28UDP-xylose%2FUDP-N-acetylglucosamine transporter%29%2C member B4%2C transcript variant X1	301	-31.94	156	-18.4	547641	22	4991	2993 3377
chi-let-7c-5p	XR_310588.1	---	ribosomal protein S6 kinase beta-1-like	296	-36.64	148	-18.78	547919	22	2218	486 922
chi-let-7c-5p	XM_005701948.1	XP_005702005.1	probable G-protein coupled receptor 157-like	593	-65.9	151	-16.83	548030	22	551	129 222 317 412
chi-let-7c-5p	XM_005676780.1	XP_005676837.1	platelet-activating factor receptor	291	-33.49	150	-17.54	548586	22	2118	1415 126
chi-let-7c-5p	XM_005679115.1	XP_005679172.1	lysine %28K%29-specific methyltransferase 2E	326	-41.28	165	-22.5	549456	22	4323	849 1341
chi-let-7c-5p	XM_005680228.1	XP_005680285.1	glucoside xylosyltransferase 1	305	-42.56	154	-21.52	549549	22	4786	922 3589
chi-let-7c-5p	XM_005679528.1	XP_005679585.1	v-raf murine sarcoma viral oncogene homolog B%2C transcript variant X1	299	-35.84	150	-18.48	549825	22	8559	3273 5048
chi-let-7c-5p	XM_005701283.1	XP_005701340.1	adaptor-related protein complex 1%2C sigma 1 subunit	301	-36.09	151	-19.31	550334	22	747	366 152
chi-let-7c-5p	XM_005693853.1	XP_005693910.1	ATPase%2C H%2B transporting%2C lysosomal V0 subunit a1%2C transcript variant X2	298	-34.73	151	-20.19	550852	22	1454	905 1037
chi-let-7c-5p	XM_005696119.1	XP_005696176.1	cell division cycle 25A	442	-53.63	152	-18.41	550883	22	1056	549 113 763
chi-let-7c-5p	XM_005677632.1	XP_005677689.1	CDC42 small effector 1%2C transcript variant X1	310	-35.73	162	-21.99	550999	22	2281	685 413
chi-let-7c-5p	XM_005700522.1	XP_005700579.1	zinc finger protein 275%2C transcript variant X1	300	-37.26	154	-20.81	551499	22	4821	3349 1256
chi-let-7c-5p	XM_005679854.1	XP_005679911.1	chromobox homolog 5%2C transcript variant X2	300	-33.19	153	-17.81	551502	22	8148	6674 4724
chi-let-7c-5p	XM_005692641.1	XP_005692698.1	FBJ murine osteosarcoma viral oncogene-like protein B%2C transcript variant X2	293	-40.46	152	-23.6	551579	22	910	650 332
chi-let-7c-5p	XM_005675010.1	XP_005675067.1	IQ motif containing B1%2C transcript variant X5	299	-31.66	150	-16.72	551860	22	315	40 141
chi-let-7c-5p	XM_005687600.1	XP_005687657.1	SPRY domain containing 7	309	-32.54	158	-17.16	551920	22	2657	1782 1856
chi-let-7c-5p	XM_005681219.1	XP_005681276.1	KIAA0930 ortholog	292	-37.32	150	-19.52	551941	22	5735	1351 5292
chi-let-7c-5p	XM_005692736.1	XP_005692793.1	zinc finger protein 473%2C transcript variant X3	325	-40.4	164	-20.74	552373	22	1150	332 780
chi-let-7c-5p	XM_005698331.1	XP_005698388.1	family with sequence similarity 178%2C member A%2C transcript variant X1	312	-34.97	162	-18.49	553269	22	3243	1331 1556
chi-let-7c-5p	XM_005675843.1	XP_005675900.1	mitogen-activated protein kinase kinase kinase 2	300	-35.31	156	-19	554657	22	8668	4549 2136
chi-let-7c-5p	XM_005692669.1	XP_005692726.1	Meis homeobox 3%2C transcript variant X2	288	-31.52	144	-16.24	554917	22	465	81 374
chi-let-7c-5p	XR_310001.1	---	solute carrier family 38%2C member 4%2C transcript variant X2	305	-42.78	154	-21.99	555047	22	3955	840 751
chi-let-7c-5p	XM_005699408.1	XP_005699465.1	uncharacterized LOC102174908	297	-39.37	153	-19.95	555325	22	2321	11 1028
chi-let-7c-5p	XM_005693852.1	XP_005693909.1	ATPase%2C H%2B transporting%2C lysosomal V0 subunit a1%2C transcript variant X1	298	-34.73	151	-20.19	555399	22	1454	905 1037
chi-let-7c-5p	XM_005681277.1	XP_005681334.1	methyltransferase like 14%2C transcript variant X2	312	-36.27	171	-23.69	555572	22	2907	2583 1897
chi-let-7c-5p	XM_005680024.1	XP_005680081.1	zinc finger protein 641	307	-37.73	158	-19.29	555796	22	2946	1922 2763
chi-let-7c-5p	XM_005685236.1	XP_005685293.1	thiamine triphosphatase	308	-40.79	165	-23.28	555944	22	1703	622 1302
chi-let-7c-5p	XM_005692642.1	XP_005692699.1	optic atrophy 3 %28autosomal recessive%2C with chorea and spastic paraplegia%29	459	-57.88	154	-23.67	556062	22	889	425 745 713
chi-let-7c-5p	XM_005679857.1	XP_005679914.1	chromobox homolog 5%2C transcript variant X5	300	-33.19	153	-17.81	556088	22	8148	6674 4724
chi-let-7c-5p	XM_005677633.1	XP_005677690.1	CDC42 small effector 1%2C transcript variant X2	310	-35.73	162	-21.99	556723	22	2281	685 413
chi-let-7c-5p	XM_005675011.1	XP_005675068.1	IQ motif containing B1%2C transcript variant X6	299	-31.66	150	-16.72	556808	22	315	40 141
chi-let-7c-5p	XM_005679277.1	XP_005679334.1	homeobox A1%2C transcript variant X2	315	-40.66	167	-20.58	556960	22	1549	363 346
chi-let-7c-5p	XM_005687127.1	XP_005687184.1	olfactomedin-like 2A	312	-44.06	160	-23.9	557004	22	2544	328 855
chi-let-7c-5p	XM_005686722.1	XP_005686779.1	gamma-glutamyl carboxylase%2C transcript variant X2	308	-34.36	157	-18.93	557044	22	1766	1415 1381
chi-let-7c-5p	XM_005680337.1	XP_005680394.1	SPRY domain containing 4	315	-38.17	162	-21.39	557621	22	1075	330 406
chi-let-7c-5p	XM_005679963.1	XP_005680020.1	solute carrier family 11 %28proton-coupled divalent metal ion transporter%29%2C member 2%2C transcript variant X3	304	-30.44	155	-15.29	557742	22	2807	506 1087
chi-let-7c-5p	XM_005695959.1	XP_005696016.1	aminomethyltransferase%2C transcript variant X3	301	-40.01	153	-20.77	557744	22	710	319 290
chi-let-7c-5p	XM_005675009.1	XP_005675066.1	IQ motif containing B1%2C transcript variant X4	299	-31.66	150	-16.72	558530	22	315	40 141
chi-let-7c-5p	XM_005677985.1	XP_005678042.1	zinc finger protein 697	298	-30.81	150	-15.86	559122	22	3367	2288 199
chi-let-7c-5p	XM_005689641.1	XP_005689698.1	Cbl proto-oncogene%2C E3 ubiquitin protein ligase	305	-32.83	156	-18.64	559220	22	4359	3453 2988
chi-let-7c-5p	XM_005675008.1	XP_005675065.1	IQ motif containing B1%2C transcript variant X3	299	-31.66	150	-16.72	559648	22	361	40 141
chi-let-7c-5p	XM_005680389.1	XP_005680446.1	transmembrane protein 198-like	298	-35.86	150	-20.77	559838	22	963	173 502
chi-let-7c-5p	XM_005698332.1	XP_005698389.1	family with sequence similarity 178%2C member A%2C transcript variant X2	312	-34.97	162	-18.49	560193	22	3243	1331 1556
chi-let-7c-5p	XM_005675006.1	XP_005675063.1	IQ motif containing B1%2C transcript variant X1	299	-31.66	150	-16.72	560359	22	361	40 141
chi-let-7c-5p	XM_005693854.1	XP_005693911.1	ATPase%2C H%2B transporting%2C lysosomal V0 subunit a1%2C transcript variant X3	298	-34.73	151	-20.19	560463	22	1454	905 1037
chi-let-7c-5p	XM_005683379.1	XP_005683436.1	zinc finger%2C FYVE domain containing 16	420	-37.95	140	-12.65	560648	22	2642	508 577 646
chi-let-7c-5p	XM_005695957.1	XP_005696014.1	aminomethyltransferase%2C transcript variant X1	301	-40.01	153	-20.77	560792	22	710	319 290
chi-let-7c-5p	XM_005681421.1	XP_005681478.1	SWI%2FSNF-related%2C matrix-associated actin-dependent regulator of chromatin%2C subfamily a%2C containing DEAD%2FH box 1%2C transcript variant X4	314	-33.65	166	-21.08	561006	22	1705	1460 313
chi-let-7c-5p	XM_005695958.1	XP_005696015.1	aminomethyltransferase%2C transcript variant X2	301	-40.01	153	-20.77	561526	22	710	319 290
chi-let-7c-5p	XM_005695694.1	XP_005695751.1	zinc finger protein 852	298	-33.09	150	-17.85	561609	22	2099	1544 518
chi-let-7c-5p	XM_005700523.1	XP_005700580.1	zinc finger protein 275%2C transcript variant X2	300	-37.26	154	-20.81	562036	22	4821	3349 1256
chi-let-7c-5p	XM_005681672.1	XP_005681729.1	family with sequence similarity 184%2C member B	296	-31.55	148	-19.34	562090	22	3090	562 1766
chi-let-7c-5p	XM_005675026.1	XP_005675083.1	karyopherin alpha 1 %28importin alpha 5%29%2C transcript variant X1	317	-36.09	163	-19.28	563383	22	4871	3461 4078
chi-let-7c-5p	XM_005676345.1	XP_005676402.1	basic leucine zipper and W2 domains 1	322	-34.54	168	-17.53	563639	22	417	70 238
chi-let-7c-5p	XM_005700868.1	XP_005700925.1	structural maintenance of chromosomes 1A	445	-51.34	153	-19.4	563935	22	5824	4976 914 4454
chi-let-7g-5p	XM_005676783.1	XP_005676840.1	XK%2C Kell blood group complex subunit-related family%2C member 8	311	-30.56	156	-16.51	564361	22	854	715 302
chi-let-7g-5p	XM_005674752.1	XP_005674809.1	BTB and CNC homology 1%2C basic leucine zipper transcription factor 1	295	-35.07	155	-19.3	564675	22	3529	2338 2041
chi-let-7g-5p	XM_005692734.1	XP_005692791.1	zinc finger protein 473%2C transcript variant X1	319	-39.49	161	-20.46	564937	22	1150	332 776
chi-let-7g-5p	XM_005700720.1	XP_005700777.1	NHS-like 2	287	-31.32	146	-16.29	565022	22	8893	7184 7779
chi-let-7g-5p	XM_005679858.1	XP_005679915.1	chromobox homolog 5%2C transcript variant X6	296	-33.43	151	-18.2	565441	22	8148	6671 4726
chi-let-7g-5p	XM_005690145.1	XP_005690202.1	solute carrier family 35 %28GDP-fucose transporter%29%2C member C1	297	-35.07	149	-19.39	565623	22	1363	319 964
chi-let-7g-5p	XM_005679856.1	XP_005679913.1	chromobox homolog 5%2C transcript variant X4	296	-33.43	151	-18.2	565710	22	8148	6671 4726
chi-let-7g-5p	XM_005692735.1	XP_005692792.1	zinc finger protein 473%2C transcript variant X2	319	-39.49	161	-20.46	565890	22	1150	332 776
chi-let-7g-5p	XM_005676327.1	XP_005676384.1	methionyl-tRNA synthetase 2%2C mitochondrial	287	-31.67	145	-17.14	565904	22	850	292 365
chi-let-7g-5p	XM_005681420.1	XP_005681477.1	SWI%2FSNF-related%2C matrix-associated actin-dependent regulator of chromatin%2C subfamily a%2C containing DEAD%2FH box 1%2C transcript variant X3	323	-38.08	163	-21.11	566102	22	1705	1460 315
chi-let-7g-5p	XM_005691315.1	XP_005691372.1	zinc finger protein 268%2C transcript variant X2	304	-32.07	154	-17.49	566185	22	2213	310 1485
chi-let-7g-5p	XM_005675524.1	XP_005675581.1	DAZ interacting zinc finger protein 1-like%2C transcript variant X2	287	-31.86	147	-18.44	566217	22	2175	1300 239
chi-let-7g-5p	XM_005679855.1	XP_005679912.1	chromobox homolog 5%2C transcript variant X3	296	-33.43	151	-18.2	567437	22	8148	6671 4726
chi-let-7g-5p	XM_005675605.1	XP_005675662.1	nephronophthisis 3 %28adolescent%29	300	-35.09	155	-20.36	567757	22	890	416 720
chi-let-7g-5p	XR_311038.1	---	uncharacterized LOC102182272	311	-35.04	156	-18.74	567859	22	4635	3880 1862
chi-let-7g-5p	XM_005679602.1	XP_005679659.1	zinc finger CCCH-type%2C antiviral 1-like	306	-31.42	156	-16.62	568266	22	1158	1014 106
chi-let-7g-5p	XM_005679853.1	XP_005679910.1	chromobox homolog 5%2C transcript variant X1	296	-33.43	151	-18.2	568496	22	8148	6671 4726
chi-let-7g-5p	XM_005683755.1	XP_005683812.1	phosphatidic acid phosphatase type 2 domain containing 2	303	-30.4	162	-18.9	568543	22	2227	1818 896
chi-let-7g-5p	XM_005675782.1	XP_005675839.1	pericentrin	447	-44.58	154	-16.16	569398	22	3873	3011 3160 207
chi-let-7g-5p	XM_005686939.1	XP_005686996.1	additional sex combs like 2 %28Drosophila%29	286	-31.35	146	-17.77	570075	22	8202	5506 1671
chi-let-7g-5p	XM_005690422.1	XP_005690479.1	YOD1 deubiquitinase%2C transcript variant X2	313	-35.99	161	-23.04	570368	22	2669	14 1263
chi-let-7g-5p	XM_005684935.1	XP_005684992.1	AT rich interactive domain 1B %28SWI1-like%29	305	-33.36	154	-17.99	570446	22	3459	3082 2044
chi-let-7g-5p	XM_005688025.1	XP_005688082.1	KIN%2C antigenic determinant of recA protein homolog %28mouse%29	298	-31.11	158	-19.41	570708	22	1353	713 1080
chi-let-7g-5p	XM_005690431.1	XP_005690488.1	protein phosphatase 1%2C regulatory subunit 15B	319	-37.74	165	-21.41	571220	22	2544	1382 20
chi-let-7g-5p	XM_005675523.1	XP_005675580.1	DAZ interacting zinc finger protein 1-like%2C transcript variant X1	287	-31.86	147	-18.44	571568	22	2175	1300 239
chi-let-7g-5p	XR_310588.1	---	ribosomal protein S6 kinase beta-1-like	299	-35.48	159	-21.54	572454	22	2218	487 922
chi-let-7g-5p	XM_005701948.1	XP_005702005.1	probable G-protein coupled receptor 157-like	601	-80.61	154	-21.35	572565	22	551	123 311 406 216
chi-let-7g-5p	XM_005676780.1	XP_005676837.1	platelet-activating factor receptor	298	-38.07	152	-19.41	573121	22	2118	127 1415
chi-let-7g-5p	XM_005679115.1	XP_005679172.1	lysine %28K%29-specific methyltransferase 2E	328	-37.75	176	-23.1	573991	22	4323	849 1341
chi-let-7g-5p	XM_005679528.1	XP_005679585.1	v-raf murine sarcoma viral oncogene homolog B%2C transcript variant X1	311	-33.11	162	-17.41	574360	22	8559	3273 5048
chi-let-7g-5p	XM_005696119.1	XP_005696176.1	cell division cycle 25A	441	-47.23	148	-17.46	575418	22	1056	118 768 549
chi-let-7g-5p	XM_005677632.1	XP_005677689.1	CDC42 small effector 1%2C transcript variant X1	313	-38.41	157	-19.26	575534	22	2281	413 684
chi-let-7g-5p	XM_005700522.1	XP_005700579.1	zinc finger protein 275%2C transcript variant X1	301	-32.49	155	-16.96	576034	22	4821	1255 3349
chi-let-7g-5p	XM_005679854.1	XP_005679911.1	chromobox homolog 5%2C transcript variant X2	296	-33.43	151	-18.2	576037	22	8148	6671 4726
chi-let-7g-5p	XM_005692641.1	XP_005692698.1	FBJ murine osteosarcoma viral oncogene-like protein B%2C transcript variant X2	296	-33.58	151	-19.31	576114	22	910	651 332
chi-let-7g-5p	XM_005687600.1	XP_005687657.1	SPRY domain containing 7	310	-37.46	162	-21.56	576455	22	2657	1782 1861
chi-let-7g-5p	XM_005681219.1	XP_005681276.1	KIAA0930 ortholog	294	-35.22	148	-18.12	576476	22	5735	5297 1350
chi-let-7g-5p	XM_005692736.1	XP_005692793.1	zinc finger protein 473%2C transcript variant X3	319	-39.49	161	-20.46	576908	22	1150	332 776
chi-let-7g-5p	XR_310001.1	---	solute carrier family 38%2C member 4%2C transcript variant X2	299	-33.22	154	-17.99	579582	22	3955	843 753
chi-let-7g-5p	XM_005699408.1	XP_005699465.1	uncharacterized LOC102174908	296	-33.48	154	-17.02	579860	22	2321	12 1029
chi-let-7g-5p	XM_005681277.1	XP_005681334.1	methyltransferase like 14%2C transcript variant X2	320	-38.45	172	-21.64	580107	22	2907	2583 1898
chi-let-7g-5p	XM_005680024.1	XP_005680081.1	zinc finger protein 641	293	-34.29	147	-21.81	580331	22	2946	1921 2758
chi-let-7g-5p	XM_005685236.1	XP_005685293.1	thiamine triphosphatase	295	-32.73	151	-17.79	580479	22	1703	622 1304
chi-let-7g-5p	XM_005692642.1	XP_005692699.1	optic atrophy 3 %28autosomal recessive%2C with chorea and spastic paraplegia%29	426	-42.04	145	-15.07	580597	22	889	712 746 427
chi-let-7g-5p	XM_005679857.1	XP_005679914.1	chromobox homolog 5%2C transcript variant X5	296	-33.43	151	-18.2	580623	22	8148	6671 4726
chi-let-7g-5p	XM_005677633.1	XP_005677690.1	CDC42 small effector 1%2C transcript variant X2	313	-38.41	157	-19.26	581258	22	2281	413 684
chi-let-7g-5p	XM_005679277.1	XP_005679334.1	homeobox A1%2C transcript variant X2	302	-33.91	155	-17.17	581495	22	1549	363 346
chi-let-7g-5p	XM_005687127.1	XP_005687184.1	olfactomedin-like 2A	290	-30.47	147	-16.08	581539	22	2544	855 324
chi-let-7g-5p	XM_005680337.1	XP_005680394.1	SPRY domain containing 4	296	-30.9	149	-16.3	582156	22	1075	406 329
chi-let-7g-5p	XM_005695959.1	XP_005696016.1	aminomethyltransferase%2C transcript variant X3	303	-35.3	152	-18.17	582279	22	710	322 290
chi-let-7g-5p	XM_005677985.1	XP_005678042.1	zinc finger protein 697	296	-33.29	148	-19.63	583657	22	3367	201 2286
chi-let-7g-5p	XM_005680389.1	XP_005680446.1	transmembrane protein 198-like	305	-30.38	158	-15.37	584373	22	963	173 502
chi-let-7g-5p	XM_005683379.1	XP_005683436.1	zinc finger%2C FYVE domain containing 16	453	-51.6	151	-17.2	585183	22	2642	510 579 648
chi-let-7g-5p	XM_005695957.1	XP_005696014.1	aminomethyltransferase%2C transcript variant X1	303	-35.3	152	-18.17	585327	22	710	322 290
chi-let-7g-5p	XM_005681421.1	XP_005681478.1	SWI%2FSNF-related%2C matrix-associated actin-dependent regulator of chromatin%2C subfamily a%2C containing DEAD%2FH box 1%2C transcript variant X4	323	-38.08	163	-21.11	585541	22	1705	1460 315
chi-let-7g-5p	XM_005695958.1	XP_005696015.1	aminomethyltransferase%2C transcript variant X2	303	-35.3	152	-18.17	586061	22	710	322 290
chi-let-7g-5p	XM_005695694.1	XP_005695751.1	zinc finger protein 852	304	-40.22	158	-20.37	586144	22	2099	1542 516
chi-let-7g-5p	XM_005700523.1	XP_005700580.1	zinc finger protein 275%2C transcript variant X2	301	-32.49	155	-16.96	586571	22	4821	1255 3349
chi-let-7g-5p	XM_005681672.1	XP_005681729.1	family with sequence similarity 184%2C member B	310	-31.16	158	-17.31	586625	22	3090	1766 562
chi-let-7g-5p	XM_005676345.1	XP_005676402.1	basic leucine zipper and W2 domains 1	309	-30.71	158	-15.76	588174	22	417	71 234
chi-let-7g-5p	XM_005700868.1	XP_005700925.1	structural maintenance of chromosomes 1A	458	-51.96	169	-19.57	588470	22	5824	4976 918 4454
chi-let-7g-3p	XM_005681268.1	XP_005681325.1	phosphodiesterase 5A%2C cGMP-specific%2C transcript variant X2	297	-35.64	157	-18.45	589019	22	2310	1 56
chi-let-7g-3p	XM_005676341.1	XP_005676398.1	aldehyde oxidase 1%2C transcript variant X2	172	-32.09	172	-32.09	589042	22	2228	1970
chi-let-7g-3p	XM_005700455.1	XP_005700512.1	fragile X mental retardation 1%2C transcript variant X1	291	-34.7	146	-19.43	589265	22	2306	1351 1687
chi-let-7g-3p	XM_005687084.1	XP_005687141.1	syndecan 1	304	-40.42	153	-20.32	589547	22	2013	1843 1205
chi-let-7g-3p	XM_005680425.1	XP_005680482.1	prostaglandin E synthase 3 %28cytosolic%29	444	-43.04	154	-17.59	589776	22	1143	580 669 649
chi-let-7g-3p	XM_005695511.1	XP_005695568.1	RNA binding motif%2C single stranded interacting protein 3%2C transcript variant X4	285	-37.11	145	-19.57	589939	22	4196	2124 647
chi-let-7g-3p	XM_005694274.1	XP_005694331.1	beta-1%2C4-N-acetyl-galactosaminyl transferase 2	441	-38.95	155	-17.32	590348	22	1168	320 337 123
chi-let-7g-3p	XM_005676344.1	XP_005676401.1	aldehyde oxidase 1%2C transcript variant X5	172	-32.09	172	-32.09	590644	22	2792	2534
chi-let-7g-3p	XM_005681183.1	XP_005681240.1	RING-box protein 1-like	288	-35.28	148	-17.79	590843	22	1039	831 460
chi-let-7g-3p	XR_310122.1	---	complement C3-like%2C transcript variant X2	459	-44.47	159	-15.99	590933	22	5083	82 2579 3701
chi-let-7g-3p	XM_005686166.1	XP_005686223.1	VPS33B interacting protein%2C apical-basolateral polarity regulator%2C spe-39 homolog%2C transcript variant X2	286	-31.51	144	-16.76	590974	22	994	706 540
chi-let-7g-3p	XR_310147.1	---	serine%2Fthreonine kinase 11%2C transcript variant X3	305	-34.87	154	-19.39	591388	22	3219	2541 615
chi-let-7g-3p	XM_005690730.1	XP_005690787.1	splA%2Fryanodine receptor domain and SOCS box containing 1%2C transcript variant X2	308	-45.99	167	-31.84	591529	22	1943	1788 1321
chi-let-7g-3p	XM_005680578.1	XP_005680635.1	regulatory factor X%2C 4 %28influences HLA class II expression%29%2C transcript variant X3	281	-30.97	141	-17.73	591595	22	1322	1254 453
chi-let-7g-3p	XM_005686165.1	XP_005686222.1	VPS33B interacting protein%2C apical-basolateral polarity regulator%2C spe-39 homolog%2C transcript variant X1	286	-31.51	144	-16.76	591649	22	1379	706 540
chi-let-7g-3p	XM_005678281.1	XP_005678338.1	guanine nucleotide binding protein %28G protein%29%2C gamma 12%2C transcript variant X1	291	-35.93	147	-19.1	591865	22	3821	385 1460
chi-let-7g-3p	XM_005676342.1	XP_005676399.1	aldehyde oxidase 1%2C transcript variant X3	172	-32.09	172	-32.09	591896	22	1727	1469
chi-let-7g-3p	XM_005698111.1	XP_005698168.1	trinucleotide repeat containing 18	156	-31.69	156	-31.69	591944	22	1244	620
chi-let-7g-3p	XM_005693281.1	XP_005693338.1	TAO kinase 1%2C transcript variant X3	296	-35.29	148	-23.56	592204	22	8887	4831 8591
chi-let-7g-3p	XM_005674790.1	XP_005674847.1	cell adhesion molecule 2%2C transcript variant X3	303	-33.26	158	-20.48	592208	22	7541	7445 5775
chi-let-7g-3p	XM_005681805.1	XP_005681862.1	CCR4-NOT transcription complex%2C subunit 6-like	439	-46.3	155	-22.85	592264	22	7163	28 516 6846
chi-let-7g-3p	XM_005695950.1	XP_005696007.1	inositol hexakisphosphate kinase 1	291	-34.35	150	-22.35	592291	22	2902	499 2816
chi-let-7g-3p	XM_005693273.1	XP_005693330.1	flotillin 2%2C transcript variant X2	299	-42.29	154	-29.41	592321	22	1246	899 231
chi-let-7g-3p	XM_005695513.1	XP_005695570.1	RNA binding motif%2C single stranded interacting protein 3%2C transcript variant X6	285	-37.11	145	-19.57	593064	22	4196	2124 647
chi-let-7g-3p	XM_005681267.1	XP_005681324.1	phosphodiesterase 5A%2C cGMP-specific%2C transcript variant X1	297	-35.64	157	-18.45	593669	22	2310	1 56
chi-let-7g-3p	XM_005690941.1	XP_005690998.1	xenotropic and polytropic retrovirus receptor 1%2C transcript variant X1	438	-40.69	151	-17.02	594682	22	3355	1362 651 1058
chi-let-7g-3p	XM_005681028.1	XP_005681085.1	chromosome 5 open reading frame%2C human C12orf5	167	-32.25	167	-32.25	594761	22	2568	1594
chi-let-7g-3p	XM_005675964.1	XP_005676021.1	histone acetyltransferase 1	295	-32.44	152	-16.88	594770	22	337	23 1
chi-let-7g-3p	XM_005685764.1	XP_005685821.1	mitogen-activated protein kinase 6%2C transcript variant X2	301	-31.15	158	-18.3	594802	22	1260	331 408
chi-let-7g-3p	XM_005682930.1	XP_005682987.1	heat shock 70kDa protein 4	293	-36.82	147	-20.91	594828	22	1991	1417 1000
chi-let-7g-3p	XM_005675046.1	XP_005675103.1	zinc finger protein 148	302	-35.32	156	-19.33	595171	22	5970	67 4399
chi-let-7g-3p	XM_005700462.1	XP_005700519.1	fragile X mental retardation 1%2C transcript variant X8	291	-34.7	146	-19.43	595238	22	2237	1351 1687
chi-let-7g-3p	XR_309859.1	---	tropomyosin 3%2C transcript variant X9	295	-31.09	150	-15.98	595308	22	2227	1964 885
chi-let-7g-3p	XM_005694230.1	XP_005694287.1	mitogen-activated protein kinase kinase 4	283	-30.06	142	-16.27	595377	22	2554	2173 1168
chi-let-7g-3p	XM_005698207.1	XP_005698264.1	polycomb group ring finger 5%2C transcript variant X4	453	-35.42	156	-13.98	595906	22	5590	5457 562 397
chi-let-7g-3p	XM_005679216.1	XP_005679273.1	nicotinamide phosphoribosyltransferase	293	-31.31	150	-20.62	596185	22	2465	721 2142
chi-let-7g-3p	XM_005679709.1	XP_005679766.1	WD repeat domain 60	168	-30.48	168	-30.48	596232	22	350	72
chi-let-7g-3p	XM_005698206.1	XP_005698263.1	polycomb group ring finger 5%2C transcript variant X3	453	-35.42	156	-13.98	596286	22	5590	5457 562 397
chi-let-7g-3p	XM_005685660.1	XP_005685717.1	zinc finger protein 609%2C transcript variant X3	465	-49.41	158	-18.83	596676	22	4252	2021 1022 2767
chi-let-7g-3p	XR_311112.1	---	interferon-induced protein with tetratricopeptide repeats 2%2C transcript variant X2	302	-39.73	157	-20.47	596738	22	3182	3019 2112
chi-let-7g-3p	XM_005699507.1	XP_005699564.1	remodeling and spacing factor 1	285	-30.68	145	-16.52	597010	22	6817	2896 5201
chi-let-7g-3p	XM_005682553.1	XP_005682610.1	lysine %28K%29-specific demethylase 4B	297	-36.58	150	-22.79	597151	22	1702	285 889
chi-let-7g-3p	XM_005691106.1	XP_005691163.1	membrane cofactor protein-like	434	-39.23	147	-16.33	597168	22	2515	1100 463 206
chi-let-7g-3p	XM_005695508.1	XP_005695565.1	RNA binding motif%2C single stranded interacting protein 3%2C transcript variant X1	285	-37.11	145	-19.57	597169	22	4196	2124 647
chi-let-7g-3p	XM_005693280.1	XP_005693337.1	TAO kinase 1%2C transcript variant X2	296	-35.29	148	-23.56	597213	22	8887	4831 8591
chi-let-7g-3p	XM_005694603.1	XP_005694660.1	coiled-coil domain containing 125%2C transcript variant X1	303	-40.62	155	-24.03	597230	22	2026	1927 1615
chi-let-7g-3p	XM_005697969.1	XP_005698026.1	xylosyltransferase I	289	-37.51	147	-21.55	597318	22	6165	4605 5674
chi-let-7g-3p	XM_005682535.1	XP_005682592.1	tumor necrosis factor %28ligand%29 superfamily%2C member 9	442	-46.67	154	-20.99	597387	22	1332	228 624 167
chi-let-7g-3p	XM_005698019.1	XP_005698076.1	SET domain containing 1A	319	-45.36	164	-27.41	597693	22	654	279 572
chi-let-7g-3p	XM_005690830.1	XP_005690887.1	PHD finger protein 13	310	-39.12	158	-20.47	598357	22	2365	129 429
chi-let-7g-3p	XM_005694604.1	XP_005694661.1	coiled-coil domain containing 125%2C transcript variant X2	303	-40.62	155	-24.03	599153	22	2026	1927 1615
chi-let-7g-3p	XM_005697147.1	XP_005697204.1	metallophosphoesterase 1%2C transcript variant X2	457	-64.06	161	-26.45	599314	22	2140	1734 219 306
chi-let-7g-3p	XM_005700460.1	XP_005700517.1	fragile X mental retardation 1%2C transcript variant X6	291	-34.7	146	-19.43	599347	22	2116	1161 1497
chi-let-7g-3p	XM_005697116.1	XP_005697173.1	GATA binding protein 6	290	-31.87	145	-16.48	600094	22	1230	1085 1170
chi-let-7g-3p	XM_005684794.1	XP_005684851.1	phosphodiesterase 7B%2C transcript variant X2	304	-42.31	159	-29.61	600208	22	3410	723 805
chi-let-7g-3p	XR_309861.1	---	tropomyosin 3%2C transcript variant X11	295	-31.09	150	-15.98	600527	22	2153	1890 811
chi-let-7g-3p	XM_005681269.1	XP_005681326.1	phosphodiesterase 5A%2C cGMP-specific%2C transcript variant X3	297	-35.64	157	-18.45	600834	22	2310	1 56
chi-let-7g-3p	XM_005693272.1	XP_005693329.1	flotillin 2%2C transcript variant X1	299	-42.29	154	-29.41	600843	22	1246	899 231
chi-let-7g-3p	XM_005701386.1	XP_005701443.1	steroid sulfatase %28microsomal%29%2C isozyme S	454	-45.46	155	-16.97	600985	22	2260	1535 2152 1899
chi-let-7g-3p	XM_005700459.1	XP_005700516.1	fragile X mental retardation 1%2C transcript variant X5	291	-34.7	146	-19.43	601490	22	2236	1351 1687
chi-let-7g-3p	XM_005701029.1	XP_005701086.1	connector enhancer of kinase suppressor of Ras 2	442	-48.22	159	-22.01	601709	22	2215	1410 2111 1570
chi-let-7g-3p	XM_005700464.1	XP_005700521.1	fragile X mental retardation 1%2C transcript variant X10	291	-34.7	146	-19.43	601715	22	2116	1161 1497
chi-let-7g-3p	XM_005698205.1	XP_005698262.1	polycomb group ring finger 5%2C transcript variant X2	453	-35.42	156	-13.98	602052	22	5590	5457 562 397
chi-let-7g-3p	XM_005698204.1	XP_005698261.1	polycomb group ring finger 5%2C transcript variant X1	453	-35.42	156	-13.98	602170	22	5590	5457 562 397
chi-let-7g-3p	XM_005695441.1	XP_005695498.1	kinesin light chain 1%2C transcript variant X7	302	-33.38	154	-22.84	602256	22	1311	581 626
chi-let-7g-3p	XM_005680577.1	XP_005680634.1	regulatory factor X%2C 4 %28influences HLA class II expression%29%2C transcript variant X2	281	-30.97	141	-17.73	603638	22	1326	1254 453
chi-let-7g-3p	XM_005687055.1	XP_005687112.1	germ cell-less%2C spermatogenesis associated 1	298	-34.62	150	-20.12	604067	22	1862	99 1144
chi-let-7g-3p	XM_005687115.1	XP_005687172.1	ring finger and CCCH-type domains 2	293	-32.26	153	-17.88	604089	22	5052	843 4281
chi-let-7g-3p	XM_005685659.1	XP_005685716.1	zinc finger protein 609%2C transcript variant X2	465	-49.41	158	-18.83	604094	22	4251	2021 1022 2767
chi-let-7g-3p	XM_005695884.1	XP_005695941.1	WD repeat domain 82	310	-40.33	157	-25.17	604159	22	2841	10 128
chi-let-7g-3p	XM_005689403.1	XP_005689460.1	family with sequence similarity 76%2C member B	293	-34.26	149	-20.6	604178	22	2529	2457 1426
chi-let-7g-3p	XM_005684897.1	XP_005684954.1	TGF-beta activated kinase 1%2FMAP3K7 binding protein 2	302	-35.65	155	-19.32	604363	22	1905	579 619
chi-let-7g-3p	XM_005681236.1	XP_005681293.1	bromodomain containing 1	290	-31.92	150	-21.01	604378	22	529	7 21
chi-let-7g-3p	XM_005697146.1	XP_005697203.1	metallophosphoesterase 1%2C transcript variant X1	457	-64.06	161	-26.45	604553	22	2140	1734 219 306
chi-let-7g-3p	XM_005700456.1	XP_005700513.1	fragile X mental retardation 1%2C transcript variant X2	291	-34.7	146	-19.43	604660	22	2236	1351 1687
chi-let-7g-3p	XM_005699380.1	XP_005699437.1	V-set and transmembrane domain containing 4	290	-44.5	147	-25.85	604833	22	2464	709 1269
chi-let-7g-3p	XM_005693279.1	XP_005693336.1	TAO kinase 1%2C transcript variant X1	296	-35.29	148	-23.56	604862	22	8887	4831 8591
chi-let-7g-3p	XM_005700463.1	XP_005700520.1	fragile X mental retardation 1%2C transcript variant X9	291	-34.7	146	-19.43	604884	22	2299	1351 1687
chi-let-7g-3p	XM_005680118.1	XP_005680175.1	histone-lysine N-methyltransferase 2D-like	293	-30.85	149	-19.23	604933	22	2796	2554 2678
chi-let-7g-3p	XM_005678900.1	XP_005678957.1	cyclin-dependent kinase 14	293	-32.7	147	-17.76	604953	22	3568	3390 2860
chi-let-7g-3p	XM_005700485.1	XP_005700542.1	proline rich Gla %28G-carboxyglutamic acid%29 3 %28transmembrane%29	437	-48.7	149	-19.73	605087	22	5019	2578 4851 2517
chi-let-7g-3p	XM_005695439.1	XP_005695496.1	kinesin light chain 1%2C transcript variant X5	302	-33.38	154	-22.84	605101	22	1986	1256 1301
chi-let-7g-3p	XM_005693274.1	XP_005693331.1	flotillin 2%2C transcript variant X3	299	-42.29	154	-29.41	605467	22	1246	899 231
chi-let-7g-3p	XM_005674788.1	XP_005674845.1	cell adhesion molecule 2%2C transcript variant X1	303	-33.26	158	-20.48	605796	22	7541	7445 5775
chi-let-7g-3p	XR_309860.1	---	tropomyosin 3%2C transcript variant X10	295	-31.09	150	-15.98	605898	22	2153	1890 811
chi-let-7g-3p	XM_005686448.1	XP_005686505.1	tetratricopeptide repeat domain 31	299	-31.5	158	-18.92	606005	22	1305	261 1190
chi-let-7g-3p	XR_309862.1	---	tropomyosin 3%2C transcript variant X12	295	-31.09	150	-15.98	606008	22	2159	1896 811
chi-let-7g-3p	XM_005676385.1	XP_005676442.1	family with sequence similarity 117%2C member B	289	-30.07	145	-17.72	606317	22	3533	708 2529
chi-let-7g-3p	XM_005685154.1	XP_005685211.1	glucuronic acid epimerase	429	-38.08	146	-13.84	606607	22	3234	2792 17 3051
chi-let-7g-3p	XM_005676343.1	XP_005676400.1	aldehyde oxidase 1%2C transcript variant X4	172	-32.09	172	-32.09	606706	22	2849	2591
chi-let-7g-3p	XM_005695515.1	XP_005695572.1	RNA binding motif%2C single stranded interacting protein 3%2C transcript variant X8	285	-37.11	145	-19.57	607012	22	4196	2124 647
chi-let-7g-3p	XM_005700458.1	XP_005700515.1	fragile X mental retardation 1%2C transcript variant X4	291	-34.7	146	-19.43	607329	22	2306	1351 1687
chi-let-7g-3p	XM_005696455.1	XP_005696512.1	ras%2FRap GTPase-activating protein SynGAP-like	443	-51.35	149	-21.77	607414	22	1716	1053 1436 1480
chi-let-7g-3p	XM_005690942.1	XP_005690999.1	xenotropic and polytropic retrovirus receptor 1%2C transcript variant X2	438	-40.69	151	-17.02	607868	22	3355	1362 651 1058
chi-let-7g-3p	XM_005680576.1	XP_005680633.1	regulatory factor X%2C 4 %28influences HLA class II expression%29%2C transcript variant X1	281	-30.97	141	-17.73	607924	22	1326	1254 453
chi-let-7g-3p	XM_005695438.1	XP_005695495.1	kinesin light chain 1%2C transcript variant X4	302	-33.38	154	-22.84	608285	22	1335	605 650
chi-let-7g-3p	XR_309864.1	---	tropomyosin 3%2C transcript variant X14	295	-31.09	150	-15.98	609727	22	2018	1755 676
chi-let-7g-3p	XM_005694810.1	XP_005694867.1	prolactin receptor%2C transcript variant X5	291	-32.22	150	-22.01	610015	22	10228	410 4331
chi-let-7g-3p	XM_005685658.1	XP_005685715.1	zinc finger protein 609%2C transcript variant X1	465	-49.41	158	-18.83	610155	22	4252	2021 1022 2767
chi-let-7g-3p	XM_005682359.1	XP_005682416.1	kelch-like ECH-associated protein 1	310	-37.26	168	-26.81	610597	22	585	475 48
chi-let-7g-3p	XM_005675950.1	XP_005676007.1	mitogen-activated protein kinase kinase kinase MLT-like%2C transcript variant X2	290	-30.69	146	-16.49	611076	22	5400	52 3466
chi-let-7g-3p	XM_005676340.1	XP_005676397.1	aldehyde oxidase 1%2C transcript variant X1	172	-32.09	172	-32.09	611142	22	2201	1943
chi-let-7g-3p	XM_005691099.1	XP_005691156.1	angel homolog 2 %28Drosophila%29	308	-37.96	168	-26.24	611213	22	2208	651 515
chi-let-7g-3p	XM_005709593.1	XP_005709650.1	ADP-ribosylation factor-like 10	307	-54.74	155	-36.24	611671	22	3231	2025 291
chi-let-7g-3p	XM_005697148.1	XP_005697205.1	metallophosphoesterase 1%2C transcript variant X3	457	-64.06	161	-26.45	611707	22	2140	1734 219 306
chi-let-7g-3p	XM_005690729.1	XP_005690786.1	splA%2Fryanodine receptor domain and SOCS box containing 1%2C transcript variant X1	308	-45.99	167	-31.84	612091	22	1943	1788 1321
chi-let-7g-3p	XM_005685763.1	XP_005685820.1	mitogen-activated protein kinase 6%2C transcript variant X1	301	-31.15	158	-18.3	612111	22	1260	331 408
chi-let-7g-3p	XM_005700457.1	XP_005700514.1	fragile X mental retardation 1%2C transcript variant X3	291	-34.7	146	-19.43	612292	22	2238	1351 1687
chi-let-7g-3p	XM_005699233.1	XP_005699290.1	K%28lysine%29 acetyltransferase 6B%2C transcript variant X2	295	-35.13	149	-18.56	612326	22	1477	1073 490
chi-let-7g-3p	XR_309863.1	---	tropomyosin 3%2C transcript variant X13	295	-31.09	150	-15.98	612337	22	2155	1892 813
chi-let-7g-3p	XM_005700461.1	XP_005700518.1	fragile X mental retardation 1%2C transcript variant X7	291	-34.7	146	-19.43	612394	22	2238	1351 1687
chi-let-7g-3p	XM_005699232.1	XP_005699289.1	K%28lysine%29 acetyltransferase 6B%2C transcript variant X1	295	-35.13	149	-18.56	612678	22	1477	1073 490
chi-let-7g-3p	XM_005695440.1	XP_005695497.1	kinesin light chain 1%2C transcript variant X6	302	-33.38	154	-22.84	612716	22	1335	605 650
chi-let-7g-3p	XM_005684793.1	XP_005684850.1	phosphodiesterase 7B%2C transcript variant X1	304	-42.31	159	-29.61	612927	22	3410	723 805
chi-let-7g-3p	XM_005684795.1	XP_005684852.1	phosphodiesterase 7B%2C transcript variant X3	304	-42.31	159	-29.61	613201	22	3410	723 805
chi-let-7g-3p	XR_311113.1	---	interferon-induced protein with tetratricopeptide repeats 2%2C transcript variant X3	302	-39.73	157	-20.47	613242	22	3182	3019 2112
chi-miR-10a-5p	XM_005690057.1	XP_005690114.1	t-complex 11%2C testis-specific-like 1%2C transcript variant X1	287	-37.39	144	-23.35	662707	22	3799	2099 1143
chi-miR-10a-5p	XM_005679858.1	XP_005679915.1	chromobox homolog 5%2C transcript variant X6	287	-32.17	145	-18.95	663581	22	8148	526 7741
chi-miR-10a-5p	XM_005691166.1	XP_005691223.1	tripartite motif containing 2	304	-31.34	152	-16.36	663649	22	4049	2886 3241
chi-miR-10a-5p	XM_005679856.1	XP_005679913.1	chromobox homolog 5%2C transcript variant X4	287	-32.17	145	-18.95	663850	22	8148	526 7741
chi-miR-10a-5p	XM_005698433.1	XP_005698490.1	collagen%2C type XVII%2C alpha 1	288	-33.46	147	-17.06	664393	22	1064	188 542
chi-miR-10a-5p	XM_005695600.1	XP_005695657.1	zinc finger protein 445%2C transcript variant X3	294	-35.97	150	-21.76	664988	22	3464	3072 551
chi-miR-10a-5p	XM_005678802.1	XP_005678859.1	metal-regulatory transcription factor 1	290	-37.77	150	-20.14	665498	22	5196	2377 4748
chi-miR-10a-5p	XM_005693283.1	XP_005693340.1	slingshot protein phosphatase 2%2C transcript variant X1	302	-33.36	156	-19.6	665519	22	4942	3088 2281
chi-miR-10a-5p	XM_005679855.1	XP_005679912.1	chromobox homolog 5%2C transcript variant X3	287	-32.17	145	-18.95	665577	22	8148	526 7741
chi-miR-10a-5p	XM_005674790.1	XP_005674847.1	cell adhesion molecule 2%2C transcript variant X3	315	-37.8	168	-22.52	665813	22	7541	7427 6670
chi-miR-10a-5p	XM_005709610.1	XP_005709667.1	cardiotrophin-like cytokine factor 1	302	-35.39	153	-18.9	666296	22	1115	647 601
chi-miR-10a-5p	XM_005684013.1	XP_005684070.1	solute carrier family 25 %28mitochondrial iron transporter%29%2C member 37%2C transcript variant X4	310	-34.57	159	-21.05	666523	22	2349	87 1771
chi-miR-10a-5p	XM_005679853.1	XP_005679910.1	chromobox homolog 5%2C transcript variant X1	287	-32.17	145	-18.95	666636	22	8148	526 7741
chi-miR-10a-5p	XM_005678438.1	XP_005678495.1	tetratricopeptide repeat domain 39A	290	-31.52	147	-16.69	667223	22	4670	3191 1556
chi-miR-10a-5p	XM_005687555.1	XP_005687612.1	ubiquitin specific peptidase 12	302	-33.14	154	-20.34	667700	22	3097	2971 1675
chi-miR-10a-5p	XM_005692182.1	XP_005692239.1	hyaluronan synthase 3%2C transcript variant X1	286	-33.06	144	-19.28	668659	22	2353	49 523
chi-miR-10a-5p	XM_005690363.1	XP_005690420.1	transmembrane protein 183-like%2C transcript variant X3	285	-31.15	145	-18.43	669871	22	683	592 1
chi-miR-10a-5p	XM_005679601.1	XP_005679658.1	KIAA1549 ortholog	299	-30.97	151	-17.19	670084	22	5454	5309 4487
chi-miR-10a-5p	XM_005684099.1	XP_005684156.1	FERM domain containing 3%2C transcript variant X3	306	-40.83	164	-20.47	670439	22	3027	1683 747
chi-miR-10a-5p	XM_005684097.1	XP_005684154.1	FERM domain containing 3%2C transcript variant X1	306	-40.83	164	-20.47	670532	22	3027	1683 747
chi-miR-10a-5p	XM_005684011.1	XP_005684068.1	solute carrier family 25 %28mitochondrial iron transporter%29%2C member 37%2C transcript variant X2	310	-34.57	159	-21.05	670897	22	2349	87 1771
chi-miR-10a-5p	XM_005685308.1	XP_005685365.1	immunoglobulin superfamily%2C DCC subclass%2C member 4	306	-41.38	153	-21.52	671172	22	2472	1215 2208
chi-miR-10a-5p	XM_005683559.1	XP_005683616.1	scavenger receptor class A%2C member 3%2C transcript variant X1	428	-51.57	146	-18.33	671468	22	2620	499 1956 545
chi-miR-10a-5p	XM_005676877.1	XP_005676934.1	leucine zipper protein 1%2C transcript variant X1	300	-42.85	152	-21.93	671814	22	3813	3284 2968
chi-miR-10a-5p	XM_005696616.1	XP_005696673.1	tripartite motif containing 39	281	-34.13	141	-19.92	672777	22	1424	188 957
chi-miR-10a-5p	XM_005679074.1	XP_005679131.1	glutamate receptor%2C metabotropic 3	291	-35.17	149	-17.69	673004	22	272	244 236
chi-miR-10a-5p	XM_005678112.1	XP_005678169.1	transforming growth factor%2C beta receptor III%2C transcript variant X3	308	-35.88	158	-18.32	673079	22	3333	2131 1066
chi-miR-10a-5p	XM_005676713.1	XP_005676770.1	taxilin alpha%2C transcript variant X1	287	-31.98	145	-17.6	673329	22	2969	1994 1907
chi-miR-10a-5p	XM_005679854.1	XP_005679911.1	chromobox homolog 5%2C transcript variant X2	287	-32.17	145	-18.95	674177	22	8148	526 7741
chi-miR-10a-5p	XM_005678207.1	XP_005678264.1	far upstream element %28FUSE%29 binding protein 1%2C transcript variant X2	298	-32.9	152	-17.33	674197	22	4450	397 2074
chi-miR-10a-5p	XM_005676534.1	XP_005676591.1	paroxysmal nonkinesigenic dyskinesia%2C transcript variant X1	297	-38.27	153	-21.17	674965	22	1792	194 331
chi-miR-10a-5p	XM_005678220.1	XP_005678277.1	far upstream element %28FUSE%29 binding protein 1%2C transcript variant X15	298	-32.9	152	-17.33	675194	22	4450	397 2074
chi-miR-10a-5p	XM_005684601.1	XP_005684658.1	sine oculis binding protein homolog %28Drosophila%29	300	-37.82	152	-20.51	675389	22	1344	1 1141
chi-miR-10a-5p	XM_005700425.1	XP_005700482.1	Rac%2FCdc42 guanine nucleotide exchange factor %28GEF%29 6%2C transcript variant X1	290	-31.19	145	-16.31	675481	22	2253	281 1506
chi-miR-10a-5p	XM_005678656.1	XP_005678713.1	hippocalcin like 4%2C transcript variant X1	292	-34.19	147	-18.56	675496	22	3975	580 273
chi-miR-10a-5p	XM_005687622.1	XP_005687679.1	fms-like-tyrosine kinase 1	290	-38.18	148	-19.45	675896	22	1435	1176 436
chi-miR-10a-5p	XM_005680644.1	XP_005680701.1	aldehyde dehydrogenase 1 family%2C member L2	311	-38.4	171	-22.51	676040	22	4187	1755 3792
chi-miR-10a-5p	XM_005690365.1	XP_005690422.1	transmembrane protein 183-like%2C transcript variant X5	285	-31.15	145	-18.43	676043	22	683	592 1
chi-miR-10a-5p	XM_005696099.1	XP_005696156.1	mitogen-activated protein kinase-activated protein kinase 3	285	-38.23	145	-21.05	676233	22	3814	2020 1375
chi-miR-10a-5p	XM_005690637.1	XP_005690694.1	flavin containing monooxygenase 4	285	-31.05	143	-17.44	676621	22	2180	907 1406
chi-miR-10a-5p	XM_005684225.1	XP_005684282.1	zinc finger protein 367	315	-47.41	160	-26.07	676686	22	2282	857 211
chi-miR-10a-5p	XM_005693284.1	XP_005693341.1	slingshot protein phosphatase 2%2C transcript variant X2	302	-33.36	156	-19.6	677318	22	4942	3088 2281
chi-miR-10a-5p	XM_005700426.1	XP_005700483.1	Rac%2FCdc42 guanine nucleotide exchange factor %28GEF%29 6%2C transcript variant X2	290	-31.19	145	-16.31	677331	22	2253	281 1506
chi-miR-10a-5p	XM_005695555.1	XP_005695612.1	WD repeat domain 48	283	-31.33	142	-17.32	677364	22	1901	758 1376
chi-miR-10a-5p	XM_005690058.1	XP_005690115.1	t-complex 11%2C testis-specific-like 1%2C transcript variant X2	287	-37.39	144	-23.35	677484	22	3799	2099 1143
chi-miR-10a-5p	XM_005695599.1	XP_005695656.1	zinc finger protein 445%2C transcript variant X2	294	-35.97	150	-21.76	677544	22	3464	3072 551
chi-miR-10a-5p	XM_005690364.1	XP_005690421.1	transmembrane protein 183-like%2C transcript variant X4	285	-31.15	145	-18.43	677724	22	680	592 1
chi-miR-10a-5p	XR_309900.1	---	far upstream element %28FUSE%29 binding protein 1%2C transcript variant X18	298	-32.9	152	-17.33	677812	22	5756	2602 3377
chi-miR-10a-5p	XM_005685679.1	XP_005685736.1	carbonic anhydrase XII%2C transcript variant X6	297	-34.56	152	-21.55	678001	22	4012	1741 2258
chi-miR-10a-5p	XM_005676878.1	XP_005676935.1	leucine zipper protein 1%2C transcript variant X2	300	-42.85	152	-21.93	678186	22	3813	3284 2968
chi-miR-10a-5p	XM_005684010.1	XP_005684067.1	solute carrier family 25 %28mitochondrial iron transporter%29%2C member 37%2C transcript variant X1	310	-34.57	159	-21.05	678215	22	2349	87 1771
chi-miR-10a-5p	XM_005690061.1	XP_005690118.1	t-complex 11%2C testis-specific-like 1%2C transcript variant X5	287	-37.39	144	-23.35	678303	22	3799	2099 1143
chi-miR-10a-5p	XM_005687581.1	XP_005687638.1	N%28alpha%29-acetyltransferase 16%2C NatA auxiliary subunit	308	-32.74	159	-17.46	678701	22	1672	1239 1393
chi-miR-10a-5p	XM_005679857.1	XP_005679914.1	chromobox homolog 5%2C transcript variant X5	287	-32.17	145	-18.95	678763	22	8148	526 7741
chi-miR-10a-5p	XM_005676714.1	XP_005676771.1	taxilin alpha%2C transcript variant X2	287	-31.98	145	-17.6	679154	22	2969	1994 1907
chi-miR-10a-5p	XM_005674788.1	XP_005674845.1	cell adhesion molecule 2%2C transcript variant X1	315	-37.8	168	-22.52	679401	22	7541	7427 6670
chi-miR-10a-5p	XM_005694158.1	XP_005694215.1	CD300 molecule-like family member f%2C transcript variant X2	288	-32.33	148	-17.55	679814	22	960	477 227
chi-miR-10a-5p	XM_005696484.1	XP_005696541.1	dishevelled associated activator of morphogenesis 2	281	-31.53	141	-15.83	679962	22	2747	1642 1354
chi-miR-10a-5p	XM_005694157.1	XP_005694214.1	CD300 molecule-like family member f%2C transcript variant X1	288	-32.33	148	-17.55	680005	22	960	477 227
chi-miR-10a-5p	XM_005696068.1	XP_005696125.1	ER degradation enhancer%2C mannosidase alpha-like 1	296	-36.34	151	-19.64	680274	22	3675	1017 256
chi-miR-10a-5p	XM_005681696.1	XP_005681753.1	ubiquitin specific peptidase 46	288	-36.8	148	-21.31	680403	22	4070	548 1646
chi-miR-10a-5p	XM_005679589.1	XP_005679646.1	kelch domain containing 10	294	-36.09	147	-21.04	680845	22	4883	4355 4613
chi-miR-10a-5p	XM_005700427.1	XP_005700484.1	Rac%2FCdc42 guanine nucleotide exchange factor %28GEF%29 6%2C transcript variant X3	290	-31.19	145	-16.31	681062	22	2253	281 1506
chi-miR-10a-5p	XM_005684412.1	XP_005684469.1	PHD finger protein 19	288	-33.9	148	-17.06	681302	22	2426	409 1899
chi-miR-10a-5p	XM_005691710.1	XP_005691767.1	kringle containing transmembrane protein 1	280	-33.41	140	-20.52	681320	22	3635	956 2540
chi-miR-10a-5p	XR_310801.1	---	cyclin-dependent kinase 12%2C transcript variant X4	290	-39.97	146	-21.03	681341	22	5175	4096 4236
chi-miR-10a-5p	XM_005695601.1	XP_005695658.1	zinc finger protein 445%2C transcript variant X4	294	-35.97	150	-21.76	682578	22	3464	3072 551
chi-miR-10a-5p	XM_005677499.1	XP_005677556.1	S100 calcium binding protein A16	282	-37.33	142	-20.59	682937	22	582	91 443
chi-miR-10a-5p	XM_005695598.1	XP_005695655.1	zinc finger protein 445%2C transcript variant X1	294	-35.97	150	-21.76	683515	22	3464	3072 551
chi-miR-10a-5p	XM_005687091.1	XP_005687148.1	growth regulation by estrogen in breast cancer 1	295	-34.52	149	-18.72	683794	22	1507	593 903
chi-miR-10a-5p	XM_005684012.1	XP_005684069.1	solute carrier family 25 %28mitochondrial iron transporter%29%2C member 37%2C transcript variant X3	310	-34.57	159	-21.05	684191	22	2349	87 1771
chi-miR-10a-5p	XM_005700555.1	XP_005700612.1	GRB2-associated binding protein 3	455	-50.82	155	-18.58	684423	22	3058	329 1462 1648
chi-miR-10a-5p	XM_005678110.1	XP_005678167.1	transforming growth factor%2C beta receptor III%2C transcript variant X1	308	-35.88	158	-18.32	684476	22	3333	2131 1066
chi-miR-10a-5p	XM_005690059.1	XP_005690116.1	t-complex 11%2C testis-specific-like 1%2C transcript variant X3	287	-37.39	144	-23.35	684566	22	3799	2099 1143
chi-miR-10a-5p	XM_005694159.1	XP_005694216.1	CD300 molecule-like family member f%2C transcript variant X3	288	-32.33	148	-17.55	685326	22	960	477 227
chi-miR-10a-5p	XM_005678657.1	XP_005678714.1	hippocalcin like 4%2C transcript variant X2	292	-34.19	147	-18.56	685496	22	3975	580 273
chi-miR-10a-5p	XM_005678111.1	XP_005678168.1	transforming growth factor%2C beta receptor III%2C transcript variant X2	308	-35.88	158	-18.32	685862	22	3333	2131 1066
chi-miR-10a-5p	XM_005688693.1	XP_005688750.1	chromodomain helicase DNA binding protein 6	439	-49.55	148	-17.92	686096	22	2496	154 2146 1324
chi-miR-10a-5p	XM_005683950.1	XP_005684007.1	xeroderma pigmentosum%2C complementation group A	315	-43.47	159	-22.86	686853	22	3306	815 770
chi-miR-10b-5p	XM_005690057.1	XP_005690114.1	t-complex 11%2C testis-specific-like 1%2C transcript variant X1	284	-31.44	144	-17.4	687242	22	3799	2099 1147
chi-miR-10b-5p	XM_005691166.1	XP_005691223.1	tripartite motif containing 2	299	-32.24	152	-17.26	688184	22	4049	3241 2886
chi-miR-10b-5p	XM_005698433.1	XP_005698490.1	collagen%2C type XVII%2C alpha 1	293	-35.68	148	-19.28	688928	22	1064	189 542
chi-miR-10b-5p	XM_005695600.1	XP_005695657.1	zinc finger protein 445%2C transcript variant X3	282	-32.93	142	-18.72	689523	22	3464	3072 551
chi-miR-10b-5p	XM_005678802.1	XP_005678859.1	metal-regulatory transcription factor 1	290	-36.21	150	-20.2	690033	22	5196	2377 4748
chi-miR-10b-5p	XM_005693283.1	XP_005693340.1	slingshot protein phosphatase 2%2C transcript variant X1	297	-35.66	157	-21.72	690054	22	4942	3088 2280
chi-miR-10b-5p	XM_005674790.1	XP_005674847.1	cell adhesion molecule 2%2C transcript variant X3	327	-40.22	176	-24.66	690348	22	7541	7427 6665
chi-miR-10b-5p	XM_005709610.1	XP_005709667.1	cardiotrophin-like cytokine factor 1	298	-36.48	150	-18.9	690831	22	1115	647 600
chi-miR-10b-5p	XM_005684013.1	XP_005684070.1	solute carrier family 25 %28mitochondrial iron transporter%29%2C member 37%2C transcript variant X4	298	-30.57	155	-19.15	691058	22	2349	87 1771
chi-miR-10b-5p	XM_005693325.1	XP_005693382.1	methyltransferase like 16	306	-30.05	158	-17.05	691571	22	6150	4485 3063
chi-miR-10b-5p	XM_005678438.1	XP_005678495.1	tetratricopeptide repeat domain 39A	290	-31.06	147	-16.23	691758	22	4670	3192 1556
chi-miR-10b-5p	XM_005692182.1	XP_005692239.1	hyaluronan synthase 3%2C transcript variant X1	280	-31.03	140	-17.63	693194	22	2353	49 522
chi-miR-10b-5p	XM_005690363.1	XP_005690420.1	transmembrane protein 183-like%2C transcript variant X3	285	-32.48	145	-19.76	694406	22	683	593 1
chi-miR-10b-5p	XM_005679601.1	XP_005679658.1	KIAA1549 ortholog	306	-31.9	159	-17.82	694619	22	5454	5309 4487
chi-miR-10b-5p	XM_005684099.1	XP_005684156.1	FERM domain containing 3%2C transcript variant X3	308	-37.51	168	-19.88	694974	22	3027	1683 745
chi-miR-10b-5p	XM_005684097.1	XP_005684154.1	FERM domain containing 3%2C transcript variant X1	308	-37.51	168	-19.88	695067	22	3027	1683 745
chi-miR-10b-5p	XM_005684011.1	XP_005684068.1	solute carrier family 25 %28mitochondrial iron transporter%29%2C member 37%2C transcript variant X2	298	-30.57	155	-19.15	695432	22	2349	87 1771
chi-miR-10b-5p	XM_005685308.1	XP_005685365.1	immunoglobulin superfamily%2C DCC subclass%2C member 4	306	-39.6	161	-21.75	695707	22	2472	2208 1215
chi-miR-10b-5p	XM_005683559.1	XP_005683616.1	scavenger receptor class A%2C member 3%2C transcript variant X1	430	-55.41	150	-21.33	696003	22	2620	1956 498 545
chi-miR-10b-5p	XM_005676877.1	XP_005676934.1	leucine zipper protein 1%2C transcript variant X1	290	-41.15	146	-20.92	696349	22	3813	2968 3284
chi-miR-10b-5p	XM_005696616.1	XP_005696673.1	tripartite motif containing 39	287	-32.22	147	-18.01	697312	22	1424	188 957
chi-miR-10b-5p	XM_005679074.1	XP_005679131.1	glutamate receptor%2C metabotropic 3	290	-37.88	150	-19.7	697539	22	272	245 235
chi-miR-10b-5p	XM_005678112.1	XP_005678169.1	transforming growth factor%2C beta receptor III%2C transcript variant X3	300	-32.24	150	-17.9	697614	22	3333	1066 2131
chi-miR-10b-5p	XM_005676713.1	XP_005676770.1	taxilin alpha%2C transcript variant X1	284	-31.73	142	-17.35	697864	22	2969	1907 1994
chi-miR-10b-5p	XM_005678207.1	XP_005678264.1	far upstream element %28FUSE%29 binding protein 1%2C transcript variant X2	289	-31.96	145	-17.31	698732	22	4450	2071 397
chi-miR-10b-5p	XM_005676534.1	XP_005676591.1	paroxysmal nonkinesigenic dyskinesia%2C transcript variant X1	292	-39.82	148	-21.39	699500	22	1792	193 326
chi-miR-10b-5p	XM_005678220.1	XP_005678277.1	far upstream element %28FUSE%29 binding protein 1%2C transcript variant X15	289	-31.96	145	-17.31	699729	22	4450	2071 397
chi-miR-10b-5p	XM_005684601.1	XP_005684658.1	sine oculis binding protein homolog %28Drosophila%29	284	-33.75	144	-17.65	699924	22	1344	1 1140
chi-miR-10b-5p	XM_005700425.1	XP_005700482.1	Rac%2FCdc42 guanine nucleotide exchange factor %28GEF%29 6%2C transcript variant X1	291	-31.21	148	-16.33	700016	22	2253	1503 284
chi-miR-10b-5p	XM_005678656.1	XP_005678713.1	hippocalcin like 4%2C transcript variant X1	290	-34.62	145	-18.61	700031	22	3975	273 582
chi-miR-10b-5p	XM_005687622.1	XP_005687679.1	fms-like-tyrosine kinase 1	284	-35.47	144	-19.1	700431	22	1435	1176 439
chi-miR-10b-5p	XM_005680644.1	XP_005680701.1	aldehyde dehydrogenase 1 family%2C member L2	303	-36.2	163	-20.52	700575	22	4187	1755 3792
chi-miR-10b-5p	XM_005690365.1	XP_005690422.1	transmembrane protein 183-like%2C transcript variant X5	285	-32.48	145	-19.76	700578	22	683	593 1
chi-miR-10b-5p	XM_005696099.1	XP_005696156.1	mitogen-activated protein kinase-activated protein kinase 3	288	-36.21	145	-19.03	700768	22	3814	2020 1370
chi-miR-10b-5p	XM_005690637.1	XP_005690694.1	flavin containing monooxygenase 4	282	-31.05	142	-17.44	701156	22	2180	1406 905
chi-miR-10b-5p	XM_005684225.1	XP_005684282.1	zinc finger protein 367	309	-41.69	155	-21.55	701221	22	2282	857 211
chi-miR-10b-5p	XM_005693284.1	XP_005693341.1	slingshot protein phosphatase 2%2C transcript variant X2	297	-35.66	157	-21.72	701853	22	4942	3088 2280
chi-miR-10b-5p	XM_005700426.1	XP_005700483.1	Rac%2FCdc42 guanine nucleotide exchange factor %28GEF%29 6%2C transcript variant X2	291	-31.21	148	-16.33	701866	22	2253	1503 284
chi-miR-10b-5p	XM_005695555.1	XP_005695612.1	WD repeat domain 48	282	-31.73	142	-17.72	701899	22	1901	758 1374
chi-miR-10b-5p	XM_005690058.1	XP_005690115.1	t-complex 11%2C testis-specific-like 1%2C transcript variant X2	284	-31.44	144	-17.4	702019	22	3799	2099 1147
chi-miR-10b-5p	XM_005695599.1	XP_005695656.1	zinc finger protein 445%2C transcript variant X2	282	-32.93	142	-18.72	702079	22	3464	3072 551
chi-miR-10b-5p	XM_005690364.1	XP_005690421.1	transmembrane protein 183-like%2C transcript variant X4	285	-32.48	145	-19.76	702259	22	680	593 1
chi-miR-10b-5p	XR_309900.1	---	far upstream element %28FUSE%29 binding protein 1%2C transcript variant X18	289	-31.96	145	-17.31	702347	22	5756	3374 2602
chi-miR-10b-5p	XM_005685679.1	XP_005685736.1	carbonic anhydrase XII%2C transcript variant X6	293	-32.95	148	-19.94	702536	22	4012	1741 2258
chi-miR-10b-5p	XM_005676878.1	XP_005676935.1	leucine zipper protein 1%2C transcript variant X2	290	-41.15	146	-20.92	702721	22	3813	2968 3284
chi-miR-10b-5p	XM_005684010.1	XP_005684067.1	solute carrier family 25 %28mitochondrial iron transporter%29%2C member 37%2C transcript variant X1	298	-30.57	155	-19.15	702750	22	2349	87 1771
chi-miR-10b-5p	XM_005690061.1	XP_005690118.1	t-complex 11%2C testis-specific-like 1%2C transcript variant X5	284	-31.44	144	-17.4	702838	22	3799	2099 1147
chi-miR-10b-5p	XM_005687581.1	XP_005687638.1	N%28alpha%29-acetyltransferase 16%2C NatA auxiliary subunit	300	-32.1	155	-18.34	703236	22	1672	1239 1393
chi-miR-10b-5p	XM_005676714.1	XP_005676771.1	taxilin alpha%2C transcript variant X2	284	-31.73	142	-17.35	703689	22	2969	1907 1994
chi-miR-10b-5p	XM_005674788.1	XP_005674845.1	cell adhesion molecule 2%2C transcript variant X1	327	-40.22	176	-24.66	703936	22	7541	7427 6665
chi-miR-10b-5p	XM_005694158.1	XP_005694215.1	CD300 molecule-like family member f%2C transcript variant X2	287	-31.64	147	-17.14	704349	22	960	477 227
chi-miR-10b-5p	XM_005694157.1	XP_005694214.1	CD300 molecule-like family member f%2C transcript variant X1	287	-31.64	147	-17.14	704540	22	960	477 227
chi-miR-10b-5p	XM_005696068.1	XP_005696125.1	ER degradation enhancer%2C mannosidase alpha-like 1	283	-35.56	143	-18.91	704809	22	3675	1017 259
chi-miR-10b-5p	XM_005681696.1	XP_005681753.1	ubiquitin specific peptidase 46	288	-34.81	148	-19.84	704938	22	4070	547 1646
chi-miR-10b-5p	XM_005679589.1	XP_005679646.1	kelch domain containing 10	294	-36.15	147	-21.04	705380	22	4883	4355 4613
chi-miR-10b-5p	XM_005700427.1	XP_005700484.1	Rac%2FCdc42 guanine nucleotide exchange factor %28GEF%29 6%2C transcript variant X3	291	-31.21	148	-16.33	705597	22	2253	1503 284
chi-miR-10b-5p	XM_005684412.1	XP_005684469.1	PHD finger protein 19	280	-31.25	140	-15.94	705837	22	2426	410 1899
chi-miR-10b-5p	XM_005691710.1	XP_005691767.1	kringle containing transmembrane protein 1	280	-30.81	140	-18.61	705855	22	3635	956 2540
chi-miR-10b-5p	XR_310801.1	---	cyclin-dependent kinase 12%2C transcript variant X4	282	-37.31	142	-19.42	705876	22	5175	4096 4237
chi-miR-10b-5p	XM_005695601.1	XP_005695658.1	zinc finger protein 445%2C transcript variant X4	282	-32.93	142	-18.72	707113	22	3464	3072 551
chi-miR-10b-5p	XM_005677499.1	XP_005677556.1	S100 calcium binding protein A16	281	-32.75	141	-16.8	707472	22	582	98 443
chi-miR-10b-5p	XM_005695598.1	XP_005695655.1	zinc finger protein 445%2C transcript variant X1	282	-32.93	142	-18.72	708050	22	3464	3072 551
chi-miR-10b-5p	XM_005687091.1	XP_005687148.1	growth regulation by estrogen in breast cancer 1	286	-33.81	145	-18.01	708329	22	1507	594 913
chi-miR-10b-5p	XM_005684012.1	XP_005684069.1	solute carrier family 25 %28mitochondrial iron transporter%29%2C member 37%2C transcript variant X3	298	-30.57	155	-19.15	708726	22	2349	87 1771
chi-miR-10b-5p	XM_005700555.1	XP_005700612.1	GRB2-associated binding protein 3	458	-52.87	163	-20.52	708958	22	3058	329 1644 1462
chi-miR-10b-5p	XM_005678110.1	XP_005678167.1	transforming growth factor%2C beta receptor III%2C transcript variant X1	300	-32.24	150	-17.9	709011	22	3333	1066 2131
chi-miR-10b-5p	XM_005690059.1	XP_005690116.1	t-complex 11%2C testis-specific-like 1%2C transcript variant X3	284	-31.44	144	-17.4	709101	22	3799	2099 1147
chi-miR-10b-5p	XM_005694159.1	XP_005694216.1	CD300 molecule-like family member f%2C transcript variant X3	287	-31.64	147	-17.14	709861	22	960	477 227
chi-miR-10b-5p	XM_005678657.1	XP_005678714.1	hippocalcin like 4%2C transcript variant X2	290	-34.62	145	-18.61	710031	22	3975	273 582
chi-miR-10b-5p	XM_005678111.1	XP_005678168.1	transforming growth factor%2C beta receptor III%2C transcript variant X2	300	-32.24	150	-17.9	710397	22	3333	1066 2131
chi-miR-10b-5p	XM_005688693.1	XP_005688750.1	chromodomain helicase DNA binding protein 6	434	-48.87	148	-17.83	710631	22	2496	154 2147 1324
chi-miR-10b-5p	XM_005683950.1	XP_005684007.1	xeroderma pigmentosum%2C complementation group A	299	-38.08	151	-20.43	711388	22	3306	815 770
chi-miR-10b-3p	XM_005676018.1	XP_005676075.1	serine threonine kinase 39%2C transcript variant X1	466	-55.33	163	-21.84	711635	22	1475	284 952 991
chi-miR-10b-3p	XM_005679983.1	XP_005680040.1	transmembrane BAX inhibitor motif containing 6%2C transcript variant X1	297	-36.33	151	-18.51	712671	22	1981	1667 648
chi-miR-10b-3p	XM_005694807.1	XP_005694864.1	prolactin receptor%2C transcript variant X2	745	-85.36	162	-18.37	712694	22	9334	5690 2016 1883 1556 3487
chi-miR-10b-3p	XM_005686802.1	XP_005686859.1	solute carrier family 1 %28glutamate%2Fneutral amino acid transporter%29%2C member 4	305	-33.43	153	-18.89	712781	22	3109	1272 1295
chi-miR-10b-3p	XM_005695606.1	XP_005695663.1	zinc finger protein 502%2C transcript variant X2	295	-34.21	148	-21.66	712991	22	5197	3559 1575
chi-miR-10b-3p	XM_005683361.1	XP_005683418.1	ADAM metallopeptidase domain 19	295	-37.38	149	-19.88	713223	22	4407	1075 1971
chi-miR-10b-3p	XM_005683085.1	XP_005683142.1	fibroblast growth factor 1 %28acidic%29%2C transcript variant X4	295	-34.35	151	-18.98	713273	22	3058	20 2338
chi-miR-10b-3p	XM_005677869.1	XP_005677926.1	leucine-rich repeats and immunoglobulin-like domains 2	299	-40.96	158	-26.1	713298	22	3726	2922 1851
chi-miR-10b-3p	XM_005687560.1	XP_005687617.1	nucleoporin like 1%2C transcript variant X2	317	-32.71	161	-16.77	713554	22	1928	370 1797
chi-miR-10b-3p	XM_005694808.1	XP_005694865.1	prolactin receptor%2C transcript variant X3	745	-85.36	162	-18.37	713574	22	9334	5690 2016 1883 1556 3487
chi-miR-10b-3p	XM_005676397.1	XP_005676454.1	abl-interactor 2%2C transcript variant X6	304	-39.29	152	-19.9	713795	22	4380	354 1117
chi-miR-10b-3p	XR_310985.1	---	potassium channel tetramerization domain containing 20%2C transcript variant X3	336	-50.07	168	-25.1	713846	22	4631	2148 3954
chi-miR-10b-3p	XM_005675900.1	XP_005675957.1	zinc finger protein 385B%2C transcript variant X1	304	-36.07	158	-19.72	714021	22	1280	182 1062
chi-miR-10b-3p	XM_005676691.1	XP_005676748.1	S100P binding protein%2C transcript variant X1	291	-32.07	149	-19.38	714067	22	2506	2089 1532
chi-miR-10b-3p	XM_005679639.1	XP_005679696.1	zinc finger protein 398	310	-33.34	158	-17.76	714177	22	4176	1919 4070
chi-miR-10b-3p	XM_005697322.1	XP_005697379.1	KIAA1468 ortholog	300	-36.84	154	-23.71	714432	22	1599	562 1140
chi-miR-10b-3p	XM_005680753.1	XP_005680810.1	ethanolamine kinase 1	297	-31.28	149	-15.65	714840	22	3400	1587 1383
chi-miR-10b-3p	XM_005675822.1	XP_005675879.1	family with sequence similarity 168%2C member B%2C transcript variant X2	291	-32.83	147	-16.87	714985	22	4440	3099 2508
chi-miR-10b-3p	XR_311038.1	---	uncharacterized LOC102182272	319	-38.69	172	-24.86	715069	22	4635	869 2585
chi-miR-10b-3p	XR_310164.1	---	transcription elongation regulator 1%2C transcript variant X6	432	-44.87	147	-16.99	715301	22	4285	477 3207 2797
chi-miR-10b-3p	XM_005690972.1	XP_005691029.1	ER degradation enhancer%2C mannosidase alpha-like 3%2C transcript variant X2	301	-33.03	155	-16.72	716689	22	3481	2378 856
chi-miR-10b-3p	XM_005688826.1	XP_005688883.1	WNT1 inducible signaling pathway protein 1	301	-33.35	160	-21.21	718965	22	2109	794 580
chi-miR-10b-3p	XM_005709595.1	XP_005709652.1	cornichon family AMPA receptor auxiliary protein 1	300	-30.71	153	-16.84	719021	22	4414	2642 85
chi-miR-10b-3p	XM_005683393.1	XP_005683450.1	transmembrane protein 167A	305	-36.59	158	-21.22	719240	22	4522	3309 4018
chi-miR-10b-3p	XM_005698580.1	XP_005698637.1	acyl-CoA dehydrogenase%2C short%2Fbranched chain%2C transcript variant X1	300	-32.57	152	-17.72	719342	22	3742	877 2718
chi-miR-10b-3p	XM_005685815.1	XP_005685872.1	sema domain%2C transmembrane domain %28TM%29%2C and cytoplasmic domain%2C %28semaphorin%29 6D%2C transcript variant X6	301	-31.75	151	-16.39	719372	22	2339	1530 104
chi-miR-10b-3p	XM_005690810.1	XP_005690867.1	DNA-damage inducible 1 homolog 2 %28S. cerevisiae%29%2C transcript variant X2	463	-51.64	158	-17.94	719577	22	6147	4507 1344 3166
chi-miR-10b-3p	XM_005683357.1	XP_005683414.1	La ribonucleoprotein domain family%2C member 1	298	-30.78	151	-15.85	719841	22	3422	923 1015
chi-miR-10b-3p	XM_005678502.1	XP_005678559.1	MOB kinase activator 3C	295	-34.08	150	-17.71	720032	22	1983	1309 133
chi-miR-10b-3p	XM_005684537.1	XP_005684594.1	family with sequence similarity 26%2C member E	290	-37.76	146	-19.21	720239	22	833	754 467
chi-miR-10b-3p	XM_005696462.1	XP_005696519.1	chromosome 23 open reading frame%2C human C6orf106	303	-32.35	154	-17.37	720344	22	5560	3632 4390
chi-miR-10b-3p	XM_005677048.1	XP_005677105.1	kelch domain containing 7A	282	-31.17	142	-18.97	720972	22	2416	376 82
chi-miR-10b-3p	XM_005700712.1	XP_005700769.1	ectodysplasin-A transcript variant 1	294	-30.56	151	-17.58	721177	22	3594	1697 1408
chi-miR-10b-3p	XM_005689952.1	XP_005690009.1	FCH and double SH3 domains 2	301	-42.57	155	-25.64	721199	22	2054	1042 1753
chi-miR-10b-3p	XM_005709655.1	XP_005709712.1	GATA binding protein 3	287	-33.63	145	-16.83	721323	22	1867	186 1256
chi-miR-10b-3p	XM_005676692.1	XP_005676749.1	S100P binding protein%2C transcript variant X2	291	-32.07	149	-19.38	721371	22	2506	2089 1532
chi-miR-10b-3p	XR_310984.1	---	potassium channel tetramerization domain containing 20%2C transcript variant X2	336	-50.07	168	-25.1	721568	22	4698	2215 4021
chi-miR-10b-3p	XM_005698581.1	XP_005698638.1	acyl-CoA dehydrogenase%2C short%2Fbranched chain%2C transcript variant X2	300	-32.57	152	-17.72	721787	22	3742	877 2718
chi-miR-10b-3p	XM_005679984.1	XP_005680041.1	transmembrane BAX inhibitor motif containing 6%2C transcript variant X2	297	-36.33	151	-18.51	721848	22	1981	1667 648
chi-miR-10b-3p	XM_005694806.1	XP_005694863.1	prolactin receptor%2C transcript variant X1	745	-85.36	162	-18.37	722090	22	9334	5690 2016 1883 1556 3487
chi-miR-10b-3p	XM_005676693.1	XP_005676750.1	S100P binding protein%2C transcript variant X3	291	-32.07	149	-19.38	722409	22	2506	2089 1532
chi-miR-10b-3p	XM_005676694.1	XP_005676751.1	S100P binding protein%2C transcript variant X4	291	-32.07	149	-19.38	722552	22	2506	2089 1532
chi-miR-10b-3p	XM_005677141.1	XP_005677198.1	activating transcription factor 6	305	-37.71	162	-21.1	722753	22	5058	3268 1578
chi-miR-10b-3p	XM_005678613.1	XP_005678670.1	forkhead box J3%2C transcript variant X2	323	-34.38	171	-22.84	723000	22	2882	1057 751
chi-miR-10b-3p	XM_005687559.1	XP_005687616.1	nucleoporin like 1%2C transcript variant X1	317	-32.71	161	-16.77	723368	22	1928	370 1797
chi-miR-10b-3p	XM_005693595.1	XP_005693652.1	zinc finger protein 286A%2C transcript variant X1	304	-41.53	153	-23.42	723489	22	3133	2822 2171
chi-miR-10b-3p	XM_005676395.1	XP_005676452.1	abl-interactor 2%2C transcript variant X4	304	-39.29	152	-19.9	723944	22	4380	354 1117
chi-miR-10b-3p	XM_005676019.1	XP_005676076.1	serine threonine kinase 39%2C transcript variant X2	466	-55.33	163	-21.84	723961	22	1288	284 952 991
chi-miR-10b-3p	XM_005691587.1	XP_005691644.1	ubiquitin protein ligase E3B	309	-37.52	155	-21.06	724971	22	2155	1877 2000
chi-miR-10b-3p	XM_005690971.1	XP_005691028.1	ER degradation enhancer%2C mannosidase alpha-like 3%2C transcript variant X1	444	-45.12	155	-16.72	725182	22	3699	2617 1095 137
chi-miR-10b-3p	XR_310080.1	---	RE1-silencing transcription factor-like	300	-30.92	153	-16.99	725209	22	6784	753 2653
chi-miR-10b-3p	XR_310698.1	---	uncharacterized LOC102188967	724	-69.33	150	-15.06	725620	22	8072	6906 701 6062 149 1624
chi-miR-10b-3p	XM_005691112.1	XP_005691169.1	DENN domain-containing protein 1A-like	301	-30.13	155	-16.04	726626	22	5601	2309 5190
chi-miR-10b-3p	XM_005687115.1	XP_005687172.1	ring finger and CCCH-type domains 2	308	-33.52	158	-17.82	726764	22	5052	857 3623
chi-miR-10b-3p	XM_005698243.1	XP_005698300.1	tankyrase%2C TRF1-interacting ankyrin-related ADP-ribose polymerase 2	316	-41.05	163	-21.13	726855	22	2261	1864 941
chi-miR-10b-3p	XR_310923.1	---	WAS%2FWASL-interacting protein family member 2-like%2C transcript variant X3	323	-43.38	167	-26.42	727041	22	7115	6330 6759
chi-miR-10b-3p	XM_005684399.1	XP_005684456.1	sushi domain containing 1	463	-55.04	157	-19.63	727050	22	4906	311 378 2118
chi-miR-10b-3p	XM_005689395.1	XP_005689452.1	endonuclease domain containing 1%2C transcript variant X1	314	-39.12	167	-25.58	727210	22	2964	496 292
chi-miR-10b-3p	XM_005676720.1	XP_005676777.1	protein tyrosine phosphatase type IVA%2C member 2%2C transcript variant X1	308	-37.73	159	-22.06	727502	22	2392	52 1824
chi-miR-10b-3p	XM_005676721.1	XP_005676778.1	protein tyrosine phosphatase type IVA%2C member 2%2C transcript variant X2	308	-37.73	159	-22.06	728191	22	2392	52 1824
chi-miR-10b-3p	XM_005676393.1	XP_005676450.1	abl-interactor 2%2C transcript variant X2	304	-39.29	152	-19.9	728457	22	4380	354 1117
chi-miR-10b-3p	XM_005682684.1	XP_005682741.1	cortexin 3%2C transcript variant X2	295	-32.88	155	-20.49	728682	22	830	327 397
chi-miR-10b-3p	XM_005681149.1	XP_005681206.1	calcium channel%2C voltage-dependent%2C L type%2C alpha 1C subunit	298	-33.66	152	-17.84	728866	22	3959	3596 994
chi-miR-10b-3p	XM_005699611.1	XP_005699668.1	cell adhesion associated%2C oncogene regulated	458	-52.05	154	-19.6	728899	22	2998	912 2152 2175
chi-miR-10b-3p	XM_005681820.1	XP_005681877.1	RasGEF domain family%2C member 1B%2C transcript variant X1	304	-37.34	161	-21.71	728900	22	1381	1177 960
chi-miR-10b-3p	XM_005676194.1	XP_005676251.1	RAB3 GTPase activating protein subunit 1 %28catalytic%29%2C transcript variant X2	293	-32.65	147	-17.28	729219	22	778	736 445
chi-miR-10b-3p	XM_005689396.1	XP_005689453.1	endonuclease domain containing 1%2C transcript variant X2	314	-39.12	167	-25.58	729221	22	2964	496 292
chi-miR-10b-3p	XM_005696068.1	XP_005696125.1	ER degradation enhancer%2C mannosidase alpha-like 1	313	-38.01	157	-19.19	729344	22	3675	3246 3236
chi-miR-10b-3p	XM_005682683.1	XP_005682740.1	cortexin 3%2C transcript variant X1	295	-32.88	155	-20.49	729397	22	830	327 397
chi-miR-10b-3p	XR_309718.1	---	phosphatidylinositol-specific phospholipase C%2C X domain containing 2%2C transcript variant X2	435	-43.04	149	-16.7	729413	22	7499	6967 5168 1114
chi-miR-10b-3p	XM_005686755.1	XP_005686812.1	required for meiotic nuclear division 5 homolog A %28S. cerevisiae%29	314	-30.99	159	-18.47	729525	22	4423	1132 2637
chi-miR-10b-3p	XM_005683363.1	XP_005683420.1	LSM11%2C U7 small nuclear RNA associated	317	-36.36	163	-22.2	730498	22	2352	1885 1463
chi-miR-10b-3p	XM_005695254.1	XP_005695311.1	pinin%2C desmosome associated protein	319	-35.79	168	-17.98	730527	22	1099	942 278
chi-miR-10b-3p	XM_005699722.1	XP_005699779.1	junctional adhesion molecule 3	306	-31.29	156	-16.14	730582	22	2543	568 1326
chi-miR-10b-3p	XM_005681821.1	XP_005681878.1	RasGEF domain family%2C member 1B%2C transcript variant X2	304	-37.34	161	-21.71	730693	22	1381	1177 960
chi-miR-10b-3p	XM_005698517.1	XP_005698574.1	heat shock 70kDa protein 12A	450	-42.4	153	-15.07	730830	22	3571	1313 1265 1040
chi-miR-10b-3p	XM_005683084.1	XP_005683141.1	fibroblast growth factor 1 %28acidic%29%2C transcript variant X3	295	-34.35	151	-18.98	731157	22	3058	20 2338
chi-miR-10b-3p	XM_005690809.1	XP_005690866.1	DNA-damage inducible 1 homolog 2 %28S. cerevisiae%29%2C transcript variant X1	463	-51.64	158	-17.94	731354	22	6147	4507 1344 3166
chi-miR-10b-3p	XM_005675901.1	XP_005675958.1	zinc finger protein 385B%2C transcript variant X2	304	-36.07	158	-19.72	731544	22	1280	182 1062
chi-miR-10b-3p	XM_005684253.1	XP_005684310.1	transmembrane protein 246%2C transcript variant X2	455	-54.06	155	-19.71	731739	22	3455	1531 2271 3142
chi-miR-10b-3p	XM_005691591.1	XP_005691648.1	SV2 related protein homolog %28rat%29	284	-32.04	143	-16.69	732290	22	1434	414 223
chi-miR-10b-3p	XM_005676392.1	XP_005676449.1	abl-interactor 2%2C transcript variant X1	304	-39.29	152	-19.9	732444	22	4380	354 1117
chi-miR-10b-3p	XM_005676722.1	XP_005676779.1	protein tyrosine phosphatase type IVA%2C member 2%2C transcript variant X3	308	-37.73	159	-22.06	732456	22	2392	52 1824
chi-miR-10b-3p	XM_005675905.1	XP_005675962.1	zinc finger protein 385B%2C transcript variant X6	304	-36.07	158	-19.72	732476	22	1280	182 1062
chi-miR-10b-3p	XM_005694810.1	XP_005694867.1	prolactin receptor%2C transcript variant X5	745	-85.36	162	-18.37	732690	22	10228	6584 2910 2777 2450 4381
chi-miR-10b-3p	XM_005684237.1	XP_005684294.1	sphingosine-1-phosphate receptor 3	296	-32.9	154	-20.27	732934	22	2385	1051 2269
chi-miR-10b-3p	XM_005675903.1	XP_005675960.1	zinc finger protein 385B%2C transcript variant X4	304	-36.07	158	-19.72	733268	22	1280	182 1062
chi-miR-10b-3p	XM_005676394.1	XP_005676451.1	abl-interactor 2%2C transcript variant X3	304	-39.29	152	-19.9	733545	22	4380	354 1117
chi-miR-10b-3p	XM_005675950.1	XP_005676007.1	mitogen-activated protein kinase kinase kinase MLT-like%2C transcript variant X2	302	-34.53	156	-22.75	733751	22	5400	4734 3314
chi-miR-10b-3p	XM_005694225.1	XP_005694282.1	protein SCO1 homolog%2C mitochondrial-like	288	-34.12	146	-17.83	733910	22	2897	560 2168
chi-miR-10b-3p	XM_005693596.1	XP_005693653.1	zinc finger protein 286A%2C transcript variant X2	304	-41.53	153	-23.42	733929	22	2231	1951 1300
chi-miR-10b-3p	XM_005695605.1	XP_005695662.1	zinc finger protein 502%2C transcript variant X1	287	-30.63	145	-16.2	734062	22	1677	1167 24
chi-miR-10b-3p	XM_005694405.1	XP_005694462.1	TBC1 domain family%2C member 16	451	-44.03	162	-20.7	734793	22	5204	841 3711 660
chi-miR-10b-3p	XM_005689990.1	XP_005690047.1	Rho guanine nucleotide exchange factor %28GEF%29 17	293	-32.85	153	-20.51	735054	22	3070	1795 1696
chi-miR-10b-3p	XM_005690973.1	XP_005691030.1	ER degradation enhancer%2C mannosidase alpha-like 3%2C transcript variant X3	444	-45.12	155	-16.72	735063	22	3699	2617 1095 137
chi-miR-10b-3p	XM_005683083.1	XP_005683140.1	fibroblast growth factor 1 %28acidic%29%2C transcript variant X2	295	-34.35	151	-18.98	735696	22	3058	20 2338
chi-miR-10b-3p	XM_005677372.1	XP_005677429.1	synaptotagmin XI%2C transcript variant X1	289	-33.01	147	-18.38	735804	22	3002	1737 725
chi-miR-10b-3p	XM_005678356.1	XP_005678413.1	protein kinase%2C AMP-activated%2C alpha 2 catalytic subunit	437	-41.77	148	-15.8	735829	22	4514	4458 2971 3787
chi-miR-10b-3p	XM_005678614.1	XP_005678671.1	forkhead box J3%2C transcript variant X3	323	-34.38	171	-22.84	735942	22	2882	1057 751
chi-miR-122	XM_005696546.1	XP_005696603.1	lysophosphatidic acid acyltransferase	290	-42.09	146	-21.48	736355	22	1052	286 430
chi-miR-122	XM_005685733.1	XP_005685790.1	neural precursor cell expressed%2C developmentally down-regulated 4%2C E3 ubiquitin protein ligase%2C transcript variant X3	449	-56.86	154	-23.06	737054	22	2858	1517 1962 2349
chi-miR-122	XR_311080.1	---	uncharacterized LOC102171119%2C transcript variant X2	300	-37.99	158	-20.4	738088	22	3575	1098 1781
chi-miR-122	XM_005697979.1	XP_005698036.1	methyltransferase like 9	309	-40.87	157	-22.45	738107	22	489	222 30
chi-miR-122	XR_310122.1	---	complement C3-like%2C transcript variant X2	297	-36.2	157	-21.47	738143	22	5083	452 2798
chi-miR-122	XM_005695684.1	XP_005695741.1	trafficking protein%2C kinesin binding 1	303	-32.07	152	-18.64	738566	22	2054	710 60
chi-miR-122	XM_005677234.1	XP_005677291.1	potassium inwardly-rectifying channel%2C subfamily J%2C member 10	284	-33.68	144	-16.86	739360	22	3933	2363 3089
chi-miR-122	XR_311081.1	---	uncharacterized LOC102171119%2C transcript variant X3	300	-37.99	158	-20.4	739381	22	2863	1098 1781
chi-miR-122	XM_005695070.1	XP_005695127.1	KIAA1199 ortholog%2C transcript variant X1	280	-30.03	140	-17.66	740834	22	2826	1414 2467
chi-miR-122	XM_005689210.1	XP_005689267.1	NIPA-like domain containing 2	287	-36.12	145	-19.4	742694	22	3468	2018 1540
chi-miR-122	XM_005688191.1	XP_005688248.1	cell division cycle 25B%2C transcript variant X1	301	-41.46	156	-21.73	743065	22	767	452 431
chi-miR-122	XM_005675141.1	XP_005675198.1	mannan-binding lectin serine peptidase 1 %28C4%2FC2 activating component of Ra-reactive factor%29%2C transcript variant X1	456	-53.92	158	-19.89	743871	22	1555	1 57 1394
chi-miR-122	XM_005699894.1	XP_005699951.1	FERM domain containing 8%2C transcript variant X1	432	-57.61	147	-23.26	744452	22	1408	873 352 46
chi-miR-122	XM_005685731.1	XP_005685788.1	neural precursor cell expressed%2C developmentally down-regulated 4%2C E3 ubiquitin protein ligase%2C transcript variant X1	449	-56.86	154	-23.06	744949	22	2858	1517 1962 2349
chi-miR-122	XM_005699895.1	XP_005699952.1	FERM domain containing 8%2C transcript variant X2	432	-57.61	147	-23.26	745308	22	1408	873 352 46
chi-miR-122	XM_005684375.1	XP_005684432.1	sema domain%2C immunoglobulin domain %28Ig%29%2C transmembrane domain %28TM%29 and short cytoplasmic domain%2C %28semaphorin%29 4D	334	-53.51	172	-30.8	749244	22	1397	1150 622
chi-miR-122	XM_005681678.1	XP_005681735.1	superoxide dismutase 3%2C extracellular	303	-36.68	153	-18.4	749754	22	912	613 233
chi-miR-122	XM_005698104.1	XP_005698161.1	diacylglycerol lipase%2C beta	597	-81.35	155	-21.85	749927	22	4135	3705 861 2936 3744
chi-miR-122	XM_005685734.1	XP_005685791.1	neural precursor cell expressed%2C developmentally down-regulated 4%2C E3 ubiquitin protein ligase%2C transcript variant X4	449	-56.86	154	-23.06	750351	22	2858	1517 1962 2349
chi-miR-122	XM_005675843.1	XP_005675900.1	mitogen-activated protein kinase kinase kinase 2	293	-33.7	147	-17.8	750937	22	8668	8254 2792
chi-miR-122	XM_005688377.1	XP_005688434.1	chromosome 13 open reading frame%2C human C20orf112%2C transcript variant X1	297	-37.7	150	-20.7	751633	22	701	242 461
chi-miR-122	XM_005685732.1	XP_005685789.1	neural precursor cell expressed%2C developmentally down-regulated 4%2C E3 ubiquitin protein ligase%2C transcript variant X2	449	-56.86	154	-23.06	752537	22	2858	1517 1962 2349
chi-miR-122	XM_005676949.1	XP_005677006.1	insulin receptor substrate 1	288	-31.15	145	-16.89	753165	22	4910	3300 2364
chi-miR-122	XR_311079.1	---	uncharacterized LOC102171119%2C transcript variant X1	300	-37.99	158	-20.4	753806	22	3149	1098 1781
chi-miR-122	XM_005688378.1	XP_005688435.1	chromosome 13 open reading frame%2C human C20orf112%2C transcript variant X2	297	-37.7	150	-20.7	755681	22	805	703 117
chi-miR-122	XM_005677994.1	XP_005678051.1	wingless-type MMTV integration site family%2C member 2B	299	-37.97	159	-19.15	755902	22	781	742 114
chi-miR-122	XM_005691092.1	XP_005691149.1	syntaxin 6	310	-45.01	159	-22.92	757271	22	1643	1621 1119
chi-miR-122	XM_005690808.1	XP_005690865.1	solute carrier family 25%2C member 34	313	-41.57	162	-22.15	757569	22	1550	1503 1337
chi-miR-122	XM_005687933.1	XP_005687990.1	phosphatidylinositol-5-phosphate 4-kinase%2C type II%2C alpha%2C transcript variant X1	299	-37.83	151	-19.77	757775	22	2133	542 2066
chi-miR-122	XM_005688194.1	XP_005688251.1	cell division cycle 25B%2C transcript variant X4	301	-41.46	156	-21.73	759041	22	767	452 431
chi-miR-122	XM_005688192.1	XP_005688249.1	cell division cycle 25B%2C transcript variant X2	301	-41.46	156	-21.73	759310	22	1121	452 431
chi-miR-122	XM_005694579.1	XP_005694636.1	SH3 and PX domains 2B	316	-41.65	160	-21.16	759601	22	4807	2488 2805
chi-miR-122	XM_005687934.1	XP_005687991.1	phosphatidylinositol-5-phosphate 4-kinase%2C type II%2C alpha%2C transcript variant X2	299	-37.83	151	-19.77	760075	22	2133	542 2066
chi-miR-122	XM_005688193.1	XP_005688250.1	cell division cycle 25B%2C transcript variant X3	301	-41.46	156	-21.73	760345	22	767	452 431
chi-miR-1249	XM_005686850.1	XP_005686907.1	limb bud and heart development	160	-31.63	160	-31.63	762267	22	899	331
chi-miR-1249	XM_005684393.1	XP_005684450.1	chromosome 8 open reading frame%2C human C9orf152	172	-35.42	172	-35.42	763293	22	2390	2121
chi-miR-1249	XM_005699434.1	XP_005699491.1	frizzled family receptor 4	171	-35.38	171	-35.38	764742	22	5120	800
chi-miR-1249	XM_005701343.1	XP_005701400.1	solute carrier family 10%2C member 3	160	-30.74	160	-30.74	765530	22	320	279
chi-miR-1249	XM_005681897.1	XP_005681954.1	transmembrane protein 128	165	-31.6	165	-31.6	768463	22	632	1
chi-miR-1249	XM_005681992.1	XP_005682049.1	low density lipoprotein receptor-related protein associated protein 1	153	-31.86	153	-31.86	769755	22	417	144
chi-miR-1249	XR_311090.1	---	uncharacterized LOC102176288	309	-44.24	164	-28.15	772538	22	2905	67 2306
chi-miR-1249	XM_005701962.1	XP_005702019.1	integrator complex subunit 1	170	-33.04	170	-33.04	774126	22	198	117
chi-miR-1249	XM_005676706.1	XP_005676763.1	family with sequence similarity 167%2C member B%2C transcript variant X1	175	-32.6	175	-32.6	775735	22	255	173
chi-miR-1249	XM_005676707.1	XP_005676764.1	family with sequence similarity 167%2C member B%2C transcript variant X2	175	-32.6	175	-32.6	776636	22	640	173
chi-miR-1249	XM_005693295.1	XP_005693352.1	tumor suppressor candidate 5	159	-31.12	159	-31.12	778905	22	2591	1666
chi-miR-1249	XM_005692897.1	XP_005692954.1	uncharacterized LOC102180341	165	-30.08	165	-30.08	780641	22	296	102
chi-miR-1249	XM_005677011.1	XP_005677068.1	interferon%2C lambda receptor 1	175	-34.95	175	-34.95	784214	22	2564	538
chi-miR-125b-5p	XM_005694297.1	XP_005694354.1	SH3 and cysteine rich domain 2	290	-40.59	148	-23.82	785153	20	1397	459 51
chi-miR-125b-5p	XM_005700677.1	XP_005700734.1	gap junction protein%2C beta 1%2C 32kDa%2C transcript variant X7	282	-30.27	142	-16.93	785352	20	645	151 136
chi-miR-125b-5p	XM_005678330.1	XP_005678387.1	KN motif and ankyrin repeat domains 4	292	-33.55	147	-17.9	785408	20	2003	1897 791
chi-miR-125b-5p	XM_005680114.1	XP_005680171.1	potassium voltage-gated channel%2C subfamily H %28eag-related%29%2C member 3	290	-30.64	150	-15.35	785460	20	347	108 47
chi-miR-125b-5p	XM_005682360.1	XP_005682417.1	autophagy related 4D%2C cysteine peptidase%2C transcript variant X1	287	-34.23	147	-18.45	785502	20	291	103 207
chi-miR-125b-5p	XM_005695658.1	XP_005695715.1	CKLF-like MARVEL transmembrane domain containing 6	435	-51.53	152	-19.46	785522	20	2227	803 1680 1136
chi-miR-125b-5p	XM_005693420.1	XP_005693477.1	gamma-glutamyltransferase 6	165	-31.14	165	-31.14	785616	20	420	29
chi-miR-125b-5p	XM_005686727.1	XP_005686784.1	retinol saturase %28all-trans-retinol 13%2C14-reductase%29%2C transcript variant X1	282	-30.96	142	-17.62	785673	20	1312	1 680
chi-miR-125b-5p	XM_005695960.1	XP_005696017.1	T-cell leukemia translocation altered	301	-38.45	156	-22.3	785714	20	1236	694 237
chi-miR-125b-5p	XM_005698446.1	XP_005698503.1	inositol 1%2C4%2C5-trisphosphate receptor interacting protein%2C transcript variant X1	292	-36.53	147	-18.94	785738	20	1189	664 965
chi-miR-125b-5p	XM_005694920.1	XP_005694977.1	leucine-rich repeat kinase 1	297	-40.63	152	-26.26	785766	20	1164	365 276
chi-miR-125b-5p	XM_005693728.1	XP_005693785.1	phosphatidylinositol-5-phosphate 4-kinase%2C type II%2C beta%2C transcript variant X1	293	-32.27	148	-16.17	785937	20	4009	3149 2994
chi-miR-125b-5p	XM_005696947.1	XP_005697004.1	CTD %28carboxy-terminal domain%2C RNA polymerase II%2C polypeptide A%29 phosphatase%2C subunit 1	284	-38.01	144	-19.96	785954	20	656	318 378
chi-miR-125b-5p	XM_005696535.1	XP_005696592.1	pre-B-cell leukemia homeobox 2	301	-39.45	161	-26.11	785989	20	293	177 1
chi-miR-125b-5p	XM_005688575.1	XP_005688632.1	hepatocyte nuclear factor 4%2C alpha%2C transcript variant X2	280	-30.31	140	-15.37	786017	20	3028	1765 2147
chi-miR-125b-5p	XM_005690924.1	XP_005690981.1	c-abl oncogene 2%2C non-receptor tyrosine kinase%2C transcript variant X2	307	-49.41	166	-26.12	786142	20	3263	2671 2509
chi-miR-125b-5p	XM_005693729.1	XP_005693786.1	phosphatidylinositol-5-phosphate 4-kinase%2C type II%2C beta%2C transcript variant X2	293	-32.27	148	-16.17	786249	20	4009	3149 2994
chi-miR-125b-5p	XM_005686728.1	XP_005686785.1	retinol saturase %28all-trans-retinol 13%2C14-reductase%29%2C transcript variant X2	282	-30.96	142	-17.62	786401	20	1312	1 680
chi-miR-125b-5p	XM_005690145.1	XP_005690202.1	solute carrier family 35 %28GDP-fucose transporter%29%2C member C1	431	-53.04	147	-19.5	786438	20	1363	1120 860 407
chi-miR-125b-5p	XM_005686740.1	XP_005686797.1	ectodysplasin A receptor	292	-35.51	149	-19.57	786703	20	1503	654 783
chi-miR-125b-5p	XM_005691669.1	XP_005691726.1	immunoglobulin omega chain-like	280	-31.47	140	-17.22	786753	20	575	1 213
chi-miR-125b-5p	XM_005683361.1	XP_005683418.1	ADAM metallopeptidase domain 19	713	-88.69	148	-20.73	786828	20	4407	1091 4080 171 2568 4316
chi-miR-125b-5p	XR_311154.1	---	uncharacterized LOC102179066	298	-38.32	150	-19.79	786900	20	423	247 355
chi-miR-125b-5p	XM_005675000.1	XP_005675057.1	F-box protein 40%2C transcript variant X3	285	-34.34	143	-17.31	786962	20	3214	901 573
chi-miR-125b-5p	XM_005690754.1	XP_005690811.1	potassium voltage-gated channel%2C shaker-related subfamily%2C beta member 2	294	-33.5	154	-18.57	786966	20	2741	1990 879
chi-miR-125b-5p	XM_005692234.1	XP_005692291.1	chromosome 18 open reading frame%2C human C19orf12%2C transcript variant X2	292	-38.48	150	-20.62	787086	20	1980	476 1417
chi-miR-125b-5p	XR_310122.1	---	complement C3-like%2C transcript variant X2	441	-60.56	161	-29.98	787213	20	5083	3120 763 1020
chi-miR-125b-5p	XM_005700214.1	XP_005700271.1	TSC22 domain family%2C member 3%2C transcript variant X1	291	-34.23	150	-19.66	787238	20	1379	1208 1
chi-miR-125b-5p	XM_005693413.1	XP_005693470.1	cystinosin%2C lysosomal cystine transporter	445	-52.36	153	-19.57	787269	20	2411	1936 1472 109
chi-miR-125b-5p	XM_005684351.1	XP_005684408.1	tumor necrosis factor %28ligand%29 superfamily%2C member 8	445	-57.26	160	-20.62	787303	20	3200	996 2518 142
chi-miR-125b-5p	XM_005697227.1	XP_005697284.1	RAB31%2C member RAS oncogene family	300	-44.83	158	-26.14	787424	20	3467	2828 3090
chi-miR-125b-5p	XM_005677481.1	XP_005677538.1	cAMP responsive element binding protein 3-like 4%2C transcript variant X8	288	-37.08	147	-20.23	787436	20	277	89 68
chi-miR-125b-5p	XM_005696050.1	XP_005696107.1	leucyl-tRNA synthetase 2%2C mitochondrial%2C transcript variant X2	282	-35.36	142	-21.41	787464	20	1377	51 852
chi-miR-125b-5p	XM_005697928.1	XP_005697985.1	coronin-7-like	305	-42.44	160	-26.2	787549	20	644	279 472
chi-miR-125b-5p	XM_005679451.1	XP_005679508.1	coiled-coil domain containing 136%2C transcript variant X6	287	-32.64	147	-16.54	787884	20	2695	695 2228
chi-miR-125b-5p	XM_005709597.1	XP_005709654.1	ADP-ribosylation factor-like 4C	284	-33.99	144	-17.89	788085	20	2910	250 219
chi-miR-125b-5p	XM_005693738.1	XP_005693795.1	calcium channel%2C voltage-dependent%2C beta 1 subunit%2C transcript variant X3	282	-34.13	142	-19.01	788179	20	1373	1135 214
chi-miR-125b-5p	XM_005678538.1	XP_005678595.1	target of EGR1%2C member 1 %28nuclear%29%2C transcript variant X2	303	-42.82	163	-28.49	788186	20	1129	875 7
chi-miR-125b-5p	XM_005686969.1	XP_005687026.1	chromosome 11 open reading frame%2C human C2orf43%2C transcript variant X3	306	-43.11	164	-26.49	788211	20	3559	1744 229
chi-miR-125b-5p	XM_005699654.1	XP_005699711.1	coiled-coil domain containing 86	290	-36.65	150	-21.19	788256	20	2166	351 300
chi-miR-125b-5p	XM_005682903.1	XP_005682960.1	strawberry notch homolog 2 %28Drosophila%29	294	-35.44	149	-18.24	788345	20	677	453 558
chi-miR-125b-5p	XM_005696233.1	XP_005696290.1	zinc finger and BTB domain containing 9%2C transcript variant X3	316	-44.09	165	-25.48	788396	20	1140	941 898
chi-miR-125b-5p	XM_005685527.1	XP_005685584.1	vacuolar protein sorting 39 homolog %28S. cerevisiae%29%2C transcript variant X1	292	-31.9	147	-16.51	788934	20	1945	787 766
chi-miR-125b-5p	XR_311102.1	---	uncharacterized LOC102168880%2C transcript variant X1	288	-30.91	147	-16.55	788968	20	777	638 270
chi-miR-125b-5p	XM_005686968.1	XP_005687025.1	chromosome 11 open reading frame%2C human C2orf43%2C transcript variant X2	306	-43.11	164	-26.49	789036	20	3559	1744 229
chi-miR-125b-5p	XM_005694372.1	XP_005694429.1	forkhead box K2	281	-31.85	141	-17.56	789077	20	3030	1793 2609
chi-miR-125b-5p	XM_005709488.1	XP_005709545.1	ras homolog family member T2	295	-34.92	150	-18.25	789078	20	442	217 12
chi-miR-125b-5p	XM_005683791.1	XP_005683848.1	glucosaminyl %28N-acetyl%29 transferase 1%2C core 2%2C transcript variant X2	288	-34.02	145	-17.19	789102	20	2990	476 241
chi-miR-125b-5p	XM_005691902.1	XP_005691959.1	TBC%2FLysM-associated domain containing 1	281	-34.18	141	-17.31	789247	20	1051	675 942
chi-miR-125b-5p	XM_005674999.1	XP_005675056.1	F-box protein 40%2C transcript variant X2	285	-34.34	143	-17.31	789714	20	3214	901 573
chi-miR-125b-5p	XM_005692716.1	XP_005692773.1	solute carrier family 17 %28vesicular glutamate transporter%29%2C member 7	294	-31.27	151	-16.15	789744	20	1126	155 877
chi-miR-125b-5p	XM_005677016.1	XP_005677073.1	E2F transcription factor 2	298	-37.84	156	-21.56	789841	20	2956	1367 2098
chi-miR-125b-5p	XM_005698447.1	XP_005698504.1	inositol 1%2C4%2C5-trisphosphate receptor interacting protein%2C transcript variant X2	292	-36.53	147	-18.94	789888	20	1189	664 965
chi-miR-125b-5p	XM_005677480.1	XP_005677537.1	cAMP responsive element binding protein 3-like 4%2C transcript variant X7	288	-37.08	147	-20.23	790468	20	277	89 68
chi-miR-125b-5p	XM_005678539.1	XP_005678596.1	target of EGR1%2C member 1 %28nuclear%29%2C transcript variant X3	303	-42.82	163	-28.49	790471	20	1131	875 7
chi-miR-125b-5p	XM_005695187.1	XP_005695244.1	chromosome 21 open reading frame%2C human C15orf27	280	-30.05	140	-16.1	790972	20	639	100 196
chi-miR-125b-5p	XM_005693375.1	XP_005693432.1	double C2-like domains%2C beta	280	-30.37	140	-16.05	791074	20	2949	52 523
chi-miR-125b-5p	XM_005684228.1	XP_005684285.1	inositol 1%2C3%2C4%2C5%2C6-pentakisphosphate 2-kinase	294	-36.07	154	-21.14	791127	20	2447	564 539
chi-miR-125b-5p	XM_005699914.1	XP_005699971.1	kinesin light chain 2%2C transcript variant X1	290	-33.28	145	-17.6	791392	20	599	109 505
chi-miR-125b-5p	XM_005677261.1	XP_005677318.1	potassium inwardly-rectifying channel%2C subfamily J%2C member 9	292	-34.96	147	-17.68	791410	20	1627	1513 335
chi-miR-125b-5p	XM_005677482.1	XP_005677539.1	cAMP responsive element binding protein 3-like 4%2C transcript variant X9	288	-37.08	147	-20.23	791575	20	277	89 68
chi-miR-125b-5p	XM_005679623.1	XP_005679680.1	family with sequence similarity 131%2C member B	303	-37.54	163	-23.22	791631	20	2336	930 1820
chi-miR-125b-5p	XM_005680373.1	XP_005680430.1	v-erb-b2 avian erythroblastic leukemia viral oncogene homolog 3%2C transcript variant X1	295	-35.64	153	-20.52	791794	20	1289	7 255
chi-miR-125b-5p	XM_005677721.1	XP_005677778.1	cingulin	287	-33.84	147	-18.91	791829	20	1341	347 834
chi-miR-125b-5p	XM_005683513.1	XP_005683570.1	carbonyl reductase 4	285	-34.18	145	-18.72	791862	20	3277	1801 1386
chi-miR-125b-5p	XM_005679031.1	XP_005679088.1	dynein%2C axonemal%2C heavy chain 11%2C transcript variant X1	280	-30.14	140	-16.06	792564	20	5649	873 4434
chi-miR-125b-5p	XM_005692434.1	XP_005692491.1	coiled-coil domain containing 97	425	-50.61	145	-21.62	792606	20	2027	1591 30 693
chi-miR-125b-5p	XM_005676865.1	XP_005676922.1	ArfGAP with SH3 domain%2C ankyrin repeat and PH domain 3	308	-42.98	157	-22.95	792869	20	1268	580 862
chi-miR-125b-5p	XM_005675256.1	XP_005675313.1	chromosome 1 open reading frame%2C human C3orf70	297	-38.86	150	-20.71	792950	20	2475	2156 844
chi-miR-125b-5p	XM_005682916.1	XP_005682973.1	chromosome 7 open reading frame%2C human C19orf25	424	-49	143	-17.2	792960	20	1214	253 466 817
chi-miR-125b-5p	XM_005684808.1	XP_005684865.1	tumor necrosis factor%2C alpha-induced protein 3%2C transcript variant X1	449	-53.92	158	-19.96	792968	20	1882	375 412 432
chi-miR-125b-5p	XM_005679485.1	XP_005679542.1	solute carrier family 35 %28UDP-xylose%2FUDP-N-acetylglucosamine transporter%29%2C member B4%2C transcript variant X1	289	-36.51	149	-22.34	792991	20	4991	4189 732
chi-miR-125b-5p	XM_005675773.1	XP_005675830.1	integrin%2C beta 2 %28complement component 3 receptor 3 and 4 subunit%29	302	-35.16	154	-19.54	793078	20	379	182 333
chi-miR-125b-5p	XM_005696159.1	XP_005696216.1	acyl-CoA dehydrogenase family%2C member 9	289	-34.65	146	-17.58	793093	20	304	194 2
chi-miR-125b-5p	XM_005682362.1	XP_005682419.1	autophagy related 4D%2C cysteine peptidase%2C transcript variant X3	287	-34.23	147	-18.45	793137	20	291	103 207
chi-miR-125b-5p	XM_005697445.1	XP_005697502.1	TBC1 domain family%2C member 24	304	-45.4	152	-25.12	793340	20	889	102 765
chi-miR-125b-5p	XM_005682553.1	XP_005682610.1	lysine %28K%29-specific demethylase 4B	295	-43.98	148	-26.14	793431	20	1702	826 137
chi-miR-125b-5p	XM_005676584.1	XP_005676641.1	DnaJ %28Hsp40%29 homolog%2C subfamily B%2C member 2%2C transcript variant X2	300	-46.27	153	-23.64	793435	20	1061	833 174
chi-miR-125b-5p	XM_005680662.1	XP_005680719.1	calcium channel%2C voltage-dependent%2C gamma subunit 2	298	-34.27	158	-20.02	793592	20	1014	579 918
chi-miR-125b-5p	XR_311103.1	---	uncharacterized LOC102168880%2C transcript variant X2	288	-30.91	147	-16.55	793660	20	744	605 270
chi-miR-125b-5p	XM_005686849.1	XP_005686906.1	lysocardiolipin acyltransferase 1	304	-41.38	152	-20.87	793708	20	3541	630 3245
chi-miR-125b-5p	XM_005700241.1	XP_005700298.1	transmembrane protein 164%2C transcript variant X1	287	-33.92	147	-19.88	794149	20	3990	3269 2981
chi-miR-125b-5p	XM_005695792.1	XP_005695849.1	abhydrolase domain containing 6	294	-32.86	149	-16.52	794204	20	915	154 61
chi-miR-125b-5p	XM_005683405.1	XP_005683462.1	Ras protein-specific guanine nucleotide-releasing factor 2	293	-32.97	148	-16.52	794217	20	1948	344 1500
chi-miR-125b-5p	XM_005684809.1	XP_005684866.1	tumor necrosis factor%2C alpha-induced protein 3%2C transcript variant X2	449	-53.92	158	-19.96	794369	20	1882	375 412 432
chi-miR-125b-5p	XM_005676877.1	XP_005676934.1	leucine zipper protein 1%2C transcript variant X1	282	-30.89	142	-15.95	794489	20	3813	3660 1736
chi-miR-125b-5p	XM_005695571.1	XP_005695628.1	ectonucleoside triphosphate diphosphohydrolase 3%2C transcript variant X2	293	-35.09	147	-17.59	794515	20	1117	322 656
chi-miR-125b-5p	XM_005693310.1	XP_005693367.1	inositol polyphosphate-5-phosphatase K%2C transcript variant X1	285	-30.87	145	-15.78	794536	20	1243	794 1057
chi-miR-125b-5p	XM_005679592.1	XP_005679649.1	podocalyxin-like	292	-38.38	152	-19.81	794747	20	1951	1396 1113
chi-miR-125b-5p	XM_005694032.1	XP_005694089.1	chromosome 19 open reading frame%2C human C17orf62%2C transcript variant X2	312	-45.28	166	-26.97	794827	20	1280	1031 526
chi-miR-125b-5p	XM_005700021.1	XP_005700078.1	protein phosphatase 1%2C catalytic subunit%2C alpha isozyme	291	-33.1	147	-16.86	794906	20	336	260 214
chi-miR-125b-5p	XM_005686715.1	XP_005686772.1	surfactant protein B	427	-48.4	147	-16.58	794916	20	3700	3176 257 2382
chi-miR-125b-5p	XM_005687302.1	XP_005687359.1	G protein-coupled receptor 107	296	-44.07	153	-28.78	794917	20	4740	384 718
chi-miR-125b-5p	XM_005692437.1	XP_005692494.1	branched chain keto acid dehydrogenase E1%2C alpha polypeptide	297	-40.29	157	-25.17	794925	20	1228	699 805
chi-miR-125b-5p	XM_005678633.1	XP_005678690.1	regulating synaptic membrane exocytosis 3	291	-36.09	147	-18.93	795185	20	3519	373 1
chi-miR-125b-5p	XM_005699155.1	XP_005699212.1	sphingosine-1-phosphate lyase 1%2C transcript variant X2	286	-34.46	145	-17.94	795293	20	3284	1409 1160
chi-miR-125b-5p	XM_005692833.1	XP_005692890.1	neurotrophin 4	166	-30.59	166	-30.59	795322	20	2321	2218
chi-miR-125b-5p	XM_005700676.1	XP_005700733.1	gap junction protein%2C beta 1%2C 32kDa%2C transcript variant X6	282	-30.27	142	-16.93	795342	20	661	151 136
chi-miR-125b-5p	XM_005677136.1	XP_005677193.1	chromosome 3 open reading frame%2C human C1orf226%2C transcript variant X2	439	-51.04	157	-20.8	795455	20	2917	924 392 2495
chi-miR-125b-5p	XM_005699915.1	XP_005699972.1	kinesin light chain 2%2C transcript variant X2	290	-33.28	145	-17.6	795487	20	599	109 505
chi-miR-125b-5p	XM_005688910.1	XP_005688967.1	family with sequence similarity 83%2C member H	444	-51.03	152	-19.82	795645	20	1560	320 405 304
chi-miR-125b-5p	XM_005690925.1	XP_005690982.1	c-abl oncogene 2%2C non-receptor tyrosine kinase%2C transcript variant X3	307	-49.41	166	-26.12	795651	20	3263	2671 2509
chi-miR-125b-5p	XM_005696232.1	XP_005696289.1	zinc finger and BTB domain containing 9%2C transcript variant X2	316	-44.09	165	-25.48	795776	20	1140	941 898
chi-miR-125b-5p	XM_005675232.1	XP_005675289.1	immunoglobulin-like domain containing receptor 1	444	-53.7	152	-20.63	795914	20	6726	5460 2477 1565
chi-miR-125b-5p	XM_005691486.1	XP_005691543.1	solute carrier family 8 %28sodium%2Flithium%2Fcalcium exchanger%29%2C member B1	285	-33.76	145	-17.51	796012	20	976	387 751
chi-miR-125b-5p	XM_005675700.1	XP_005675757.1	Down syndrome critical region gene 3	286	-33.64	146	-18.18	796061	20	1781	576 1387
chi-miR-125b-5p	XM_005701781.1	XP_005701838.1	poliovirus receptor-related 2 %28herpesvirus entry mediator B%29	300	-43.63	160	-28.06	796145	20	826	516 588
chi-miR-125b-5p	XM_005682566.1	XP_005682623.1	sirtuin 6%2C transcript variant X2	284	-36.81	142	-21.55	796150	20	1099	95 269
chi-miR-125b-5p	XM_005683174.1	XP_005683231.1	synaptopodin	454	-64.6	157	-22.64	796301	20	5156	84 2225 3914
chi-miR-125b-5p	XM_005677632.1	XP_005677689.1	CDC42 small effector 1%2C transcript variant X1	313	-46.04	162	-23.23	796349	20	2281	889 1554
chi-miR-125b-5p	XM_005691027.1	XP_005691084.1	TNF receptor-associated factor 5	172	-30.21	172	-30.21	796452	20	1387	281
chi-miR-125b-5p	XM_005686967.1	XP_005687024.1	chromosome 11 open reading frame%2C human C2orf43%2C transcript variant X1	306	-43.11	164	-26.49	796564	20	3559	1744 229
chi-miR-125b-5p	XM_005695631.1	XP_005695688.1	bromodomain and PHD finger containing%2C 1	291	-39.89	150	-23.42	796719	20	669	104 251
chi-miR-125b-5p	XM_005682155.1	XP_005682212.1	IBA57%2C iron-sulfur cluster assembly homolog %28S. cerevisiae%29	281	-30.5	141	-15.57	796720	20	964	176 725
chi-miR-125b-5p	XM_005695037.1	XP_005695094.1	alpha-kinase 3	580	-66.13	152	-22.27	797115	20	5493	532 450 2183 407
chi-miR-125b-5p	XM_005678537.1	XP_005678594.1	target of EGR1%2C member 1 %28nuclear%29%2C transcript variant X1	303	-42.82	163	-28.49	797180	20	1127	875 7
chi-miR-125b-5p	XM_005691653.1	XP_005691710.1	phosphoinositide-3-kinase interacting protein 1%2C transcript variant X2	294	-35.47	149	-18.87	797235	20	1183	877 732
chi-miR-125b-5p	XM_005687082.1	XP_005687139.1	HCLS1 binding protein 3	291	-35.93	147	-21.53	797250	20	2012	155 332
chi-miR-125b-5p	XM_005688574.1	XP_005688631.1	hepatocyte nuclear factor 4%2C alpha%2C transcript variant X1	280	-30.31	140	-15.37	797290	20	3028	1765 2147
chi-miR-125b-5p	XM_005674998.1	XP_005675055.1	F-box protein 40%2C transcript variant X1	285	-34.34	143	-17.31	797434	20	3214	901 573
chi-miR-125b-5p	XM_005699858.1	XP_005699915.1	estrogen-related receptor alpha%2C transcript variant X1	287	-32.95	147	-17.83	797444	20	651	320 569
chi-miR-125b-5p	XM_005682328.1	XP_005682385.1	mucin-16-like	281	-35.59	141	-19.48	797535	20	867	171 591
chi-miR-125b-5p	XM_005696231.1	XP_005696288.1	zinc finger and BTB domain containing 9%2C transcript variant X1	316	-44.09	165	-25.48	797602	20	1140	941 898
chi-miR-125b-5p	XM_005695570.1	XP_005695627.1	ectonucleoside triphosphate diphosphohydrolase 3%2C transcript variant X1	293	-35.09	147	-17.59	797621	20	1117	322 656
chi-miR-125b-5p	XM_005684527.1	XP_005684584.1	golgi-associated PDZ and coiled-coil motif containing	287	-38.94	147	-21.72	797661	20	2979	113 2180
chi-miR-125b-5p	XM_005692235.1	XP_005692292.1	chromosome 18 open reading frame%2C human C19orf12%2C transcript variant X3	292	-38.48	150	-20.62	797713	20	2128	418 1359
chi-miR-125b-5p	XM_005689739.1	XP_005689796.1	Ras association %28RalGDS%2FAF-6%29 domain family %28N-terminal%29 member 10	289	-40.8	145	-20.62	797727	20	651	229 54
chi-miR-125b-5p	XM_005688746.1	XP_005688803.1	1%2C25-dihydroxyvitamin D%283%29 24-hydroxylase%2C mitochondrial-like	298	-35.74	156	-18.46	797832	20	659	497 205
chi-miR-125b-5p	XM_005693737.1	XP_005693794.1	calcium channel%2C voltage-dependent%2C beta 1 subunit%2C transcript variant X2	282	-34.13	142	-19.01	798265	20	1373	1135 214
chi-miR-125b-5p	XM_005688405.1	XP_005688462.1	src-related kinase lacking C-terminal regulatory tyrosine and N-terminal myristylation sites	290	-34.91	147	-18.36	798279	20	2191	260 1849
chi-miR-125b-5p	XM_005684375.1	XP_005684432.1	sema domain%2C immunoglobulin domain %28Ig%29%2C transmembrane domain %28TM%29 and short cytoplasmic domain%2C %28semaphorin%29 4D	304	-39.36	154	-22.77	798314	20	1397	791 550
chi-miR-125b-5p	XM_005690861.1	XP_005690918.1	taste receptor type 1 member 3-like	303	-42.89	156	-24.44	798323	20	880	715 300
chi-miR-125b-5p	XM_005693750.1	XP_005693807.1	post-GPI attachment to proteins 3	280	-30.74	140	-16.43	798345	20	1588	414 1479
chi-miR-125b-5p	XM_005687244.1	XP_005687301.1	dolichyl-phosphate mannosyltransferase polypeptide 2%2C regulatory subunit	581	-66.3	149	-20.99	798415	20	2251	575 231 1240 498
chi-miR-125b-5p	XM_005691126.1	XP_005691183.1	uncharacterized LOC102176448	301	-44.25	155	-26.77	798795	20	709	158 368
chi-miR-125b-5p	XM_005696099.1	XP_005696156.1	mitogen-activated protein kinase-activated protein kinase 3	746	-103.83	156	-25.92	798908	20	3814	946 2552 53 2054 270
chi-miR-125b-5p	XR_310698.1	---	uncharacterized LOC102188967	755	-103.05	157	-22.67	799225	20	8072	3608 3760 2855 466 2551
chi-miR-125b-5p	XM_005700671.1	XP_005700728.1	gap junction protein%2C beta 1%2C 32kDa%2C transcript variant X1	282	-30.27	142	-16.93	799255	20	645	151 136
chi-miR-125b-5p	XM_005690418.1	XP_005690475.1	polymeric immunoglobulin receptor	280	-32.71	140	-19.37	799282	20	1194	50 898
chi-miR-125b-5p	XM_005696533.1	XP_005696590.1	G-protein signaling modulator 3%2C transcript variant X2	316	-43.45	165	-26.26	799325	20	620	348 276
chi-miR-125b-5p	XM_005695365.1	XP_005695422.1	spectrin repeat containing%2C nuclear envelope family member 3	285	-39.86	145	-22.89	799411	20	2591	11 1630
chi-miR-125b-5p	XM_005682817.1	XP_005682874.1	collagen%2C type XXIII%2C alpha 1	292	-34.3	149	-19.43	799489	20	1423	911 211
chi-miR-125b-5p	XM_005697086.1	XP_005697143.1	zinc binding alcohol dehydrogenase domain containing 2	298	-40.7	158	-21.52	799519	20	4152	2596 3522
chi-miR-125b-5p	XM_005700242.1	XP_005700299.1	transmembrane protein 164%2C transcript variant X2	287	-33.92	147	-19.88	799631	20	3990	3269 2981
chi-miR-125b-5p	XM_005683790.1	XP_005683847.1	glucosaminyl %28N-acetyl%29 transferase 1%2C core 2%2C transcript variant X1	288	-34.02	145	-17.19	799743	20	2990	476 241
chi-miR-125b-5p	XM_005685481.1	XP_005685538.1	Bcl2 modifying factor%2C transcript variant X1	290	-31.08	150	-15.98	799772	20	3488	1518 278
chi-miR-125b-5p	XM_005699862.1	XP_005699919.1	estrogen-related receptor alpha%2C transcript variant X5	287	-32.95	147	-17.83	799777	20	651	320 569
chi-miR-125b-5p	XM_005696532.1	XP_005696589.1	G-protein signaling modulator 3%2C transcript variant X1	316	-43.45	165	-26.26	799809	20	620	348 276
chi-miR-125b-5p	XM_005697990.1	XP_005698047.1	lysine %28K%29-specific demethylase 8	294	-35.62	152	-21	799862	20	4257	2894 3777
chi-miR-125b-5p	XM_005691903.1	XP_005691960.1	KIAA0513 ortholog	435	-48.39	155	-17.81	799958	20	2892	2452 2197 2425
chi-miR-125b-5p	XM_005694392.1	XP_005694449.1	coiled-coil domain containing 137	280	-34.52	140	-18.42	799974	20	1104	662 776
chi-miR-125b-5p	XM_005690671.1	XP_005690728.1	chloride channel%2C voltage-sensitive 6	294	-35.65	154	-19.54	799990	20	3126	2453 1752
[truncated: 13,223 more rows]

## Sheet: Sheet1
miRNA_id	Transcript_id	Protein_id	Description	Tot Score	Tot Energy	Max Score	Max Energy	Strand	Len1	Len2	Positions
NC_022308.1_260	XM_005681268.1	XP_005681325.1	phosphodiesterase 5A%2C cGMP-specific%2C transcript variant X2	465	-38.82	161	-16.23	179	22	2310	610 305 294
NC_022308.1_260	XM_005676362.1	XP_005676419.1	uncharacterized LOC100861152%2C transcript variant X5	452	-36.14	159	-12.08	327	22	7003	1406 6190 6303
NC_022308.1_260	XM_005690523.1	XP_005690580.1	lamin B receptor%2C transcript variant X2	479	-43.87	165	-18.13	1488	22	1877	335 691 615
NC_022308.1_260	XR_310644.1	---	uncharacterized LOC102169320%2C transcript variant X1	318	-30.75	160	-16.96	2136	22	7966	6045 5124
NC_022308.1_260	XM_005675081.1	XP_005675138.1	discs%2C large homolog 1 %28Drosophila%29%2C transcript variant X1	455	-43.03	159	-16.75	2195	22	2178	1114 1280 1316
NC_022308.1_260	XM_005684389.1	XP_005684446.1	zinc finger protein 462	457	-32.83	158	-11.04	2320	22	2531	970 1668 1279
NC_022308.1_260	XM_005690899.1	XP_005690956.1	ring finger and CCCH-type domains 1%2C transcript variant X2	320	-32.41	166	-18.21	2652	22	7218	4432 5379
NC_022308.1_260	XM_005690007.1	XP_005690064.1	chromosome 15 open reading frame%2C human C11orf30%2C transcript variant X1	313	-30.22	165	-17.31	2909	22	2747	2561 390
NC_022308.1_260	XM_005689372.1	XP_005689429.1	Yes-associated protein 1	613	-48.05	159	-12.49	3433	22	3394	531 1803 1785 857
NC_022308.1_260	XM_005679796.1	XP_005679853.1	UDP-N-acetyl-alpha-D-galactosamine:polypeptide N-acetylgalactosaminyltransferase 4 %28GalNAc-T4%29	446	-31.47	149	-10.87	4512	22	3334	1468 2106 1433
NC_022308.1_260	XR_310647.1	---	uncharacterized LOC102169320%2C transcript variant X4	318	-30.75	160	-16.96	4815	22	6358	4437 3516
NC_022308.1_260	XM_005681267.1	XP_005681324.1	phosphodiesterase 5A%2C cGMP-specific%2C transcript variant X1	465	-38.82	161	-16.23	4829	22	2310	610 305 294
NC_022308.1_260	XM_005675083.1	XP_005675140.1	discs%2C large homolog 1 %28Drosophila%29%2C transcript variant X3	455	-43.03	159	-16.75	4931	22	2178	1114 1280 1316
NC_022308.1_260	XM_005684718.1	XP_005684775.1	T-box 18	325	-30.24	163	-16.03	5786	22	2122	143 932
NC_022308.1_260	XM_005687957.1	XP_005688014.1	serine%2Fthreonine-protein kinase GIN4-like	326	-35.36	163	-18.69	6056	22	858	128 305
NC_022308.1_260	XM_005675082.1	XP_005675139.1	discs%2C large homolog 1 %28Drosophila%29%2C transcript variant X2	455	-43.03	159	-16.75	7812	22	2178	1114 1280 1316
NC_022308.1_260	XM_005681414.1	XP_005681471.1	PDZ and LIM domain 5%2C transcript variant X3	326	-32.35	180	-20.01	8085	22	3633	3407 492
NC_022308.1_260	XM_005680588.1	XP_005680645.1	TIMP metallopeptidase inhibitor 3	449	-39.14	154	-15.31	8176	22	3673	2016 187 2350
NC_022308.1_260	XM_005696293.1	XP_005696350.1	nuclear transcription factor Y%2C alpha%2C transcript variant X2	467	-42.38	164	-16.58	8387	22	2529	1465 2432 2010
NC_022308.1_260	XM_005687764.1	XP_005687821.1	RAP2A%2C member of RAS oncogene family	443	-35.44	152	-13.02	8492	22	2768	2097 1296 2308
NC_022308.1_260	XM_005679279.1	XP_005679336.1	chromobox homolog 3	330	-35.59	171	-19.94	9099	22	1172	136 40
NC_022308.1_260	XR_310646.1	---	uncharacterized LOC102169320%2C transcript variant X3	318	-30.75	160	-16.96	9357	22	7900	5979 5058
NC_022308.1_260	XM_005694589.1	XP_005694646.1	transportin 1	446	-35.61	158	-13.34	9448	22	5679	712 4097 2059
NC_022308.1_260	XM_005679528.1	XP_005679585.1	v-raf murine sarcoma viral oncogene homolog B%2C transcript variant X1	442	-33.34	150	-11.58	10055	22	8559	5845 733 5277
NC_022308.1_260	XM_005690010.1	XP_005690067.1	chromosome 15 open reading frame%2C human C11orf30%2C transcript variant X4	313	-30.22	165	-17.31	10969	22	2747	2561 390
NC_022308.1_260	XM_005681269.1	XP_005681326.1	phosphodiesterase 5A%2C cGMP-specific%2C transcript variant X3	465	-38.82	161	-16.23	11994	22	2310	610 305 294
NC_022308.1_260	XM_005689137.1	XP_005689194.1	mediator complex subunit 30%2C transcript variant X1	322	-32.68	165	-19.02	12076	22	291	142 23
NC_022308.1_260	XM_005676989.1	XP_005677046.1	family with sequence similarity 76%2C member A	320	-30.59	170	-17.09	12307	22	2184	1820 511
NC_022308.1_260	XM_005675091.1	XP_005675148.1	discs%2C large homolog 1 %28Drosophila%29%2C transcript variant X11	455	-43.03	159	-16.75	12483	22	2110	1114 1280 1316
NC_022308.1_260	XM_005681412.1	XP_005681469.1	PDZ and LIM domain 5%2C transcript variant X1	326	-32.35	180	-20.01	13333	22	3633	3407 492
NC_022308.1_260	XM_005690524.1	XP_005690581.1	lamin B receptor%2C transcript variant X3	479	-43.87	165	-18.13	13521	22	1877	335 691 615
NC_022308.1_260	XR_310080.1	---	RE1-silencing transcription factor-like	468	-41.5	162	-14.88	13694	22	6784	5913 3525 3994
NC_022308.1_260	XM_005709606.1	XP_005709663.1	erythrocyte membrane protein band 4.1 like 4B	319	-31.6	164	-18.05	14097	22	2455	2247 270
NC_022308.1_260	XM_005701135.1	XP_005701192.1	protocadherin 17	475	-40.04	165	-14.63	14738	22	4019	2283 2976 170
NC_022308.1_260	XM_005696294.1	XP_005696351.1	nuclear transcription factor Y%2C alpha%2C transcript variant X3	467	-42.38	164	-16.58	15130	22	2529	1465 2432 2010
NC_022308.1_260	XM_005696944.1	XP_005697001.1	par-6 family cell polarity regulator gamma	351	-37.15	180	-18.58	15362	22	2076	1972 363
NC_022308.1_260	XR_310645.1	---	uncharacterized LOC102169320%2C transcript variant X2	318	-30.75	160	-16.96	15853	22	6344	4423 3502
NC_022308.1_260	XM_005687482.1	XP_005687539.1	component of oligomeric golgi complex 6	338	-34.24	176	-18.12	16558	22	1526	46 862
NC_022308.1_260	XM_005681415.1	XP_005681472.1	PDZ and LIM domain 5%2C transcript variant X4	326	-32.35	180	-20.01	17502	22	3633	3407 492
NC_022308.1_260	XM_005675090.1	XP_005675147.1	discs%2C large homolog 1 %28Drosophila%29%2C transcript variant X10	455	-43.03	159	-16.75	17929	22	2110	1114 1280 1316
NC_022308.1_260	XM_005683027.1	XP_005683084.1	purine-rich element binding protein A	465	-39.51	162	-16.47	18213	22	4282	1668 3703 2754
NC_022308.1_260	XM_005696315.1	XP_005696372.1	tubulin folding cofactor C	460	-36.81	167	-16.48	18325	22	1729	495 248 1017
NC_022308.1_260	XM_005675087.1	XP_005675144.1	discs%2C large homolog 1 %28Drosophila%29%2C transcript variant X7	455	-43.03	159	-16.75	18755	22	2110	1114 1280 1316
NC_022308.1_260	XM_005675089.1	XP_005675146.1	discs%2C large homolog 1 %28Drosophila%29%2C transcript variant X9	455	-43.03	159	-16.75	18765	22	2178	1114 1280 1316
NC_022308.1_260	XM_005696295.1	XP_005696352.1	nuclear transcription factor Y%2C alpha%2C transcript variant X4	467	-42.38	164	-16.58	18990	22	2529	1465 2432 2010
NC_022308.1_260	XM_005697084.1	XP_005697141.1	zinc finger protein 516	335	-32.43	179	-19.84	19897	22	3993	1301 1213
NC_022308.1_260	XM_005690898.1	XP_005690955.1	ring finger and CCCH-type domains 1%2C transcript variant X1	320	-32.41	166	-18.21	19908	22	7218	4432 5379
NC_022308.1_260	XM_005681413.1	XP_005681470.1	PDZ and LIM domain 5%2C transcript variant X2	326	-32.35	180	-20.01	20087	22	3633	3407 492
NC_022308.1_260	XM_005690522.1	XP_005690579.1	lamin B receptor%2C transcript variant X1	479	-43.87	165	-18.13	20482	22	1877	335 691 615
NC_022308.1_260	XM_005684221.1	XP_005684278.1	RAS and EF-hand domain containing	328	-33.06	178	-21.71	20895	22	3009	333 2941
NC_022308.1_260	XM_005696292.1	XP_005696349.1	nuclear transcription factor Y%2C alpha%2C transcript variant X1	467	-42.38	164	-16.58	21273	22	2529	1465 2432 2010
NC_022308.1_260	XR_310648.1	---	uncharacterized LOC102169320%2C transcript variant X5	318	-30.75	160	-16.96	21516	22	6255	4334 3413
NC_022308.1_260	XM_005690009.1	XP_005690066.1	chromosome 15 open reading frame%2C human C11orf30%2C transcript variant X3	313	-30.22	165	-17.31	21768	22	2747	2561 390
NC_022308.1_260	XM_005676230.1	XP_005676287.1	DDB1 and CUL4 associated factor 17	455	-44.43	157	-17.95	22109	22	1481	474 542 161
NC_022308.1_260	XM_005676448.1	XP_005676505.1	phosphoinositide kinase%2C FYVE finger containing%2C transcript variant X2	471	-36.37	161	-13.21	22652	22	2938	165 2542 777
NC_022308.1_260	XM_005698406.1	XP_005698463.1	meningioma expressed antigen 5 %28hyaluronidase%29	335	-36.2	174	-22.4	23487	22	1956	1585 492
NC_022308.1_260	XM_005676447.1	XP_005676504.1	phosphoinositide kinase%2C FYVE finger containing%2C transcript variant X1	471	-36.37	161	-13.21	23730	22	2938	165 2542 777
NC_022308.1_260	XM_005678252.1	XP_005678309.1	acyl-CoA dehydrogenase%2C C-4 to C-12 straight chain	323	-34.13	175	-21.47	24457	22	857	167 68
NC_022308.1_260_star	XM_005687478.1	XP_005687535.1	vacuolar protein sorting 36 homolog %28S. cerevisiae%29%2C transcript variant X2	319	-30.91	164	-16.67	24704	22	2987	842 942
NC_022308.1_260_star	XM_005700720.1	XP_005700777.1	NHS-like 2	611	-47.93	159	-15.55	25252	22	8893	8237 3032 1172 6294
NC_022308.1_260_star	XM_005676203.1	XP_005676260.1	mannosyl %28alpha-1%2C6-%29-glycoprotein beta-1%2C6-N-acetyl-glucosaminyltransferase%2C transcript variant X1	322	-33.05	162	-19.29	26436	22	5622	949 5580
NC_022308.1_260_star	XM_005676204.1	XP_005676261.1	mannosyl %28alpha-1%2C6-%29-glycoprotein beta-1%2C6-N-acetyl-glucosaminyltransferase%2C transcript variant X2	322	-33.05	162	-19.29	28442	22	5622	949 5580
NC_022308.1_260_star	XM_005689521.1	XP_005689578.1	DEAD %28Asp-Glu-Ala-Asp%29 box helicase 6%2C transcript variant X2	324	-30.77	163	-15.63	31744	22	4307	3608 1804
NC_022308.1_260_star	XM_005699507.1	XP_005699564.1	remodeling and spacing factor 1	453	-36.97	152	-13.79	32705	22	6817	1387 151 4304
NC_022308.1_260_star	XM_005685904.1	XP_005685961.1	exocyst complex component 5	455	-41.67	155	-16.62	33910	22	2002	453 982 1687
NC_022308.1_260_star	XM_005694879.1	XP_005694936.1	family with sequence similarity 105%2C member B	433	-36.72	153	-14.16	37675	22	3892	2064 1283 2116
NC_022308.1_260_star	XM_005687477.1	XP_005687534.1	vacuolar protein sorting 36 homolog %28S. cerevisiae%29%2C transcript variant X1	319	-30.91	164	-16.67	40983	22	2987	842 942
NC_022308.1_260_star	XM_005683771.1	XP_005683828.1	family with sequence similarity 122A	471	-38.7	160	-14.84	42638	22	5839	142 2069 62
NC_022308.1_260_star	XR_310801.1	---	cyclin-dependent kinase 12%2C transcript variant X4	303	-30.43	155	-15.41	43431	22	5175	28 119
NC_022308.1_260_star	XR_310802.1	---	cyclin-dependent kinase 12%2C transcript variant X5	303	-30.43	155	-15.41	45347	22	4837	28 119
NC_022308.1_260_star	XM_005688075.1	XP_005688132.1	polymerase %28RNA%29 III %28DNA directed%29 polypeptide F%2C 39 kDa	323	-31.89	165	-17.29	46492	22	718	1 249
NC_022308.1_260_star	XM_005689520.1	XP_005689577.1	DEAD %28Asp-Glu-Ala-Asp%29 box helicase 6%2C transcript variant X1	324	-30.77	163	-15.63	47438	22	4331	3608 1804
NC_022300.1_1226	XM_005698034.1	XP_005698091.1	GATS protein-like 2	312	-36.86	158	-22.57	49192	22	5615	4755 2645
NC_022300.1_1226	XM_005689784.1	XP_005689841.1	dachsous 1 %28Drosophila%29	306	-39.93	155	-21.03	49291	22	462	267 139
NC_022300.1_1226	XM_005678890.1	XP_005678947.1	IKAROS family zinc finger 1 %28Ikaros%29%2C transcript variant X10	304	-34.5	154	-19.8	49905	22	3753	1654 3142
NC_022300.1_1226	XM_005687988.1	XP_005688045.1	calcium channel%2C voltage-dependent%2C beta 2 subunit%2C transcript variant X2	292	-35.67	148	-19.74	50091	22	1107	380 487
NC_022300.1_1226	XM_005689356.1	XP_005689413.1	platelet derived growth factor D%2C transcript variant X3	313	-40.37	162	-24.5	50532	22	2365	1205 676
NC_022300.1_1226	XM_005690493.1	XP_005690550.1	BRO1 domain and CAAX motif containing%2C transcript variant X1	308	-39.56	154	-19.8	50547	22	2572	1343 1486
NC_022300.1_1226	XM_005682743.1	XP_005682800.1	Fas associated factor family member 2	441	-55.94	150	-22.58	50617	22	6182	1965 717 5270
NC_022300.1_1226	XM_005678882.1	XP_005678939.1	IKAROS family zinc finger 1 %28Ikaros%29%2C transcript variant X2	304	-34.5	154	-19.8	50756	22	3753	1654 3142
NC_022300.1_1226	XM_005682579.1	XP_005682636.1	thromboxane A2 receptor	287	-30.91	145	-16.94	50894	22	953	663 438
NC_022300.1_1226	XM_005676203.1	XP_005676260.1	mannosyl %28alpha-1%2C6-%29-glycoprotein beta-1%2C6-N-acetyl-glucosaminyltransferase%2C transcript variant X1	298	-32.4	149	-16.72	50971	22	5622	2686 5302
NC_022300.1_1226	XM_005685167.1	XP_005685224.1	thrombospondin%2C type I%2C domain containing 4%2C transcript variant X1	288	-31.47	146	-17.86	51357	22	2835	1054 491
NC_022300.1_1226	XM_005678886.1	XP_005678943.1	IKAROS family zinc finger 1 %28Ikaros%29%2C transcript variant X6	304	-34.5	154	-19.8	51383	22	3753	1654 3142
NC_022300.1_1226	XM_005698334.1	XP_005698391.1	sideroflexin 3%2C transcript variant X1	291	-35.01	151	-17.91	51594	22	766	618 320
NC_022300.1_1226	XM_005694571.1	XP_005694628.1	microtubule-associated protein 1B%2C transcript variant X2	296	-39.4	155	-24.18	52024	22	4234	2509 3530
NC_022300.1_1226	XM_005709356.1	XP_005709413.1	podocan	308	-37.76	154	-19.75	52087	22	1974	376 1862
NC_022300.1_1226	XM_005686969.1	XP_005687026.1	chromosome 11 open reading frame%2C human C2orf43%2C transcript variant X3	304	-39.08	158	-22.57	52161	22	3559	2272 2077
NC_022300.1_1226	XM_005689354.1	XP_005689411.1	platelet derived growth factor D%2C transcript variant X1	313	-40.37	162	-24.5	52184	22	2365	1205 676
NC_022300.1_1226	XM_005686594.1	XP_005686651.1	endothelial PAS domain protein 1	312	-42.37	158	-22.57	52185	22	2365	1621 1764
NC_022300.1_1226	XM_005689069.1	XP_005689126.1	staufen double-stranded RNA binding protein 2%2C transcript variant X5	302	-39.71	159	-24.82	52270	22	1001	698 895
NC_022300.1_1226	XM_005689065.1	XP_005689122.1	staufen double-stranded RNA binding protein 2%2C transcript variant X1	302	-39.71	159	-24.82	52603	22	983	698 895
NC_022300.1_1226	XM_005687025.1	XP_005687082.1	ArfGAP with SH3 domain%2C ankyrin repeat and PH domain 2%2C transcript variant X2	301	-32.03	160	-20.82	52660	22	2438	47 1923
NC_022300.1_1226	XM_005694572.1	XP_005694629.1	microtubule-associated protein 1B%2C transcript variant X3	296	-39.4	155	-24.18	52661	22	4234	2509 3530
NC_022300.1_1226	XM_005680101.1	XP_005680158.1	keratin 80	574	-58.5	147	-16.5	52692	22	1796	345 1216 683 881
NC_022300.1_1226	XM_005676204.1	XP_005676261.1	mannosyl %28alpha-1%2C6-%29-glycoprotein beta-1%2C6-N-acetyl-glucosaminyltransferase%2C transcript variant X2	298	-32.4	149	-16.72	52977	22	5622	2686 5302
NC_022300.1_1226	XM_005686968.1	XP_005687025.1	chromosome 11 open reading frame%2C human C2orf43%2C transcript variant X2	304	-39.08	158	-22.57	52986	22	3559	2272 2077
NC_022300.1_1226	XM_005686739.1	XP_005686796.1	SH3 domain containing ring finger 3	293	-38.28	150	-20.58	53551	22	1117	332 107
NC_022300.1_1226	XM_005698421.1	XP_005698478.1	internexin neuronal intermediate filament protein%2C alpha	301	-30.61	155	-15.38	53670	22	1656	1179 494
NC_022300.1_1226	XM_005683629.1	XP_005683686.1	alkaline ceramidase 2	313	-37.39	161	-19.83	53739	22	2319	923 1077
NC_022300.1_1226	XM_005695675.1	XP_005695732.1	xylulokinase homolog %28H. influenzae%29	316	-44.38	158	-22.57	54177	22	5754	2529 2672
NC_022300.1_1226	XM_005694578.1	XP_005694635.1	serine%2Fthreonine kinase 10	292	-33.9	147	-17.87	54233	22	2237	995 534
NC_022300.1_1226	XM_005677790.1	XP_005677847.1	hydroxyacid oxidase 2 %28long chain%29%2C transcript variant X5	459	-58.36	158	-22.17	54256	22	1262	225 64 97
NC_022300.1_1226	XM_005686882.1	XP_005686939.1	zinc finger protein 512%2C transcript variant X4	449	-50.1	154	-21.45	54838	22	1649	256 1239 299
NC_022300.1_1226	XM_005677787.1	XP_005677844.1	hydroxyacid oxidase 2 %28long chain%29%2C transcript variant X2	459	-58.36	158	-22.17	55215	22	1262	225 64 97
NC_022300.1_1226	XM_005678883.1	XP_005678940.1	IKAROS family zinc finger 1 %28Ikaros%29%2C transcript variant X3	304	-34.5	154	-19.8	55271	22	3753	1654 3142
NC_022300.1_1226	XM_005700575.1	XP_005700632.1	choroideremia %28Rab escort protein 1%29	296	-34.2	153	-20.69	55279	22	3140	1589 2315
NC_022300.1_1226	XM_005677355.1	XP_005677412.1	solute carrier family 25%2C member 44%2C transcript variant X2	295	-30.39	153	-19.91	55606	22	2492	1294 195
NC_022300.1_1226	XM_005675837.1	XP_005675894.1	AMMECR1-like	295	-36.99	148	-19.47	56071	22	3470	1115 1261
NC_022300.1_1226	XM_005678887.1	XP_005678944.1	IKAROS family zinc finger 1 %28Ikaros%29%2C transcript variant X7	304	-34.5	154	-19.8	56258	22	3753	1654 3142
NC_022300.1_1226	XM_005692505.1	XP_005692562.1	lysine %28K%29-specific methyltransferase 2B	318	-39.76	159	-21.46	56312	22	303	20 155
NC_022300.1_1226	XM_005678884.1	XP_005678941.1	IKAROS family zinc finger 1 %28Ikaros%29%2C transcript variant X4	304	-34.5	154	-19.8	56471	22	3753	1654 3142
NC_022300.1_1226	XM_005688484.1	XP_005688541.1	acyl-CoA synthetase short-chain family member 2%2C transcript variant X2	285	-33.31	144	-18.39	56513	22	754	604 639
NC_022300.1_1226	XM_005690498.1	XP_005690555.1	BRO1 domain and CAAX motif containing%2C transcript variant X6	308	-39.56	154	-19.8	56643	22	2572	1343 1486
NC_022300.1_1226	XM_005700716.1	XP_005700773.1	StAR-related lipid transfer %28START%29 domain containing 8%2C transcript variant X2	290	-31.26	148	-15.88	56788	22	1212	851 418
NC_022300.1_1226	XM_005696313.1	XP_005696370.1	ubiquitin protein ligase E3 component n-recognin 2	290	-31.01	147	-15.73	56796	22	2106	1442 1404
NC_022300.1_1226	XM_005680080.1	XP_005680137.1	homeobox C8	288	-33.07	146	-18.09	56894	22	1898	338 287
NC_022300.1_1226	XM_005695150.1	XP_005695207.1	promyelocytic leukemia%2C transcript variant X2	313	-42.78	157	-23.17	57325	22	2227	1718 1629
NC_022300.1_1226	XM_005695424.1	XP_005695481.1	eukaryotic translation initiation factor 5%2C transcript variant X2	308	-33.17	159	-17.26	57338	22	2109	1056 1742
NC_022300.1_1226	XM_005695412.1	XP_005695469.1	protein phosphatase 2%2C regulatory subunit B%27%2C gamma%2C transcript variant X2	287	-31.41	144	-15.83	57360	22	2332	1801 679
NC_022300.1_1226	XM_005690501.1	XP_005690558.1	BRO1 domain and CAAX motif containing%2C transcript variant X9	308	-39.56	154	-19.8	57800	22	2572	1343 1486
NC_022300.1_1226	XM_005684347.1	XP_005684404.1	chromosome 8 open reading frame%2C human C9orf91%2C transcript variant X2	297	-33.75	154	-20.45	57852	22	3283	2603 397
NC_022300.1_1226	XM_005687024.1	XP_005687081.1	ArfGAP with SH3 domain%2C ankyrin repeat and PH domain 2%2C transcript variant X1	301	-32.03	160	-20.82	57986	22	2438	47 1923
NC_022300.1_1226	XM_005687990.1	XP_005688047.1	calcium channel%2C voltage-dependent%2C beta 2 subunit%2C transcript variant X4	292	-35.67	148	-19.74	58133	22	1107	380 487
NC_022300.1_1226	XM_005686729.1	XP_005686786.1	trans-Golgi network integral membrane protein 2-like	291	-35.96	149	-21.41	58166	22	3808	3241 545
NC_022300.1_1226	XM_005677322.1	XP_005677379.1	kin of IRRE like %28Drosophila%29	307	-38.3	157	-21.79	58209	22	5012	231 3631
NC_022300.1_1226	XM_005677048.1	XP_005677105.1	kelch domain containing 7A	298	-40.6	157	-21.98	58527	22	2416	148 593
NC_022300.1_1226	XM_005681769.1	XP_005681826.1	THAP domain containing 6%2C transcript variant X3	316	-41.54	158	-20.77	58651	22	2829	354 2256
NC_022300.1_1226	XM_005689952.1	XP_005690009.1	FCH and double SH3 domains 2	299	-35.04	150	-18.01	58754	22	2054	248 1705
NC_022300.1_1226	XM_005677786.1	XP_005677843.1	hydroxyacid oxidase 2 %28long chain%29%2C transcript variant X1	459	-58.36	158	-22.17	59250	22	1262	225 64 97
NC_022300.1_1226	XM_005709382.1	XP_005709439.1	THO complex 2	312	-38.65	158	-19.8	59252	22	1810	606 749
NC_022300.1_1226	XM_005677789.1	XP_005677846.1	hydroxyacid oxidase 2 %28long chain%29%2C transcript variant X4	459	-58.36	158	-22.17	59255	22	1262	225 64 97
NC_022300.1_1226	XM_005695880.1	XP_005695937.1	BRCA1 associated protein-1 %28ubiquitin carboxy-terminal hydrolase%29%2C transcript variant X2	311	-39.48	158	-21.08	59423	22	613	330 15
NC_022300.1_1226	XM_005689068.1	XP_005689125.1	staufen double-stranded RNA binding protein 2%2C transcript variant X4	302	-39.71	159	-24.82	59473	22	983	698 895
NC_022300.1_1226	XM_005700321.1	XP_005700378.1	glypican 4	295	-33.31	148	-18.43	59703	22	1873	1224 1190
NC_022300.1_1226	XM_005687639.1	XP_005687696.1	large tumor suppressor kinase 2	305	-33.75	157	-18.05	59936	22	1656	639 937
NC_022300.1_1226	XM_005677788.1	XP_005677845.1	hydroxyacid oxidase 2 %28long chain%29%2C transcript variant X3	459	-58.36	158	-22.17	59947	22	1262	225 64 97
NC_022300.1_1226	XM_005685052.1	XP_005685109.1	glucosaminyl %28N-acetyl%29 transferase 4%2C core 2	284	-36.43	144	-23.71	59968	22	2702	2255 2621
NC_022300.1_1226	XM_005691571.1	XP_005691628.1	malectin	313	-46.66	163	-26.94	60029	22	5294	2055 3794
NC_022300.1_1226	XM_005687026.1	XP_005687083.1	ArfGAP with SH3 domain%2C ankyrin repeat and PH domain 2%2C transcript variant X3	301	-32.03	160	-20.82	60066	22	2438	47 1923
NC_022300.1_1226	XM_005693418.1	XP_005693475.1	ankyrin repeat and FYVE domain containing 1%2C transcript variant X2	310	-33.82	159	-17.41	60109	22	4025	707 2034
NC_022300.1_1226	XM_005688246.1	XP_005688303.1	serine%2Fthreonine kinase 35	295	-34.74	148	-19.39	60323	22	4496	3666 1380
NC_022300.1_1226	XM_005693102.1	XP_005693159.1	suppressor of Ty 4 homolog 1 %28S. cerevisiae%29	180	-37.38	180	-37.38	60392	22	1217	8
NC_022300.1_1226	XM_005686967.1	XP_005687024.1	chromosome 11 open reading frame%2C human C2orf43%2C transcript variant X1	304	-39.08	158	-22.57	60514	22	3559	2272 2077
NC_022300.1_1226	XM_005680257.1	XP_005680314.1	CTD %28carboxy-terminal domain%2C RNA polymerase II%2C polypeptide A%29 small phosphatase 2%2C transcript variant X1	304	-36.18	154	-19.83	60960	22	3587	248 504
NC_022300.1_1226	XM_005677980.1	XP_005678037.1	notch 2	302	-41.3	151	-23.06	61027	22	3228	213 793
NC_022300.1_1226	XM_005695037.1	XP_005695094.1	alpha-kinase 3	312	-35.39	170	-22.64	61065	22	5493	493 1784
NC_022300.1_1226	XM_005689355.1	XP_005689412.1	platelet derived growth factor D%2C transcript variant X2	313	-40.37	162	-24.5	61081	22	2365	1205 676
NC_022300.1_1226	XM_005695423.1	XP_005695480.1	eukaryotic translation initiation factor 5%2C transcript variant X1	308	-33.17	159	-17.26	61127	22	2109	1056 1742
NC_022300.1_1226	XM_005687600.1	XP_005687657.1	SPRY domain containing 7	297	-33.9	154	-20.39	61220	22	2657	2061 1092
NC_022300.1_1226	XM_005693417.1	XP_005693474.1	ankyrin repeat and FYVE domain containing 1%2C transcript variant X1	310	-33.82	159	-17.41	61248	22	4025	707 2034
NC_022300.1_1226	XM_005699855.1	XP_005699912.1	G protein-coupled receptor 137%2C transcript variant X3	332	-42.67	176	-25.95	61518	22	296	98 67
NC_022300.1_1226	XM_005686879.1	XP_005686936.1	zinc finger protein 512%2C transcript variant X1	449	-50.1	154	-21.45	61665	22	1649	256 1239 299
NC_022300.1_1226	XM_005700667.1	XP_005700724.1	zinc finger%2C MYM-type 3%2C transcript variant X1	305	-40.62	157	-21.42	61668	22	1277	996 525
NC_022300.1_1226	XM_005694570.1	XP_005694627.1	microtubule-associated protein 1B%2C transcript variant X1	296	-39.4	155	-24.18	61714	22	4234	2509 3530
NC_022300.1_1226	XM_005685168.1	XP_005685225.1	thrombospondin%2C type I%2C domain containing 4%2C transcript variant X2	288	-31.47	146	-17.86	61761	22	2835	1054 491
NC_022300.1_1226	XM_005683168.1	XP_005683225.1	calcium%2Fcalmodulin-dependent protein kinase II alpha%2C transcript variant X1	306	-36.41	157	-21.47	61785	22	3129	305 1839
NC_022300.1_1226	XM_005675890.1	XP_005675947.1	phosphodiesterase 1A%2C calmodulin-dependent%2C transcript variant X1	312	-42.37	158	-22.57	61814	22	2408	1948 2084
NC_022300.1_1226	XM_005682928.1	XP_005682985.1	AF4%2FFMR2 family%2C member 4	299	-35.28	150	-18.12	61856	22	6028	5841 2906
NC_022300.1_1226	XM_005688668.1	XP_005688725.1	tumor protein p53 inducible nuclear protein 2	615	-82.86	158	-25.09	62725	22	3139	2629 1964 1117 2857
NC_022300.1_1226	XM_005679593.1	XP_005679650.1	plexin A4	436	-52.7	146	-19.95	62842	22	5203	2872 3628 4004
NC_022300.1_1226	XM_005690497.1	XP_005690554.1	BRO1 domain and CAAX motif containing%2C transcript variant X5	308	-39.56	154	-19.8	62915	22	2572	1343 1486
NC_022300.1_1226	XM_005698104.1	XP_005698161.1	diacylglycerol lipase%2C beta	318	-37.59	164	-22.34	62947	22	4135	2652 3008
NC_022300.1_1226	XM_005690637.1	XP_005690694.1	flavin containing monooxygenase 4	291	-36.58	149	-18.3	63246	22	2180	1899 159
NC_022300.1_1226	XM_005700360.1	XP_005700417.1	SH2 domain containing 1A%2C transcript variant X2	312	-35.33	159	-17.72	63315	22	1298	280 566
NC_022300.1_1226	XM_005681445.1	XP_005681502.1	protein phosphatase%2C Mg2%2B%2FMn2%2B dependent%2C 1K%2C transcript variant X1	305	-38.31	157	-21.21	63509	22	2590	358 776
NC_022300.1_1226	XM_005687989.1	XP_005688046.1	calcium channel%2C voltage-dependent%2C beta 2 subunit%2C transcript variant X3	292	-35.67	148	-19.74	63522	22	1107	380 487
NC_022300.1_1226	XM_005689067.1	XP_005689124.1	staufen double-stranded RNA binding protein 2%2C transcript variant X3	302	-39.71	159	-24.82	63591	22	1001	698 895
NC_022300.1_1226	XM_005690500.1	XP_005690557.1	BRO1 domain and CAAX motif containing%2C transcript variant X8	308	-39.56	154	-19.8	63881	22	2572	1343 1486
NC_022300.1_1226	XM_005690371.1	XP_005690428.1	fibromodulin	292	-34.21	149	-19.26	64016	22	1195	819 421
NC_022300.1_1226	XM_005689066.1	XP_005689123.1	staufen double-stranded RNA binding protein 2%2C transcript variant X2	302	-39.71	159	-24.82	64379	22	983	698 895
NC_022300.1_1226	XM_005683452.1	XP_005683509.1	endoplasmic reticulum aminopeptidase 1%2C transcript variant X2	305	-38.08	158	-22.57	64599	22	537	465 94
NC_022300.1_1226	XM_005687043.1	XP_005687100.1	mitochondrial ribosome recycling factor%2C transcript variant X2	293	-36.89	150	-21.79	65275	22	2297	1287 901
NC_022300.1_1226	XM_005700670.1	XP_005700727.1	zinc finger%2C MYM-type 3%2C transcript variant X4	305	-40.62	157	-21.42	65541	22	1277	996 525
NC_022300.1_1226	XM_005680018.1	XP_005680075.1	cyclin T1	301	-31.67	151	-17.93	65897	22	4570	4303 307
NC_022300.1_1226	XM_005696383.1	XP_005696440.1	G protein-coupled receptor 111%2C transcript variant X1	291	-35.01	146	-17.76	65998	22	807	252 69
NC_022300.1_1226	XM_005695415.1	XP_005695472.1	protein phosphatase 2%2C regulatory subunit B%27%2C gamma%2C transcript variant X5	287	-31.41	144	-15.83	65999	22	2616	1801 679
NC_022300.1_1226	XM_005690702.1	XP_005690759.1	tumor necrosis factor receptor superfamily%2C member 8	294	-32.5	149	-17.77	66086	22	1058	857 614
NC_022300.1_1226	XM_005692479.1	XP_005692536.1	MARVEL domain containing 3	301	-35.02	152	-18.42	66669	22	984	340 237
NC_022300.1_1226	XM_005699854.1	XP_005699911.1	G protein-coupled receptor 137%2C transcript variant X2	332	-42.67	176	-25.95	66884	22	296	98 67
NC_022300.1_1226	XR_310038.1	---	ATPase%2C Na%2B%2FK%2B transporting%2C beta 3 polypeptide pseudogene	161	-30.62	161	-30.62	67026	22	1320	425
NC_022300.1_1226	XM_005692027.1	XP_005692084.1	G protein-coupled receptor 114	286	-37.37	144	-19.41	67159	22	1644	377 674
NC_022300.1_1226	XM_005688483.1	XP_005688540.1	acyl-CoA synthetase short-chain family member 2%2C transcript variant X1	285	-33.31	144	-18.39	67589	22	754	604 639
NC_022300.1_1226	XM_005695149.1	XP_005695206.1	promyelocytic leukemia%2C transcript variant X1	313	-42.78	157	-23.17	67642	22	2227	1718 1629
NC_022300.1_1226	XM_005686995.1	XP_005687052.1	E2F transcription factor 6%2C transcript variant X2	319	-44.77	160	-23.15	67648	22	2066	211 1636
NC_022300.1_1226	XM_005678540.1	XP_005678597.1	testis-specific kinase 2%2C transcript variant X1	300	-32.48	151	-16.33	67717	22	535	333 437
NC_022300.1_1226	XM_005691989.1	XP_005692046.1	solute carrier family 6 %28neurotransmitter transporter%29%2C member 2%2C transcript variant X2	313	-36.8	158	-19.04	67912	22	3979	3034 3115
NC_022300.1_1226	XM_005688558.1	XP_005688615.1	protein phosphatase 1%2C regulatory subunit 16B	312	-37.68	158	-22.64	67947	22	672	507 171
NC_022300.1_1226	XM_005678885.1	XP_005678942.1	IKAROS family zinc finger 1 %28Ikaros%29%2C transcript variant X5	304	-34.5	154	-19.8	68111	22	3753	1654 3142
NC_022300.1_1226	XM_005691988.1	XP_005692045.1	solute carrier family 6 %28neurotransmitter transporter%29%2C member 2%2C transcript variant X1	313	-36.8	158	-19.04	68201	22	1039	94 175
NC_022300.1_1226	XM_005678889.1	XP_005678946.1	IKAROS family zinc finger 1 %28Ikaros%29%2C transcript variant X9	304	-34.5	154	-19.8	68363	22	3753	1654 3142
NC_022300.1_1226	XM_005683111.1	XP_005683168.1	dihydropyrimidinase-like 3	447	-48.42	153	-19.23	68593	22	3101	1191 766 951
NC_022300.1_1226	XM_005688427.1	XP_005688484.1	RAB22A%2C member RAS oncogene family	295	-38.27	150	-19.38	68605	22	6985	5949 2267
NC_022300.1_1226	XM_005696387.1	XP_005696444.1	G protein-coupled receptor 111%2C transcript variant X5	291	-35.01	146	-17.76	68776	22	807	252 69
NC_022300.1_1226	XM_005700853.1	XP_005700910.1	moesin	451	-48.46	161	-19.06	68866	22	2063	1236 912 42
NC_022300.1_1226	XM_005678881.1	XP_005678938.1	IKAROS family zinc finger 1 %28Ikaros%29%2C transcript variant X1	304	-34.5	154	-19.8	68951	22	3753	1654 3142
NC_022300.1_1226	XM_005690499.1	XP_005690556.1	BRO1 domain and CAAX motif containing%2C transcript variant X7	308	-39.56	154	-19.8	69125	22	2572	1343 1486
NC_022300.1_1226	XM_005690495.1	XP_005690552.1	BRO1 domain and CAAX motif containing%2C transcript variant X3	308	-39.56	154	-19.8	69245	22	2572	1343 1486
NC_022300.1_1226	XM_005696386.1	XP_005696443.1	G protein-coupled receptor 111%2C transcript variant X4	291	-35.01	146	-17.76	69476	22	807	252 69
NC_022300.1_1226	XM_005698765.1	XP_005698822.1	pericentriolar material 1	295	-34.28	153	-18.32	69504	22	1991	1035 1200
NC_022300.1_1226	XM_005695131.1	XP_005695188.1	secretory carrier membrane protein 2%2C transcript variant X2	441	-55.97	149	-21.65	69543	22	1410	98 900 772
NC_022300.1_1226	XM_005686881.1	XP_005686938.1	zinc finger protein 512%2C transcript variant X3	449	-50.1	154	-21.45	69671	22	1649	256 1239 299
NC_022300.1_1226	XM_005700023.1	XP_005700080.1	carnosine synthase 1	307	-40.36	163	-22.25	69708	22	1091	665 207
NC_022300.1_1226	XM_005690828.1	XP_005690885.1	vesicle-associated membrane protein 3	295	-32.79	151	-17.83	69782	22	1778	684 827
NC_022300.1_1226	XM_005690496.1	XP_005690553.1	BRO1 domain and CAAX motif containing%2C transcript variant X4	308	-39.56	154	-19.8	69886	22	2572	1343 1486
NC_022300.1_1226	XM_005687987.1	XP_005688044.1	calcium channel%2C voltage-dependent%2C beta 2 subunit%2C transcript variant X1	292	-35.67	148	-19.74	70033	22	1107	380 487
NC_022300.1_1226	XM_005685363.1	XP_005685420.1	suppressor of Ty 16 homolog %28S. cerevisiae%29	298	-34.04	152	-20.89	70042	22	1203	561 968
NC_022300.1_1226	XM_005695499.1	XP_005695556.1	LanC lantibiotic synthetase component C-like 2 %28bacterial%29	304	-38.02	159	-22.13	70137	22	4766	1873 2691
NC_022300.1_1226	XM_005699490.1	XP_005699547.1	teneurin transmembrane protein 4	316	-38.68	159	-19.77	70145	22	3452	1847 7
NC_022300.1_1226	XM_005684353.1	XP_005684410.1	pregnancy-associated plasma protein A%2C pappalysin 1	313	-39.75	157	-21.11	70341	22	3414	2219 746
NC_022300.1_1226	XM_005690948.1	XP_005691005.1	regulator of G-protein signaling 16	298	-35.36	152	-17.93	70623	22	1538	524 1117
NC_022300.1_1226	XM_005696384.1	XP_005696441.1	G protein-coupled receptor 111%2C transcript variant X2	291	-35.01	146	-17.76	70626	22	807	252 69
NC_022300.1_1226	XM_005677354.1	XP_005677411.1	solute carrier family 25%2C member 44%2C transcript variant X1	295	-30.39	153	-19.91	70695	22	2492	1294 195
NC_022300.1_1226	XM_005698336.1	XP_005698393.1	sideroflexin 3%2C transcript variant X3	291	-35.01	151	-17.91	70935	22	766	618 320
NC_022300.1_1226	XM_005690494.1	XP_005690551.1	BRO1 domain and CAAX motif containing%2C transcript variant X2	308	-39.56	154	-19.8	71122	22	2572	1343 1486
NC_022300.1_1226	XM_005695130.1	XP_005695187.1	secretory carrier membrane protein 2%2C transcript variant X1	441	-55.97	149	-21.65	71227	22	1416	98 900 772
NC_022300.1_1226	XM_005675950.1	XP_005676007.1	mitogen-activated protein kinase kinase kinase MLT-like%2C transcript variant X2	300	-34.31	155	-19.83	71306	22	5400	2198 2736
NC_022300.1_1226	XM_005684346.1	XP_005684403.1	chromosome 8 open reading frame%2C human C9orf91%2C transcript variant X1	297	-33.75	154	-20.45	71432	22	3391	2711 505
NC_022300.1_1226	XM_005700715.1	XP_005700772.1	StAR-related lipid transfer %28START%29 domain containing 8%2C transcript variant X1	290	-31.26	148	-15.88	71506	22	1212	851 418
NC_022300.1_1226	XM_005686996.1	XP_005687053.1	E2F transcription factor 6%2C transcript variant X3	319	-44.77	160	-23.15	71537	22	2066	211 1636
NC_022300.1_1226	XR_310493.1	---	uncharacterized LOC102190531	303	-32.32	158	-18.42	71575	22	540	90 521
NC_022300.1_1226	XM_005699853.1	XP_005699910.1	G protein-coupled receptor 137%2C transcript variant X1	332	-42.67	176	-25.95	71622	22	296	98 67
NC_022300.1_1226	XM_005685548.1	XP_005685605.1	cyclin D-type binding-protein 1	307	-34.94	158	-22.57	71688	22	1193	515 331
NC_022300.1_1226	XM_005697156.1	XP_005697213.1	family with sequence similarity 210%2C member A%2C transcript variant X1	311	-37.11	162	-22.76	71730	22	3882	1774 775
NC_022300.1_1226	XM_005686994.1	XP_005687051.1	E2F transcription factor 6%2C transcript variant X1	319	-44.77	160	-23.15	72036	22	2066	211 1636
NC_022300.1_1226	XM_005700669.1	XP_005700726.1	zinc finger%2C MYM-type 3%2C transcript variant X3	305	-40.62	157	-21.42	72066	22	1279	996 525
NC_022300.1_1226	XM_005684952.1	XP_005685009.1	solute carrier family 22 %28organic cation transporter%29%2C member 2	312	-42.37	158	-22.57	72263	22	2726	1459 1603
NC_022300.1_1226	XM_005692685.1	XP_005692742.1	galactoside 2-alpha-L-fucosyltransferase 2-like	466	-57.4	166	-23.39	72390	22	3762	2043 2949 3433
NC_022300.1_1226	XM_005688237.1	XP_005688294.1	chromosome 13 open reading frame%2C human C20orf194	306	-38.72	159	-24.18	72526	22	1734	775 900
NC_022300.1_1226	XM_005685597.1	XP_005685654.1	formin 1	317	-40.22	171	-25.63	72839	22	2042	1464 464
NC_022300.1_1226	XM_005678888.1	XP_005678945.1	IKAROS family zinc finger 1 %28Ikaros%29%2C transcript variant X8	304	-34.5	154	-19.8	72907	22	3753	1654 3142
NC_022300.1_1226	XM_005695425.1	XP_005695482.1	eukaryotic translation initiation factor 5%2C transcript variant X3	308	-33.17	159	-17.26	72950	22	2109	1056 1742
NC_022300.1_1226	XM_005696385.1	XP_005696442.1	G protein-coupled receptor 111%2C transcript variant X3	291	-35.01	146	-17.76	73076	22	807	252 69
NC_022300.1_1226	XM_005700668.1	XP_005700725.1	zinc finger%2C MYM-type 3%2C transcript variant X2	305	-40.62	157	-21.42	73260	22	1277	996 525
NC_022300.1_1226	XM_005690502.1	XP_005690559.1	BRO1 domain and CAAX motif containing%2C transcript variant X10	308	-39.56	154	-19.8	73269	22	2572	1343 1486
NC_022300.1_1226	XM_005686880.1	XP_005686937.1	zinc finger protein 512%2C transcript variant X2	449	-50.1	154	-21.45	73488	22	1649	256 1239 299
NC_022300.1_1226	XM_005677987.1	XP_005678044.1	prostaglandin F2 receptor inhibitor	300	-34.48	150	-17.88	73531	22	3306	685 1334
NC_022303.1_70_star	XM_005698800.1	XP_005698857.1	uncharacterized LOC102178598	280	-31.33	140	-18.4	73680	22	3794	1 2512
NC_022303.1_70_star	XR_310428.1	---	ATP-binding cassette sub-family A member 2-like	305	-42.4	155	-22.59	77314	22	4376	3237 1
NC_022303.1_70_star	XM_005698886.1	XP_005698943.1	GINS complex subunit 4 %28Sld5 homolog%29	156	-30.04	156	-30.04	79381	22	1458	84
NC_022303.1_70_star	XM_005679593.1	XP_005679650.1	plexin A4	291	-33.34	151	-16.68	87377	22	5203	4777 2774
NC_022303.1_70_star	XM_005698496.1	XP_005698553.1	hyaluronan binding protein 2	303	-44.29	156	-24.51	87908	22	1159	305 602
NC_022303.1_70_star	XM_005675841.1	XP_005675898.1	G protein-coupled receptor 17	164	-30.12	164	-30.12	95002	22	1232	445
NC_022303.1_70_star	XM_005682665.1	XP_005682722.1	nicalin	288	-38.42	148	-21.6	95664	22	333	134 31
NC_022303.1_70_star	XM_005681122.1	XP_005681179.1	centromere protein M%2C transcript variant X1	175	-32.23	175	-32.23	96349	22	406	98
NC_022303.1_70_star	XM_005691841.1	XP_005691898.1	coactosin-like 1 %28Dictyostelium%29	305	-37.63	153	-19.01	97990	22	1153	587 931
NC_022310.1_342	XM_005682207.1	XP_005682264.1	mediator complex subunit 26	317	-49.1	160	-26.5	98661	22	2938	1387 121
NC_022310.1_342	XM_005684462.1	XP_005684519.1	family with sequence similarity 46%2C member A	317	-43.03	177	-31.5	99258	22	4044	2597 463
NC_022310.1_342	XM_005676522.1	XP_005676579.1	insulin-like growth factor-binding protein 5	163	-31.93	163	-31.93	99932	22	4484	3098
NC_022310.1_342	XM_005676203.1	XP_005676260.1	mannosyl %28alpha-1%2C6-%29-glycoprotein beta-1%2C6-N-acetyl-glucosaminyltransferase%2C transcript variant X1	304	-48.82	154	-26.01	100041	22	5622	5201 3312
NC_022310.1_342	XR_311107.1	---	uncharacterized LOC102172407	161	-30.39	161	-30.39	100215	22	2083	1474
NC_022310.1_342	XM_005678622.1	XP_005678679.1	sex comb on midleg homolog 1 %28Drosophila%29%2C transcript variant X5	158	-30.13	158	-30.13	100505	22	1037	310
NC_022310.1_342	XM_005678618.1	XP_005678675.1	sex comb on midleg homolog 1 %28Drosophila%29%2C transcript variant X1	158	-30.13	158	-30.13	101216	22	1037	310
NC_022310.1_342	XM_005687044.1	XP_005687101.1	prostaglandin-endoperoxide synthase 1 %28prostaglandin G%2FH synthase and cyclooxygenase%29	310	-46.22	166	-26.17	101498	22	772	120 705
NC_022310.1_342	XR_311218.1	---	uncharacterized LOC102169263	309	-48.54	168	-28.09	101782	22	1032	143 991
NC_022310.1_342	XM_005682695.1	XP_005682752.1	GRAM domain containing 3%2C transcript variant X2	317	-54.1	159	-29.88	101934	22	1184	104 229
NC_022310.1_342	XM_005676204.1	XP_005676261.1	mannosyl %28alpha-1%2C6-%29-glycoprotein beta-1%2C6-N-acetyl-glucosaminyltransferase%2C transcript variant X2	304	-48.82	154	-26.01	102047	22	5622	5201 3312
NC_022310.1_342	XR_310915.1	---	uncharacterized LOC102188715	306	-44.01	160	-22.56	102170	22	855	343 586
NC_022310.1_342	XM_005699004.1	XP_005699061.1	family with sequence similarity 89%2C member A	294	-38.93	147	-21.46	102223	22	1444	993 1186
NC_022310.1_342	XM_005691366.1	XP_005691423.1	strawberry notch homolog 1 %28Drosophila%29%2C transcript variant X2	304	-37.96	152	-19.75	103312	22	6294	2842 3665
NC_022310.1_342	XM_005686459.1	XP_005686516.1	SMYD family member 5	303	-49.78	159	-28.36	103712	22	1433	655 762
NC_022310.1_342	XM_005676323.1	XP_005676380.1	GLI family zinc finger 2	170	-37.33	170	-37.33	104167	22	1815	912
NC_022310.1_342	XM_005677426.1	XP_005677483.1	adenosine deaminase%2C RNA-specific%2C transcript variant X1	321	-53.46	167	-27.66	105181	22	1562	1218 175
NC_022310.1_342	XM_005676759.1	XP_005676816.1	erythrocyte membrane protein band 4.1 %28elliptocytosis 1%2C RH-linked%29%2C transcript variant X5	470	-71.41	162	-28.66	105296	22	3889	2124 2470 3356
NC_022310.1_342	XM_005678809.1	XP_005678866.1	glutamate receptor ionotropic%2C kainate 3-like	289	-40.96	145	-22.81	105442	22	2247	706 1628
NC_022310.1_342	XM_005677428.1	XP_005677485.1	adenosine deaminase%2C RNA-specific%2C transcript variant X3	321	-53.46	167	-27.66	105464	22	1562	1218 175
NC_022310.1_342	XM_005678621.1	XP_005678678.1	sex comb on midleg homolog 1 %28Drosophila%29%2C transcript variant X4	158	-30.13	158	-30.13	105594	22	1037	310
NC_022310.1_342	XM_005694800.1	XP_005694857.1	UDP glycosyltransferase 3 family%2C polypeptide A2%2C transcript variant X3	302	-42.09	155	-23.97	106111	22	2157	1927 2061
NC_022310.1_342	XM_005695449.1	XP_005695506.1	echinoderm microtubule associated protein like 1	291	-36.84	146	-21.69	106183	22	1506	887 161
NC_022310.1_342	XM_005695125.1	XP_005695182.1	secretory carrier membrane protein 5	300	-41.33	151	-23.89	106236	22	2781	270 1224
NC_022310.1_342	XM_005695412.1	XP_005695469.1	protein phosphatase 2%2C regulatory subunit B%27%2C gamma%2C transcript variant X2	162	-34.42	162	-34.42	106430	22	2332	1776
NC_022310.1_342	XM_005676760.1	XP_005676817.1	erythrocyte membrane protein band 4.1 %28elliptocytosis 1%2C RH-linked%29%2C transcript variant X6	470	-71.41	162	-28.66	106737	22	3889	2124 2470 3356
NC_022310.1_342	XM_005683993.1	XP_005684050.1	solute carrier family 39 %28zinc transporter%29%2C member 14%2C transcript variant X1	304	-38.51	160	-25.45	106952	22	2956	2550 2603
NC_022310.1_342	XM_005676792.1	XP_005676849.1	G protein-coupled receptor 3	161	-36	161	-36	107474	22	1019	861
NC_022310.1_342	XR_310199.1	---	uncharacterized LOC102171788	295	-48.05	149	-27.99	107795	22	1310	597 106
NC_022310.1_342	XM_005682696.1	XP_005682753.1	GRAM domain containing 3%2C transcript variant X3	317	-54.1	159	-29.88	108418	22	1184	104 229
NC_022310.1_342	XM_005694333.1	XP_005694390.1	LSM12 homolog %28S. cerevisiae%29	299	-39.81	150	-21.53	109953	22	1556	459 606
NC_022310.1_342	XM_005684610.1	XP_005684667.1	autophagy related 5%2C transcript variant X1	302	-39.43	156	-23.51	110034	22	2103	1820 1424
NC_022310.1_342	XM_005678480.1	XP_005678537.1	tetratricopeptide repeat domain 22	291	-45.61	149	-23.66	110781	22	1583	534 400
NC_022310.1_342	XM_005677431.1	XP_005677488.1	adenosine deaminase%2C RNA-specific%2C transcript variant X6	321	-53.46	167	-27.66	110785	22	1562	1218 175
NC_022310.1_342	XM_005678623.1	XP_005678680.1	sex comb on midleg homolog 1 %28Drosophila%29%2C transcript variant X6	158	-30.13	158	-30.13	110959	22	1037	310
NC_022310.1_342	XM_005691365.1	XP_005691422.1	strawberry notch homolog 1 %28Drosophila%29%2C transcript variant X1	304	-37.96	152	-19.75	111737	22	6294	2842 3665
NC_022310.1_342	XR_310080.1	---	RE1-silencing transcription factor-like	296	-45	150	-27.86	111834	22	6784	2340 3242
NC_022310.1_342	XM_005679593.1	XP_005679650.1	plexin A4	308	-45.27	156	-24.09	111912	22	5203	3133 2240
NC_022310.1_342	XM_005692497.1	XP_005692554.1	zinc finger protein 792	303	-42.08	153	-22.16	111959	22	1452	584 99
NC_022310.1_342	XM_005686270.1	XP_005686327.1	inositol polyphosphate-4-phosphatase%2C type I%2C 107kDa	286	-32.79	146	-20.85	112064	22	2365	1981 756
NC_022310.1_342	XR_310698.1	---	uncharacterized LOC102188967	585	-85.18	156	-25.45	112245	22	8072	157 239 53 6946
NC_022310.1_342	XM_005681445.1	XP_005681502.1	protein phosphatase%2C Mg2%2B%2FMn2%2B dependent%2C 1K%2C transcript variant X1	295	-39	153	-20.81	112579	22	2590	772 560
NC_022310.1_342	XM_005691451.1	XP_005691508.1	citron %28rho-interacting%2C serine%2Fthreonine kinase 21%29	297	-35.35	149	-19.72	112864	22	2323	464 2200
NC_022310.1_342	XM_005698038.1	XP_005698095.1	eukaryotic translation initiation factor 4H	300	-42.27	152	-22.18	113087	22	1792	1429 1147
NC_022310.1_342	XM_005690835.1	XP_005690892.1	G protein-coupled receptor 153	305	-46.7	158	-27.76	114130	22	1965	519 444
NC_022310.1_342	XM_005701622.1	XP_005701679.1	TSEN34 tRNA splicing endonuclease subunit	167	-33.37	167	-33.37	114179	22	302	264
NC_022310.1_342	XM_005682694.1	XP_005682751.1	GRAM domain containing 3%2C transcript variant X1	317	-54.1	159	-29.88	114307	22	1184	104 229
NC_022310.1_342	XM_005682321.1	XP_005682378.1	nuclear factor I%2FX %28CCAAT-binding transcription factor%29	158	-32.32	158	-32.32	114421	22	495	199
NC_022310.1_342	XM_005687273.1	XP_005687330.1	allograft inflammatory factor 1-like%2C transcript variant X1	290	-35.84	148	-18.5	114766	22	2685	324 416
NC_022310.1_342	XM_005695415.1	XP_005695472.1	protein phosphatase 2%2C regulatory subunit B%27%2C gamma%2C transcript variant X5	162	-34.42	162	-34.42	115069	22	2616	1776
NC_022310.1_342	XM_005691488.1	XP_005691545.1	2%27-5%27-oligoadenylate synthase 1-like%2C transcript variant X2	312	-44.36	163	-24.45	115290	22	330	112 11
NC_022310.1_342	XM_005693351.1	XP_005693408.1	transmembrane protein 97	302	-39.99	158	-24.19	115456	22	1065	698 230
NC_022310.1_342	XM_005683320.1	XP_005683377.1	pleckstrin and Sec7 domain containing 2	449	-60.51	157	-25.15	115518	22	1793	368 964 356
NC_022310.1_342	XM_005685297.1	XP_005685354.1	lipoma HMGIC fusion partner-like 2	300	-49.21	154	-26.7	115653	22	3886	860 288
NC_022310.1_342	XR_310474.1	---	uncharacterized LOC102187240%2C transcript variant X2	164	-30.74	164	-30.74	115876	22	447	332
NC_022310.1_342	XM_005694798.1	XP_005694855.1	UDP glycosyltransferase 3 family%2C polypeptide A2%2C transcript variant X1	302	-42.09	155	-23.97	115885	22	2157	1927 2061
NC_022310.1_342	XM_005682697.1	XP_005682754.1	GRAM domain containing 3%2C transcript variant X4	317	-54.1	159	-29.88	116057	22	1184	104 229
NC_022310.1_342	XM_005693592.1	XP_005693649.1	tripartite motif-containing protein 16-like	286	-37.7	144	-19.18	116280	22	1074	1 104
NC_022310.1_342	XM_005687274.1	XP_005687331.1	allograft inflammatory factor 1-like%2C transcript variant X2	290	-35.84	148	-18.5	116300	22	2685	324 416
NC_022310.1_342	XM_005677427.1	XP_005677484.1	adenosine deaminase%2C RNA-specific%2C transcript variant X2	321	-53.46	167	-27.66	116665	22	1562	1218 175
NC_022310.1_342	XM_005683888.1	XP_005683945.1	DDB1 and CUL4 associated factor 10%2C transcript variant X1	306	-41.7	155	-22.03	116960	22	2126	256 1707
NC_022310.1_342	XM_005690423.1	XP_005690480.1	6-phosphofructo-2-kinase%2Ffructose-2%2C6-biphosphatase 2%2C transcript variant X1	303	-45.27	163	-29.87	117204	22	1758	545 1473
NC_022310.1_342	XM_005690424.1	XP_005690481.1	6-phosphofructo-2-kinase%2Ffructose-2%2C6-biphosphatase 2%2C transcript variant X2	303	-45.27	163	-29.87	117370	22	1943	545 1473
NC_022310.1_342	XM_005677429.1	XP_005677486.1	adenosine deaminase%2C RNA-specific%2C transcript variant X4	321	-53.46	167	-27.66	117599	22	1562	1218 175
NC_022310.1_342	XM_005700653.1	XP_005700710.1	retrotransposon gag domain containing 4	289	-41.43	149	-24.96	117603	22	1698	1571 195
NC_022310.1_342	XM_005697230.1	XP_005697287.1	piezo-type mechanosensitive ion channel component 2	283	-35.24	143	-21.79	117622	22	1231	266 901
NC_022310.1_342	XM_005684253.1	XP_005684310.1	transmembrane protein 246%2C transcript variant X2	304	-38.29	153	-20.75	118364	22	3455	2518 2431
NC_022310.1_342	XR_310473.1	---	uncharacterized LOC102187240%2C transcript variant X1	164	-30.74	164	-30.74	118486	22	435	320
NC_022310.1_342	XM_005686187.1	XP_005686244.1	serine palmitoyltransferase 2-like	294	-35.33	147	-19.78	118610	22	4963	400 2961
NC_022310.1_342	XM_005677430.1	XP_005677487.1	adenosine deaminase%2C RNA-specific%2C transcript variant X5	321	-53.46	167	-27.66	118817	22	1562	1218 175
NC_022310.1_342	XM_005691367.1	XP_005691424.1	strawberry notch homolog 1 %28Drosophila%29%2C transcript variant X3	304	-37.96	152	-19.75	118822	22	6294	2842 3665
NC_022310.1_342	XM_005678659.1	XP_005678716.1	hairy%2Fenhancer-of-split related with YRPW motif-like	318	-48.16	168	-26.11	118905	22	784	655 465
NC_022310.1_342	XM_005676756.1	XP_005676813.1	erythrocyte membrane protein band 4.1 %28elliptocytosis 1%2C RH-linked%29%2C transcript variant X2	470	-71.41	162	-28.66	118989	22	3889	2124 2470 3356
NC_022310.1_342	XM_005676758.1	XP_005676815.1	erythrocyte membrane protein band 4.1 %28elliptocytosis 1%2C RH-linked%29%2C transcript variant X4	470	-71.41	162	-28.66	119071	22	3889	2124 2470 3356
NC_022310.1_342	XM_005699490.1	XP_005699547.1	teneurin transmembrane protein 4	162	-32.95	162	-32.95	119215	22	3452	1931
NC_022310.1_342	XM_005676755.1	XP_005676812.1	erythrocyte membrane protein band 4.1 %28elliptocytosis 1%2C RH-linked%29%2C transcript variant X1	470	-71.41	162	-28.66	119389	22	3889	2124 2470 3356
NC_022310.1_342	XM_005690657.1	XP_005690714.1	tumor necrosis factor %28ligand%29 superfamily%2C member 18	307	-43.73	163	-28.26	119456	22	2758	2163 1816
NC_022310.1_342	XM_005676757.1	XP_005676814.1	erythrocyte membrane protein band 4.1 %28elliptocytosis 1%2C RH-linked%29%2C transcript variant X3	470	-71.41	162	-28.66	120066	22	3889	2124 2470 3356
NC_022310.1_342	XM_005695653.1	XP_005695710.1	transforming growth factor-beta receptor type II	305	-47.83	154	-25.31	120165	22	2312	885 419
NC_022310.1_342	XM_005677432.1	XP_005677489.1	adenosine deaminase%2C RNA-specific%2C transcript variant X7	321	-53.46	167	-27.66	121041	22	1562	1218 175
NC_022310.1_342	XM_005691368.1	XP_005691425.1	strawberry notch homolog 1 %28Drosophila%29%2C transcript variant X4	304	-37.96	152	-19.75	121453	22	6294	2842 3665
NC_022310.1_342	XM_005692685.1	XP_005692742.1	galactoside 2-alpha-L-fucosyltransferase 2-like	462	-68.43	162	-26.32	121460	22	3762	197 1148 444
NC_022310.1_342	XM_005694579.1	XP_005694636.1	SH3 and PX domains 2B	313	-54.18	160	-28.23	121691	22	4807	4574 3705
NC_022310.1_342	XM_005682812.1	XP_005682869.1	sodium-dependent phosphate transporter isoform NaPi-IIa	165	-31.4	165	-31.4	121860	22	469	99
NC_022310.1_342	XM_005678620.1	XP_005678677.1	sex comb on midleg homolog 1 %28Drosophila%29%2C transcript variant X3	158	-30.13	158	-30.13	122183	22	1037	310
NC_022310.1_342	XM_005678619.1	XP_005678676.1	sex comb on midleg homolog 1 %28Drosophila%29%2C transcript variant X2	158	-30.13	158	-30.13	122358	22	1037	310
NW_005102245.1_1433	XM_005683797.1	XP_005683854.1	vacuolar protein sorting 13 homolog A %28S. cerevisiae%29%2C transcript variant X2	312	-30.06	156	-16.33	122784	22	4090	3035 3540
NW_005102245.1_1433	XM_005690057.1	XP_005690114.1	t-complex 11%2C testis-specific-like 1%2C transcript variant X1	314	-32.39	162	-17.24	122937	22	3799	135 50
NW_005102245.1_1433	XM_005676541.1	XP_005676598.1	ubiquitin specific peptidase 37	604	-47.47	160	-13.36	122940	22	5092	3658 3096 360 2583
NW_005102245.1_1433	XM_005700455.1	XP_005700512.1	fragile X mental retardation 1%2C transcript variant X1	458	-35.59	161	-15.21	123100	22	2306	1897 1138 613
NW_005102245.1_1433	XM_005683796.1	XP_005683853.1	vacuolar protein sorting 13 homolog A %28S. cerevisiae%29%2C transcript variant X1	312	-30.06	156	-16.33	123256	22	4090	3035 3540
NW_005102245.1_1433	XM_005695322.1	XP_005695379.1	thyroid hormone receptor interactor 11%2C transcript variant X2	450	-34.61	158	-14.03	123826	22	3158	74 1068 1794
NW_005102245.1_1433	XM_005698883.1	XP_005698940.1	zinc finger%2C matrin-type 4%2C transcript variant X1	437	-36.54	150	-12.73	124480	22	1592	210 1468 858
NW_005102245.1_1433	XM_005695663.1	XP_005695720.1	upstream binding protein 1 %28LBP-1a%29	463	-38.53	157	-14.96	124600	22	2804	2611 1475 761
NW_005102245.1_1433	XM_005679721.1	XP_005679778.1	TBC1 domain family%2C member 15%2C transcript variant X2	311	-31.23	156	-18.66	124929	22	1032	242 266
NW_005102245.1_1433	XM_005683661.1	XP_005683718.1	nuclear factor I%2FB%2C transcript variant X5	450	-39.31	154	-15.97	125310	22	6576	5845 4381 2630
NW_005102245.1_1433	XM_005679639.1	XP_005679696.1	zinc finger protein 398	460	-38.16	163	-13.98	125337	22	4176	1435 2580 245
NW_005102245.1_1433	XM_005676843.1	XP_005676900.1	NIPA-like domain containing 3%2C transcript variant X1	465	-43.62	162	-16.4	125570	22	3785	2334 1471 261
NW_005102245.1_1433	XM_005686843.1	XP_005686900.1	TIA1 cytotoxic granule-associated RNA binding protein%2C transcript variant X2	446	-33.6	152	-12.76	125686	22	3865	2875 1822 2780
NW_005102245.1_1433	XM_005690560.1	XP_005690617.1	zinc finger and BTB domain containing 18	312	-30.4	158	-16.93	125780	22	2113	425 1663
NW_005102245.1_1433	XM_005700235.1	XP_005700292.1	guanylate cyclase 2F%2C retinal%2C transcript variant X2	434	-35.08	149	-12.72	126407	22	2295	1061 1188 34
NW_005102245.1_1433	XM_005685768.1	XP_005685825.1	tropomodulin 2 %28neuronal%29%2C transcript variant X1	459	-36.84	156	-14.15	126669	22	6394	1787 6272 4307
NW_005102245.1_1433	XM_005691670.1	XP_005691727.1	protein tyrosine phosphatase%2C non-receptor type 11	607	-51.75	158	-13.98	126748	22	4110	1882 62 1218 2263
NW_005102245.1_1433	XM_005685014.1	XP_005685071.1	family with sequence similarity 120B%2C transcript variant X3	311	-30.25	161	-17.6	126822	22	2444	2363 1776
NW_005102245.1_1433	XM_005700661.1	XP_005700718.1	rho-related GTP-binding protein RhoG-like%2C transcript variant X1	320	-30.54	169	-16.9	126940	22	2731	446 2354
NW_005102245.1_1433	XM_005695321.1	XP_005695378.1	thyroid hormone receptor interactor 11%2C transcript variant X1	450	-34.61	158	-14.03	126986	22	3158	74 1068 1794
NW_005102245.1_1433	XM_005695715.1	XP_005695772.1	contactin 4%2C transcript variant X1	468	-36.84	166	-13.37	127026	22	1746	1182 177 402
NW_005102245.1_1433	XR_310030.1	---	inositol 1%2C4%2C5-trisphosphate receptor%2C type 2%2C transcript variant X2	446	-35.76	150	-12.07	127290	22	10284	4379 7020 256
NW_005102245.1_1433	XM_005700662.1	XP_005700719.1	rho-related GTP-binding protein RhoG-like%2C transcript variant X2	320	-30.54	169	-16.9	127666	22	2731	446 2354
NW_005102245.1_1433	XM_005687418.1	XP_005687475.1	A kinase %28PRKA%29 anchor protein 11%2C transcript variant X3	327	-36.26	173	-24.33	127916	22	3718	52 1001
NW_005102245.1_1433	XM_005687634.1	XP_005687691.1	spermatogenesis-associated protein 13-like	464	-41.37	165	-15.95	128151	22	3449	2404 2978 2290
NW_005102245.1_1433	XM_005698030.1	XP_005698087.1	vitamin K epoxide reductase complex%2C subunit 1-like 1	453	-42.48	164	-15.98	128357	22	5272	4093 966 4394
NW_005102245.1_1433	XM_005685918.1	XP_005685975.1	dishevelled associated activator of morphogenesis 1%2C transcript variant X2	309	-30.89	159	-18.05	128558	22	2504	451 723
NW_005102245.1_1433	XM_005700462.1	XP_005700519.1	fragile X mental retardation 1%2C transcript variant X8	458	-35.59	161	-15.21	129073	22	2237	1897 1138 613
NW_005102245.1_1433	XR_309699.1	---	uncharacterized LOC102175615	301	-30.81	155	-16.72	129490	22	1285	518 1161
NW_005102245.1_1433	XM_005690431.1	XP_005690488.1	protein phosphatase 1%2C regulatory subunit 15B	450	-39.4	162	-17.15	129590	22	2544	1589 994 2120
NW_005102245.1_1433	XM_005678154.1	XP_005678211.1	zinc finger%2C HIT-type containing 6%2C transcript variant X1	314	-33.65	160	-17.16	130212	22	140	74 107
NW_005102245.1_1433	XM_005685248.1	XP_005685305.1	chromosome 10 open reading frame%2C human C14orf164	597	-53.05	158	-15.7	130236	22	2019	697 1515 64 470
NW_005102245.1_1433	XM_005683393.1	XP_005683450.1	transmembrane protein 167A	461	-37.44	158	-13.43	130400	22	4522	1057 1971 346
NW_005102245.1_1433	XM_005695611.1	XP_005695668.1	interleukin-1 receptor-associated kinase 2%2C transcript variant X2	447	-38.66	151	-13.87	130598	22	906	20 559 846
NW_005102245.1_1433	XM_005689080.1	XP_005689137.1	transcription elongation factor A %28SII%29%2C 1	451	-41.46	156	-16.12	130831	22	1513	877 1379 629
NW_005102245.1_1433	XM_005697969.1	XP_005698026.1	xylosyltransferase I	437	-32.67	152	-11.61	131153	22	6165	4934 3216 510
NW_005102245.1_1433	XM_005689134.1	XP_005689191.1	sterile alpha motif domain containing 12%2C transcript variant X1	466	-43.83	157	-16.5	132057	22	3429	150 987 2422
NW_005102245.1_1433	XM_005690470.1	XP_005690527.1	potassium channel tetramerization domain containing 3	324	-33.26	166	-17.5	132380	22	4645	4600 160
NW_005102245.1_1433	XM_005694787.1	XP_005694844.1	Nipped-B homolog %28Drosophila%29%2C transcript variant X2	481	-41.39	171	-17.64	132448	22	974	794 643 600
NW_005102245.1_1433	XM_005689437.1	XP_005689494.1	DIX domain containing 1	308	-34.96	157	-22.24	132509	22	3204	2676 2191
NW_005102245.1_1433	XM_005687610.1	XP_005687667.1	forkhead box O1	323	-30.68	164	-18.27	132614	22	3289	249 2767
NW_005102245.1_1433	XM_005683658.1	XP_005683715.1	nuclear factor I%2FB%2C transcript variant X2	450	-39.31	154	-15.97	132620	22	6464	5733 4269 2518
NW_005102245.1_1433	XM_005700460.1	XP_005700517.1	fragile X mental retardation 1%2C transcript variant X6	458	-35.59	161	-15.21	133182	22	2116	1707 948 423
NW_005102245.1_1433	XM_005691912.1	XP_005691969.1	zinc finger%2C CCHC domain containing 14	316	-32.97	164	-16.5	133326	22	3963	1565 2805
NW_005102245.1_1433	XM_005689077.1	XP_005689134.1	ganglioside induced differentiation associated protein 1%2C transcript variant X2	472	-40.51	160	-14.97	133629	22	2768	2065 2745 678
NW_005102245.1_1433	XM_005675169.1	XP_005675226.1	ets variant 5	316	-30.26	167	-18.43	133861	22	2252	1359 768
NW_005102245.1_1433	XM_005677141.1	XP_005677198.1	activating transcription factor 6	319	-35.22	162	-18.23	133913	22	5058	458 1
NW_005102245.1_1433	XM_005694786.1	XP_005694843.1	Nipped-B homolog %28Drosophila%29%2C transcript variant X1	481	-41.39	171	-17.64	134384	22	931	435 284 241
NW_005102245.1_1433	XM_005683663.1	XP_005683720.1	nuclear factor I%2FB%2C transcript variant X7	450	-39.31	154	-15.97	134815	22	6464	5733 4269 2518
NW_005102245.1_1433	XM_005690641.1	XP_005690698.1	proline-rich coiled-coil 2C%2C transcript variant X4	470	-39.93	167	-16.59	134955	22	1651	1425 1319 1452
NW_005102245.1_1433	XM_005700459.1	XP_005700516.1	fragile X mental retardation 1%2C transcript variant X5	458	-35.59	161	-15.21	135325	22	2236	1897 1138 613
NW_005102245.1_1433	XM_005679079.1	XP_005679136.1	calcium channel%2C voltage-dependent%2C alpha 2%2Fdelta subunit 1	624	-55.84	160	-16.02	135437	22	3903	232 2981 450 3593
NW_005102245.1_1433	XM_005678155.1	XP_005678212.1	zinc finger%2C HIT-type containing 6%2C transcript variant X2	314	-33.65	160	-17.16	135458	22	140	74 107
NW_005102245.1_1433	XM_005700464.1	XP_005700521.1	fragile X mental retardation 1%2C transcript variant X10	458	-35.59	161	-15.21	135550	22	2116	1707 948 423
NW_005102245.1_1433	XM_005678248.1	XP_005678305.1	EGF%2C latrophilin and seven transmembrane domain containing 1	338	-37.17	184	-26.86	135658	22	2893	2576 234
NW_005102245.1_1433	XM_005684375.1	XP_005684432.1	sema domain%2C immunoglobulin domain %28Ig%29%2C transmembrane domain %28TM%29 and short cytoplasmic domain%2C %28semaphorin%29 4D	462	-37.89	158	-13.34	135869	22	1397	308 1345 128
NW_005102245.1_1433	XM_005690773.1	XP_005690830.1	solute carrier family 35 member E2-like	445	-33.23	149	-12.12	135905	22	3546	1355 2361 2652
NW_005102245.1_1433	XM_005688185.1	XP_005688242.1	ring finger protein 24	432	-40.3	147	-14.91	136032	22	5701	672 1670 4871
NW_005102245.1_1433	XM_005686842.1	XP_005686899.1	TIA1 cytotoxic granule-associated RNA binding protein%2C transcript variant X1	446	-33.6	152	-12.76	136036	22	3865	2875 1822 2780
NW_005102245.1_1433	XM_005683664.1	XP_005683721.1	nuclear factor I%2FB%2C transcript variant X8	450	-39.31	154	-15.97	136051	22	6581	5845 4381 2630
NW_005102245.1_1433	XM_005689076.1	XP_005689133.1	ganglioside induced differentiation associated protein 1%2C transcript variant X1	472	-40.51	160	-14.97	136616	22	2764	2065 2745 678
NW_005102245.1_1433	XM_005676844.1	XP_005676901.1	NIPA-like domain containing 3%2C transcript variant X2	465	-43.62	162	-16.4	137036	22	3785	2334 1471 261
NW_005102245.1_1433	XM_005683657.1	XP_005683714.1	nuclear factor I%2FB%2C transcript variant X1	450	-39.31	154	-15.97	137215	22	6464	5733 4269 2518
NW_005102245.1_1433	XM_005687419.1	XP_005687476.1	A kinase %28PRKA%29 anchor protein 11%2C transcript variant X4	327	-36.26	173	-24.33	137228	22	3718	52 1001
NW_005102245.1_1433	XM_005688946.1	XP_005689003.1	uncharacterized LOC102172644	453	-40.09	153	-15.86	137328	22	1886	467 779 1761
NW_005102245.1_1433	XM_005697216.1	XP_005697273.1	SMAD family member 4	444	-34.01	157	-12.09	137550	22	6297	935 4547 108
NW_005102245.1_1433	XM_005690058.1	XP_005690115.1	t-complex 11%2C testis-specific-like 1%2C transcript variant X2	314	-32.39	162	-17.24	137714	22	3799	135 50
NW_005102245.1_1433	XM_005683659.1	XP_005683716.1	nuclear factor I%2FB%2C transcript variant X3	450	-39.31	154	-15.97	138184	22	6576	5845 4381 2630
NW_005102245.1_1433	XM_005700456.1	XP_005700513.1	fragile X mental retardation 1%2C transcript variant X2	458	-35.59	161	-15.21	138495	22	2236	1897 1138 613
NW_005102245.1_1433	XM_005690061.1	XP_005690118.1	t-complex 11%2C testis-specific-like 1%2C transcript variant X5	314	-32.39	162	-17.24	138533	22	3799	135 50
NW_005102245.1_1433	XM_005700463.1	XP_005700520.1	fragile X mental retardation 1%2C transcript variant X9	458	-35.59	161	-15.21	138719	22	2299	1897 1138 613
NW_005102245.1_1433	XM_005695716.1	XP_005695773.1	contactin 4%2C transcript variant X2	468	-36.84	166	-13.37	139047	22	1746	1182 177 402
NW_005102245.1_1433	XM_005693536.1	XP_005693593.1	potassium voltage-gated channel%2C shaker-related subfamily%2C beta member 3	306	-31.16	164	-18.52	139168	22	933	504 682
NW_005102245.1_1433	XM_005685769.1	XP_005685826.1	tropomodulin 2 %28neuronal%29%2C transcript variant X2	459	-36.84	156	-14.15	139715	22	6394	1787 6272 4307
NW_005102245.1_1433	XM_005690638.1	XP_005690695.1	proline-rich coiled-coil 2C%2C transcript variant X1	470	-39.93	167	-16.59	140182	22	1651	1425 1319 1452
NW_005102245.1_1433	XM_005683662.1	XP_005683719.1	nuclear factor I%2FB%2C transcript variant X6	450	-39.31	154	-15.97	140415	22	6508	5777 4313 2562
NW_005102245.1_1433	XM_005691329.1	XP_005691386.1	golgin A3	462	-41.67	160	-16.7	140699	22	3100	1098 1602 1512
NW_005102245.1_1433	XM_005674875.1	XP_005674932.1	Cbl proto-oncogene B%2C E3 ubiquitin protein ligase%2C transcript variant X2	312	-30.74	164	-17.34	140714	22	3551	795 594
NW_005102245.1_1433	XM_005675584.1	XP_005675641.1	chromosome 1 open reading frame%2C human C3orf58	606	-53.83	158	-17.79	140746	22	2577	1876 272 2221 1905
NW_005102245.1_1433	XM_005684276.1	XP_005684333.1	RAD23 homolog B %28S. cerevisiae%29	460	-44.32	159	-18.53	141112	22	2324	1122 425 1180
NW_005102245.1_1433	XM_005700458.1	XP_005700515.1	fragile X mental retardation 1%2C transcript variant X4	458	-35.59	161	-15.21	141164	22	2306	1897 1138 613
NW_005102245.1_1433	XM_005686844.1	XP_005686901.1	TIA1 cytotoxic granule-associated RNA binding protein%2C transcript variant X3	446	-33.6	152	-12.76	141848	22	3865	2875 1822 2780
NW_005102245.1_1433	XM_005688374.1	XP_005688431.1	protein O-fucosyltransferase 1%2C transcript variant X1	470	-42.4	162	-16.91	142022	22	3825	3752 2287 3491
NW_005102245.1_1433	XM_005699376.1	XP_005699433.1	synaptotagmin XV	450	-43.11	160	-16.96	142445	22	1281	677 53 370
NW_005102245.1_1433	XM_005686536.1	XP_005686593.1	cytochrome P450 1B1-like	463	-41.61	164	-17.45	142486	22	3227	1117 1325 1510
NW_005102245.1_1433	XM_005675219.1	XP_005675276.1	ATPase%2C class VI%2C type 11B	602	-41.69	158	-10.63	142669	22	3551	3241 926 2320 1370
NW_005102245.1_1433	XM_005679720.1	XP_005679777.1	TBC1 domain family%2C member 15%2C transcript variant X1	311	-31.23	156	-18.66	142720	22	1033	242 266
NW_005102245.1_1433	XM_005698320.1	XP_005698377.1	ATP-binding cassette%2C sub-family C %28CFTR%2FMRP%29%2C member 2	312	-33.44	168	-21.52	143311	22	4504	3620 3402
NW_005102245.1_1433	XM_005690640.1	XP_005690697.1	proline-rich coiled-coil 2C%2C transcript variant X3	470	-39.93	167	-16.59	143715	22	1836	1610 1504 1637
NW_005102245.1_1433	XM_005680188.1	XP_005680245.1	fibroblast growth factor receptor substrate 2%2C transcript variant X1	465	-41.53	162	-16.1	144056	22	4789	1443 2528 1983
NW_005102245.1_1433	XM_005700469.1	XP_005700526.1	AF4%2FFMR2 family%2C member 2%2C transcript variant X2	604	-57.8	158	-15.35	144455	22	4539	3246 3288 3599 3586
NW_005102245.1_1433	XM_005683660.1	XP_005683717.1	nuclear factor I%2FB%2C transcript variant X4	450	-39.31	154	-15.97	144559	22	6508	5777 4313 2562
NW_005102245.1_1433	XM_005690059.1	XP_005690116.1	t-complex 11%2C testis-specific-like 1%2C transcript variant X3	314	-32.39	162	-17.24	144796	22	3799	135 50
NW_005102245.1_1433	XM_005694583.1	XP_005694640.1	uncharacterized LOC102180629	438	-35.96	148	-13.41	145136	22	4920	2974 2328 3392
NW_005102245.1_1433	XM_005687817.1	XP_005687874.1	serine palmitoyltransferase%2C long chain base subunit 3	303	-33.33	158	-21.25	145418	22	2757	2149 650
NW_005102245.1_1433	XM_005689135.1	XP_005689192.1	sterile alpha motif domain containing 12%2C transcript variant X2	466	-43.83	157	-16.5	145436	22	3429	150 987 2422
NW_005102245.1_1433	XR_309846.1	---	C-reactive protein-like%2C transcript variant X4	307	-33.49	155	-19.7	146031	22	3823	1023 3
NW_005102245.1_1433	XM_005700457.1	XP_005700514.1	fragile X mental retardation 1%2C transcript variant X3	458	-35.59	161	-15.21	146127	22	2238	1897 1138 613
NW_005102245.1_1433	XM_005700461.1	XP_005700518.1	fragile X mental retardation 1%2C transcript variant X7	458	-35.59	161	-15.21	146229	22	2238	1897 1138 613
NW_005102245.1_1433	XM_005685917.1	XP_005685974.1	dishevelled associated activator of morphogenesis 1%2C transcript variant X1	309	-30.89	159	-18.05	146287	22	2504	451 723
NW_005102245.1_1433	XM_005690639.1	XP_005690696.1	proline-rich coiled-coil 2C%2C transcript variant X2	470	-39.93	167	-16.59	146701	22	1651	1425 1319 1452
NW_005102245.1_1433_star	XM_005684284.1	XP_005684341.1	protein tyrosine phosphatase%2C non-receptor type 3%2C transcript variant X2	298	-31.26	153	-17.69	147749	23	3529	221 2811
NW_005102245.1_1433_star	XM_005687711.1	XP_005687768.1	importin 5	316	-32.68	158	-16.34	148198	23	752	548 612
NW_005102245.1_1433_star	XM_005685156.1	XP_005685213.1	progestin and adipoQ receptor family member V%2C transcript variant X2	311	-30.78	166	-17.69	148664	23	3572	3227 2259
NW_005102245.1_1433_star	XM_005695606.1	XP_005695663.1	zinc finger protein 502%2C transcript variant X2	313	-39.27	172	-28.27	148686	23	5197	1020 3605
NW_005102245.1_1433_star	XM_005686937.1	XP_005686994.1	kinesin family member 3C%2C transcript variant X1	460	-43.7	168	-17.64	148814	23	2380	201 1438 1847
NW_005102245.1_1433_star	XM_005700322.1	XP_005700379.1	muscleblind-like splicing regulator 3	321	-33.66	161	-17.51	148928	23	7469	4894 1745
NW_005102245.1_1433_star	XM_005678003.1	XP_005678060.1	glutathione S-transferase Mu 1-like	312	-38.39	160	-21.64	149835	23	3113	1266 1392
NW_005102245.1_1433_star	XM_005677236.1	XP_005677293.1	SLAM family member 9	293	-34.87	152	-20.15	150353	23	771	609 697
NW_005102245.1_1433_star	XM_005675243.1	XP_005675300.1	F-box protein 45	442	-41.13	151	-14.8	150715	23	3903	3459 1842 3111
NW_005102245.1_1433_star	XM_005697281.1	XP_005697338.1	one cut homeobox 2	311	-30.86	160	-16.43	151044	23	9949	2772 9001
NW_005102245.1_1433_star	XM_005677851.1	XP_005677908.1	homeodomain interacting protein kinase 1%2C transcript variant X1	288	-31.18	147	-17.92	151451	23	4255	1767 658
NW_005102245.1_1433_star	XM_005690712.1	XP_005690769.1	kinesin family member 1B%2C transcript variant X3	445	-43.46	151	-14.54	151839	23	3351	1133 1834 616
NW_005102245.1_1433_star	XM_005677016.1	XP_005677073.1	E2F transcription factor 2	297	-30.55	149	-17.31	151931	23	2956	2583 325
NW_005102245.1_1433_star	XM_005678438.1	XP_005678495.1	tetratricopeptide repeat domain 39A	457	-50.74	162	-23.07	151988	23	4670	2504 4637 4622
NW_005102245.1_1433_star	XM_005693186.1	XP_005693243.1	heat shock transcription factor family member 5	304	-30.32	162	-19.08	152243	23	1707	1508 1278
NW_005102245.1_1433_star	XM_005684285.1	XP_005684342.1	protein tyrosine phosphatase%2C non-receptor type 3%2C transcript variant X3	298	-31.26	153	-17.69	152376	23	3529	221 2811
NW_005102245.1_1433_star	XM_005687511.1	XP_005687568.1	doublecortin-like kinase 1%2C transcript variant X2	306	-33.39	158	-17.32	152484	23	2251	2107 2198
NW_005102245.1_1433_star	XM_005698030.1	XP_005698087.1	vitamin K epoxide reductase complex%2C subunit 1-like 1	425	-36.83	143	-13.09	152892	23	5272	1126 2535 286
NW_005102245.1_1433_star	XM_005693430.1	XP_005693487.1	KIAA0753 ortholog	295	-33.45	155	-18.73	152913	23	952	255 545
NW_005102245.1_1433_star	XM_005681393.1	XP_005681450.1	methionyl aminopeptidase 1	443	-41.44	159	-16.68	153092	23	3700	3010 2259 6
NW_005102245.1_1433_star	XM_005684283.1	XP_005684340.1	protein tyrosine phosphatase%2C non-receptor type 3%2C transcript variant X1	298	-31.26	153	-17.69	153342	23	3529	221 2811
NW_005102245.1_1433_star	XM_005679524.1	XP_005679581.1	solute carrier family 37%2C member 3	311	-44.03	162	-23.46	153645	23	1270	518 664
NW_005102245.1_1433_star	XM_005687627.1	XP_005687684.1	WAS protein family%2C member 3	309	-30.75	157	-15.62	153675	23	2882	1670 1296
NW_005102245.1_1433_star	XM_005688232.1	XP_005688289.1	fermitin family member 1	300	-32.43	153	-19.33	153803	23	1403	169 999
NW_005102245.1_1433_star	XM_005688554.1	XP_005688611.1	Ral GTPase activating protein%2C beta subunit %28non-catalytic%29%2C transcript variant X1	317	-32.46	171	-20.48	154415	23	3759	632 293
NW_005102245.1_1433_star	XM_005675944.1	XP_005676001.1	secernin 3%2C transcript variant X1	307	-35.13	155	-19.13	154721	23	782	724 335
NW_005102245.1_1433_star	XM_005689195.1	XP_005689252.1	zinc finger protein 706	438	-48.73	153	-20.46	155198	23	2221	2160 1223 410
NW_005102245.1_1433_star	XR_310950.1	---	zinc finger protein 502%2C transcript variant X3	453	-50.35	172	-28.27	155559	23	5669	2734 4077 722
NW_005102245.1_1433_star	XM_005688555.1	XP_005688612.1	Ral GTPase activating protein%2C beta subunit %28non-catalytic%29%2C transcript variant X2	317	-32.46	171	-20.48	155752	23	3759	632 293
NW_005102245.1_1433_star	XM_005688854.1	XP_005688911.1	zinc finger protein 572%2C transcript variant X3	464	-55.69	175	-25.24	155761	23	2666	2203 773 876
NW_005102245.1_1433_star	XM_005684347.1	XP_005684404.1	chromosome 8 open reading frame%2C human C9orf91%2C transcript variant X2	467	-47.19	160	-17.04	155992	23	3283	3063 1837 1746
NW_005102245.1_1433_star	XM_005687510.1	XP_005687567.1	doublecortin-like kinase 1%2C transcript variant X1	306	-33.39	158	-17.32	156347	23	2251	2107 2198
NW_005102245.1_1433_star	XM_005675945.1	XP_005676002.1	secernin 3%2C transcript variant X2	307	-35.13	155	-19.13	156431	23	782	724 335
NW_005102245.1_1433_star	XM_005684286.1	XP_005684343.1	protein tyrosine phosphatase%2C non-receptor type 3%2C transcript variant X4	298	-31.26	153	-17.69	156485	23	3529	221 2811
NW_005102245.1_1433_star	XM_005689559.1	XP_005689616.1	tubulin folding cofactor E-like%2C transcript variant X2	301	-30.92	161	-18.85	156514	23	3647	617 405
NW_005102245.1_1433_star	XM_005676877.1	XP_005676934.1	leucine zipper protein 1%2C transcript variant X1	320	-35.59	161	-21.94	156579	23	3813	1334 1167
NW_005102245.1_1433_star	XM_005689134.1	XP_005689191.1	sterile alpha motif domain containing 12%2C transcript variant X1	434	-49.04	146	-17.3	156592	23	3429	1013 3164 3404
NW_005102245.1_1433_star	XM_005675604.1	XP_005675661.1	RAB6B%2C member RAS oncogene family	314	-32.01	159	-16.42	156676	23	4362	2931 3274
NW_005102245.1_1433_star	XM_005690830.1	XP_005690887.1	PHD finger protein 13	316	-30.78	164	-17.78	156727	23	2365	1953 645
NW_005102245.1_1433_star	XM_005691912.1	XP_005691969.1	zinc finger%2C CCHC domain containing 14	443	-43.42	151	-16.23	157861	23	3963	2572 1249 146
NW_005102245.1_1433_star	XM_005693418.1	XP_005693475.1	ankyrin repeat and FYVE domain containing 1%2C transcript variant X2	584	-55.79	151	-15.33	158249	23	4025	732 2392 2267 3096
NW_005102245.1_1433_star	XM_005684349.1	XP_005684406.1	chromosome 8 open reading frame%2C human C9orf91%2C transcript variant X4	467	-47.19	160	-17.04	158515	23	2754	2534 1308 1217
NW_005102245.1_1433_star	XM_005700522.1	XP_005700579.1	zinc finger protein 275%2C transcript variant X1	303	-34.68	159	-20.24	158939	23	4821	2789 3097
NW_005102245.1_1433_star	XR_309819.1	---	uncharacterized LOC102178955	298	-30.18	156	-17.22	158992	23	2866	543 2323
NW_005102245.1_1433_star	XM_005693417.1	XP_005693474.1	ankyrin repeat and FYVE domain containing 1%2C transcript variant X1	584	-55.79	151	-15.33	159388	23	4025	732 2392 2267 3096
NW_005102245.1_1433_star	XM_005685870.1	XP_005685927.1	dual oxidase 2	307	-30.24	156	-15.97	159479	23	1184	407 704
NW_005102245.1_1433_star	XM_005685157.1	XP_005685214.1	progestin and adipoQ receptor family member V%2C transcript variant X3	311	-30.78	166	-17.69	159760	23	3572	3227 2259
NW_005102245.1_1433_star	XM_005677853.1	XP_005677910.1	homeodomain interacting protein kinase 1%2C transcript variant X3	288	-31.18	147	-17.92	160132	23	4255	1767 658
NW_005102245.1_1433_star	XM_005691462.1	XP_005691519.1	V-set and immunoglobulin domain containing 10%2C transcript variant X1	306	-31.04	159	-15.68	160257	23	1807	600 1058
NW_005102245.1_1433_star	XM_005678965.1	XP_005679022.1	glucocorticoid induced transcript 1	306	-31.89	158	-16.68	160465	23	2512	1834 837
NW_005102245.1_1433_star	XM_005679960.1	XP_005680017.1	LETM1 domain containing 1%2C transcript variant X2	295	-33.18	150	-17.18	160534	23	2432	2279 2083
NW_005102245.1_1433_star	XM_005681226.1	XP_005681283.1	ataxin 10	289	-30.8	149	-15.6	160812	23	1259	811 779
NW_005102245.1_1433_star	XM_005688668.1	XP_005688725.1	tumor protein p53 inducible nuclear protein 2	315	-33.6	169	-18.24	160865	23	3139	2519 2001
NW_005102245.1_1433_star	XR_310996.1	---	uncharacterized LOC102170646	306	-31.78	157	-16.18	160878	23	2125	1405 1955
NW_005102245.1_1433_star	XM_005689558.1	XP_005689615.1	tubulin folding cofactor E-like%2C transcript variant X1	301	-30.92	161	-18.85	161308	23	3647	617 405
NW_005102245.1_1433_star	XM_005686938.1	XP_005686995.1	kinesin family member 3C%2C transcript variant X2	460	-43.7	168	-17.64	161335	23	2380	201 1438 1847
NW_005102245.1_1433_star	XM_005694204.1	XP_005694261.1	zinc finger and BTB domain containing 4	290	-30.44	150	-16.64	161392	23	2602	1155 191
NW_005102245.1_1433_star	XM_005679674.1	XP_005679731.1	insulin induced gene 1	310	-36.46	168	-23.08	161574	23	1873	257 1330
NW_005102245.1_1433_star	XM_005693302.1	XP_005693359.1	RNA methyltransferase like 1	440	-39.76	152	-15.51	161719	23	3660	712 2710 2112
NW_005102245.1_1433_star	XM_005687514.1	XP_005687571.1	doublecortin-like kinase 1%2C transcript variant X5	306	-33.39	158	-17.32	162339	23	2358	2214 2305
NW_005102245.1_1433_star	XM_005680195.1	XP_005680252.1	carboxypeptidase M	447	-42.78	154	-14.79	162497	23	2861	1479 1847 946
NW_005102245.1_1433_star	XM_005688852.1	XP_005688909.1	zinc finger protein 572%2C transcript variant X1	464	-55.69	175	-25.24	162573	23	2666	2203 773 876
NW_005102245.1_1433_star	XM_005676878.1	XP_005676935.1	leucine zipper protein 1%2C transcript variant X2	320	-35.59	161	-21.94	162951	23	3813	1334 1167
NW_005102245.1_1433_star	XM_005681277.1	XP_005681334.1	methyltransferase like 14%2C transcript variant X2	456	-45.26	167	-18.01	163012	23	2907	1296 1547 658
NW_005102245.1_1433_star	XM_005698614.1	XP_005698671.1	attractin-like 1	318	-36.02	163	-19.95	163019	23	3459	62 554
NW_005102245.1_1433_star	XM_005679959.1	XP_005680016.1	LETM1 domain containing 1%2C transcript variant X1	295	-33.18	150	-17.18	163917	23	2432	2279 2083
NW_005102245.1_1433_star	XM_005675934.1	XP_005675991.1	KIAA1715 ortholog%2C transcript variant X1	318	-30.75	159	-17.61	164124	23	3430	2295 2574
NW_005102245.1_1433_star	XM_005698338.1	XP_005698395.1	beta-transducin repeat containing E3 ubiquitin protein ligase%2C transcript variant X2	297	-33.58	149	-18.46	164459	23	4631	712 1737
NW_005102245.1_1433_star	XM_005683320.1	XP_005683377.1	pleckstrin and Sec7 domain containing 2	304	-35.07	156	-19.07	164588	23	1793	370 225
NW_005102245.1_1433_star	XM_005685155.1	XP_005685212.1	progestin and adipoQ receptor family member V%2C transcript variant X1	311	-30.78	166	-17.69	164964	23	3572	3227 2259
NW_005102245.1_1433_star	XM_005696068.1	XP_005696125.1	ER degradation enhancer%2C mannosidase alpha-like 1	299	-31.44	159	-19.11	165039	23	3675	759 2000
NW_005102245.1_1433_star	XM_005688853.1	XP_005688910.1	zinc finger protein 572%2C transcript variant X2	464	-55.69	175	-25.24	165158	23	2666	2203 773 876
NW_005102245.1_1433_star	XM_005684287.1	XP_005684344.1	protein tyrosine phosphatase%2C non-receptor type 3%2C transcript variant X5	298	-31.26	153	-17.69	165498	23	3529	221 2811
NW_005102245.1_1433_star	XM_005698339.1	XP_005698396.1	beta-transducin repeat containing E3 ubiquitin protein ligase%2C transcript variant X3	297	-33.58	149	-18.46	165601	23	4631	712 1737
NW_005102245.1_1433_star	XM_005691463.1	XP_005691520.1	V-set and immunoglobulin domain containing 10%2C transcript variant X2	306	-31.04	159	-15.68	165915	23	1807	600 1058
NW_005102245.1_1433_star	XM_005688374.1	XP_005688431.1	protein O-fucosyltransferase 1%2C transcript variant X1	448	-41.03	150	-16.16	166557	23	3825	1150 2295 276
NW_005102245.1_1433_star	XM_005697996.1	XP_005698053.1	SH2B adapter protein 1-like	294	-30.24	153	-16.19	166965	23	400	25 373
NW_005102245.1_1433_star	XM_005685159.1	XP_005685216.1	progestin and adipoQ receptor family member V%2C transcript variant X5	311	-30.78	166	-17.69	167045	23	3572	3227 2259
NW_005102245.1_1433_star	XM_005684348.1	XP_005684405.1	chromosome 8 open reading frame%2C human C9orf91%2C transcript variant X3	467	-47.19	160	-17.04	167629	23	2864	2644 1418 1327
NW_005102245.1_1433_star	XM_005687513.1	XP_005687570.1	doublecortin-like kinase 1%2C transcript variant X4	306	-33.39	158	-17.32	167894	23	2251	2107 2198
NW_005102245.1_1433_star	XM_005694166.1	XP_005694223.1	transient receptor potential cation channel%2C subfamily V%2C member 3	311	-33.28	159	-19.78	168028	23	2640	1165 1463
NW_005102245.1_1433_star	XM_005695485.1	XP_005695542.1	ubiquitin-conjugating enzyme E2D 4 %28putative%29%2C transcript variant X4	302	-36.78	155	-20.55	168430	23	1818	894 5
NW_005102245.1_1433_star	XM_005693194.1	XP_005693251.1	amyloid beta precursor protein %28cytoplasmic tail%29 binding protein 2	451	-41.4	157	-17.37	168553	23	4719	3867 1 1374
NW_005102245.1_1433_star	XM_005677852.1	XP_005677909.1	homeodomain interacting protein kinase 1%2C transcript variant X2	288	-31.18	147	-17.92	169278	23	4255	1767 658
NW_005102245.1_1433_star	XM_005700523.1	XP_005700580.1	zinc finger protein 275%2C transcript variant X2	303	-34.68	159	-20.24	169476	23	4821	2789 3097
NW_005102245.1_1433_star	XM_005688677.1	XP_005688734.1	erythrocyte membrane protein band 4.1-like 1	457	-47.41	156	-18.35	169529	23	3336	1347 2925 1489
NW_005102245.1_1433_star	XM_005686991.1	XP_005687048.1	tribbles homolog 2 %28Drosophila%29	303	-34.39	155	-20.86	169551	23	2019	1526 1110
NW_005102245.1_1433_star	XM_005685316.1	XP_005685373.1	NADPH oxidase%2C EF-hand calcium binding domain 5	296	-31.57	152	-17.47	169555	23	1242	453 945
NW_005102245.1_1433_star	XM_005684346.1	XP_005684403.1	chromosome 8 open reading frame%2C human C9orf91%2C transcript variant X1	467	-47.19	160	-17.04	169572	23	3391	3171 1945 1854
NW_005102245.1_1433_star	XM_005681893.1	XP_005681950.1	Ellis van Creveld syndrome 2	329	-39.75	174	-22.4	169749	23	426	148 352
NW_005102245.1_1433_star	XM_005689135.1	XP_005689192.1	sterile alpha motif domain containing 12%2C transcript variant X2	434	-49.04	146	-17.3	169971	23	3429	1013 3164 3404
NW_005102245.1_1433_star	XM_005709593.1	XP_005709650.1	ADP-ribosylation factor-like 10	311	-33.04	156	-18.26	170041	23	3231	314 1459
NW_005102245.1_1433_star	XM_005685048.1	XP_005685105.1	complexin 2	304	-32.9	155	-20.46	170367	23	633	70 84
NW_005102245.1_1433_star	XM_005700302.1	XP_005700359.1	motile sperm domain containing 1	305	-31.46	159	-18.54	170515	23	1735	1 1396
NW_005102245.1_1433_star	XM_005697961.1	XP_005698018.1	MKL%2Fmyocardin-like 2	296	-31.56	156	-17.45	171361	23	4916	1678 1606
NW_005102245.1_1433_star	XM_005700017.1	XP_005700074.1	lysine %28K%29-specific demethylase 2A	311	-36.03	171	-23.66	171745	23	2917	1856 2716
NC_022298.1_1127	XM_005678890.1	XP_005678947.1	IKAROS family zinc finger 1 %28Ikaros%29%2C transcript variant X10	300	-40.94	157	-24.36	172580	21	3753	334 1906
NC_022298.1_1127	XM_005678882.1	XP_005678939.1	IKAROS family zinc finger 1 %28Ikaros%29%2C transcript variant X2	300	-40.94	157	-24.36	173431	21	3753	334 1906
NC_022298.1_1127	XM_005678886.1	XP_005678943.1	IKAROS family zinc finger 1 %28Ikaros%29%2C transcript variant X6	300	-40.94	157	-24.36	174058	21	3753	334 1906
NC_022298.1_1127	XM_005683800.1	XP_005683857.1	guanine nucleotide binding protein %28G protein%29%2C q polypeptide	300	-32.88	158	-20.8	177411	21	4020	110 1214
NC_022298.1_1127	XM_005678883.1	XP_005678940.1	IKAROS family zinc finger 1 %28Ikaros%29%2C transcript variant X3	300	-40.94	157	-24.36	177946	21	3753	334 1906
NC_022298.1_1127	XM_005678887.1	XP_005678944.1	IKAROS family zinc finger 1 %28Ikaros%29%2C transcript variant X7	300	-40.94	157	-24.36	178933	21	3753	334 1906
NC_022298.1_1127	XM_005678884.1	XP_005678941.1	IKAROS family zinc finger 1 %28Ikaros%29%2C transcript variant X4	300	-40.94	157	-24.36	179146	21	3753	334 1906
NC_022298.1_1127	XM_005687521.1	XP_005687578.1	StAR-related lipid transfer %28START%29 domain containing 13	305	-41.73	163	-26.45	184063	21	2333	55 641
NC_022298.1_1127	XM_005686154.1	XP_005686211.1	protein-O-mannosyltransferase 2	171	-31.52	171	-31.52	189026	21	379	280
NC_022298.1_1127	XM_005696914.1	XP_005696971.1	bone morphogenetic protein 6	299	-30.62	150	-15.84	189985	21	1076	135 176
NC_022298.1_1127	XM_005693612.1	XP_005693669.1	Smith-Magenis syndrome chromosome region%2C candidate 8	308	-43.43	155	-23.99	190659	21	3412	3103 1086
NC_022298.1_1127	XM_005678885.1	XP_005678942.1	IKAROS family zinc finger 1 %28Ikaros%29%2C transcript variant X5	300	-40.94	157	-24.36	190786	21	3753	334 1906
NC_022298.1_1127	XM_005678889.1	XP_005678946.1	IKAROS family zinc finger 1 %28Ikaros%29%2C transcript variant X9	300	-40.94	157	-24.36	191038	21	3753	334 1906
NC_022298.1_1127	XM_005677985.1	XP_005678042.1	zinc finger protein 697	170	-30.31	170	-30.31	191097	21	3367	240
NC_022298.1_1127	XM_005678881.1	XP_005678938.1	IKAROS family zinc finger 1 %28Ikaros%29%2C transcript variant X1	300	-40.94	157	-24.36	191626	21	3753	334 1906
NC_022298.1_1127	XM_005686589.1	XP_005686646.1	metastasis associated 1 family%2C member 3	296	-38.07	153	-20.99	192041	21	3470	768 3394
NC_022298.1_1127	XM_005678888.1	XP_005678945.1	IKAROS family zinc finger 1 %28Ikaros%29%2C transcript variant X8	300	-40.94	157	-24.36	195582	21	3753	334 1906
NC_022318.1_745	XM_005693950.1	XP_005694007.1	acyl-CoA binding domain containing 4%2C transcript variant X4	282	-36.27	142	-19.4	209808	22	623	449 366
NC_022318.1_745	XM_005694959.1	XP_005695016.1	A kinase %28PRKA%29 anchor protein 13	288	-36.22	148	-18.4	215879	22	3353	1270 613
NC_022318.1_745	XM_005677498.1	XP_005677555.1	S100 calcium binding protein A14	285	-42.04	145	-21.82	216293	22	637	497 190
NC_022318.1_739	XM_005693950.1	XP_005694007.1	acyl-CoA binding domain containing 4%2C transcript variant X4	282	-36.27	142	-19.4	234343	22	623	449 366
NC_022318.1_739	XM_005694959.1	XP_005695016.1	A kinase %28PRKA%29 anchor protein 13	288	-36.22	148	-18.4	240414	22	3353	1270 613
NC_022318.1_739	XM_005677498.1	XP_005677555.1	S100 calcium binding protein A14	285	-42.04	145	-21.82	240828	22	637	497 190
NC_022318.1_749	XM_005693950.1	XP_005694007.1	acyl-CoA binding domain containing 4%2C transcript variant X4	282	-36.27	142	-19.4	258878	22	623	449 366
NC_022318.1_749	XM_005694959.1	XP_005695016.1	A kinase %28PRKA%29 anchor protein 13	288	-36.22	148	-18.4	264949	22	3353	1270 613
NC_022318.1_749	XM_005677498.1	XP_005677555.1	S100 calcium binding protein A14	285	-42.04	145	-21.82	265363	22	637	497 190
NC_022322.1_1353_star	XM_005688024.1	XP_005688081.1	Scm-like with four mbt domains 2	438	-40.35	147	-14.98	271024	23	4543	3427 4369 3774
NC_022322.1_1353_star	XM_005681691.1	XP_005681748.1	ATPase%2C aminophospholipid transporter %28APLT%29%2C class I%2C type 8A%2C member 1	476	-41.22	163	-17.55	274511	23	4534	2270 651 4468
NC_022322.1_1353_star	XM_005684149.1	XP_005684206.1	cell division cycle 14B%2C transcript variant X1	451	-32.95	158	-11.57	276368	23	3635	2074 3279 454
NC_022322.1_1353_star	XM_005679601.1	XP_005679658.1	KIAA1549 ortholog	322	-33.75	171	-18.81	277524	23	5454	5430 5050
NC_022322.1_1353_star	XM_005690810.1	XP_005690867.1	DNA-damage inducible 1 homolog 2 %28S. cerevisiae%29%2C transcript variant X2	595	-49.88	155	-13.49	277947	23	6147	4454 1443 1405 1965
NC_022322.1_1353_star	XM_005676197.1	XP_005676254.1	cyclin T2%2C transcript variant X1	586	-47.37	149	-13.35	278207	23	4724	2824 395 894 4431
NC_022322.1_1353_star	XM_005697757.1	XP_005697814.1	CGRP receptor component%2C transcript variant X1	306	-31.49	161	-18.92	278448	23	2628	1074 1748
NC_022322.1_1353_star	XM_005683603.1	XP_005683660.1	ELAV %28embryonic lethal%2C abnormal vision%2C Drosophila%29-like 2 %28Hu antigen B%29%2C transcript variant X4	455	-33.22	158	-11.67	279593	23	2447	1134 512 929
NC_022322.1_1353_star	XM_005676199.1	XP_005676256.1	cyclin T2%2C transcript variant X3	586	-47.37	149	-13.35	281120	23	4724	2824 395 894 4431
NC_022322.1_1353_star	XR_310343.1	---	uncharacterized LOC102181690	327	-34.22	173	-18.14	284114	23	3322	2564 2192
NC_022322.1_1353_star	XM_005698621.1	XP_005698678.1	CDK2-associated%2C cullin domain 1	432	-34.3	148	-12.26	285493	23	6284	1777 2633 1450
NC_022322.1_1353_star	XM_005684150.1	XP_005684207.1	cell division cycle 14B%2C transcript variant X2	451	-32.95	158	-11.57	286721	23	3702	2111 3316 491
NC_022322.1_1353_star	XM_005683601.1	XP_005683658.1	ELAV %28embryonic lethal%2C abnormal vision%2C Drosophila%29-like 2 %28Hu antigen B%29%2C transcript variant X2	455	-33.22	158	-11.67	289150	23	2447	1134 512 929
NC_022322.1_1353_star	XM_005690809.1	XP_005690866.1	DNA-damage inducible 1 homolog 2 %28S. cerevisiae%29%2C transcript variant X1	595	-49.88	155	-13.49	289724	23	6147	4454 1443 1405 1965
NC_022322.1_1353_star	XM_005674967.1	XP_005675024.1	CD47 molecule	309	-33.28	156	-17.18	292001	23	3840	6 1626
NC_022322.1_1353_star	XM_005676198.1	XP_005676255.1	cyclin T2%2C transcript variant X2	586	-47.37	149	-13.35	293036	23	4824	2924 495 994 4531
NC_022322.1_1353_star	XM_005697758.1	XP_005697815.1	CGRP receptor component%2C transcript variant X2	306	-31.49	161	-18.92	293718	23	2558	1074 1748
NC_022322.1_1353_star	XM_005686211.1	XP_005686268.1	galactosylceramidase	311	-30.84	160	-18.15	293844	23	1693	524 1590
NC_022314.1_608	XM_005681627.1	XP_005681684.1	platelet-derived growth factor receptor%2C alpha polypeptide	309	-41.84	160	-21.05	294435	23	2924	1416 1659
NC_022314.1_608	XM_005694540.1	XP_005694597.1	cytoplasmic polyadenylation element binding protein 4%2C transcript variant X1	310	-44.19	157	-22.86	294479	23	4177	2432 3045
NC_022314.1_608	XM_005690983.1	XP_005691040.1	chromosome 16 open reading frame%2C human C1orf27%2C transcript variant X1	299	-33.7	151	-18.86	294505	23	1694	988 134
NC_022314.1_608	XM_005680564.1	XP_005680621.1	thioredoxin reductase 1%2C transcript variant X8	285	-40.18	145	-20.83	294512	23	1815	241 1262
NC_022314.1_608	XM_005698034.1	XP_005698091.1	GATS protein-like 2	736	-107.93	153	-22.33	294542	23	5615	1393 3551 3292 738 5377
NC_022314.1_608	XM_005676597.1	XP_005676654.1	transmembrane protein 198	301	-41.54	151	-22.55	294664	23	754	19 533
NC_022314.1_608	XM_005693462.1	XP_005693519.1	phospholipase D2%2C transcript variant X2	304	-44.49	157	-29.38	294922	23	556	13 477
NC_022314.1_608	XM_005684284.1	XP_005684341.1	protein tyrosine phosphatase%2C non-receptor type 3%2C transcript variant X2	437	-56.19	147	-21.38	294959	23	3529	305 437 2373
NC_022314.1_608	XM_005697474.1	XP_005697531.1	SLX4 structure-specific endonuclease subunit	292	-41.34	152	-22.7	295069	23	645	413 337
NC_022314.1_608	XM_005688871.1	XP_005688928.1	derlin 1%2C transcript variant X2	296	-45.79	150	-23.21	295358	23	1719	649 8
NC_022314.1_608	XM_005688024.1	XP_005688081.1	Scm-like with four mbt domains 2	454	-71.08	156	-26.19	295559	23	4543	2399 130 743
NC_022314.1_608	XM_005683304.1	XP_005683361.1	methyl-CpG binding domain protein 3	299	-39.69	158	-19.86	295873	23	1073	977 378
NC_022314.1_608	XM_005688966.1	XP_005689023.1	protein-L-isoaspartate %28D-aspartate%29 O-methyltransferase domain containing 1%2C transcript variant X2	305	-42.56	156	-22.84	295884	23	2235	1566 1330
NC_022314.1_608	XM_005675767.1	XP_005675824.1	transient receptor potential cation channel%2C subfamily M%2C member 2	289	-32.3	148	-17.08	295887	23	1106	263 692
NC_022314.1_608	XM_005690144.1	XP_005690201.1	synaptotagmin XIII	432	-47.16	146	-16.89	296052	23	3603	484 930 1370
NC_022314.1_608	XM_005689392.1	XP_005689449.1	sestrin 3%2C transcript variant X1	312	-37.49	160	-21.33	296377	23	7765	4477 4456
NC_022314.1_608	XM_005688560.1	XP_005688617.1	zinc fingers and homeoboxes 3	456	-72.46	155	-26.03	296384	23	5577	4720 2119 81
NC_022314.1_608	XM_005682714.1	XP_005682771.1	synuclein%2C alpha interacting protein%2C transcript variant X4	284	-32.89	143	-16.6	296512	23	468	253 81
NC_022314.1_608	XM_005676733.1	XP_005676790.1	zinc finger%2C CCHC domain containing 17%2C transcript variant X3	299	-39.41	150	-21.03	296522	23	492	34 188
NC_022314.1_608	XR_310644.1	---	uncharacterized LOC102169320%2C transcript variant X1	292	-46.19	148	-24.3	296556	23	7966	159 1876
NC_022314.1_608	XM_005680828.1	XP_005680885.1	ets variant 6%2C transcript variant X2	444	-60.71	152	-23.9	296575	23	3968	178 1782 2899
NC_022314.1_608	XM_005675193.1	XP_005675250.1	endothelin converting enzyme 2%2C transcript variant X3	150	-30.01	150	-30.01	297026	23	797	253
NC_022314.1_608	XM_005682712.1	XP_005682769.1	synuclein%2C alpha interacting protein%2C transcript variant X2	284	-32.89	143	-16.6	297094	23	857	726 554
NC_022314.1_608	XM_005675192.1	XP_005675249.1	endothelin converting enzyme 2%2C transcript variant X2	150	-30.01	150	-30.01	297215	23	807	253
NC_022314.1_608	XM_005680561.1	XP_005680618.1	thioredoxin reductase 1%2C transcript variant X5	285	-40.18	145	-20.83	297440	23	1815	241 1262
NC_022314.1_608	XM_005690728.1	XP_005690785.1	hexose-6-phosphate dehydrogenase %28glucose 1-dehydrogenase%29	597	-75.76	155	-21.85	297508	23	6080	2712 4827 4688 284
NC_022314.1_608	XM_005681199.1	XP_005681256.1	tubulin tyrosine ligase-like family%2C member 12	284	-36.99	143	-20.45	297579	23	1230	443 711
NC_022314.1_608	XM_005686046.1	XP_005686103.1	presenilin 1%2C transcript variant X2	286	-33.25	143	-17.21	297792	23	1099	285 479
NC_022314.1_608	XM_005681805.1	XP_005681862.1	CCR4-NOT transcription complex%2C subunit 6-like	310	-44.2	156	-23.8	297844	23	7163	6750 5878
NC_022314.1_608	XM_005678469.1	XP_005678526.1	UDP-N-acetylglucosamine%2FUDP-glucose%2FGDP-mannose transporter-like	311	-42.04	158	-23.81	298029	23	4605	914 2613
NC_022314.1_608	XM_005688306.1	XP_005688363.1	syntaxin 16%2C transcript variant X2	303	-46.94	152	-23.65	298169	23	2821	2039 2089
NC_022314.1_608	XM_005688309.1	XP_005688366.1	syntaxin 16%2C transcript variant X5	303	-46.94	152	-23.65	298215	23	2821	2039 2089
NC_022314.1_608	XM_005678223.1	XP_005678280.1	ubiquitin specific peptidase 33%2C transcript variant X1	152	-30.02	152	-30.02	298294	23	1022	950
NC_022314.1_608	XM_005685768.1	XP_005685825.1	tropomodulin 2 %28neuronal%29%2C transcript variant X1	462	-61.17	158	-24.58	298414	23	6394	6040 4055 1211
NC_022314.1_608	XM_005700988.1	XP_005701045.1	phosphate cytidylyltransferase 1%2C choline%2C beta%2C transcript variant X3	288	-36.47	147	-20.01	298438	23	3139	1933 2392
NC_022314.1_608	XM_005693461.1	XP_005693518.1	phospholipase D2%2C transcript variant X1	304	-44.49	157	-29.38	298461	23	556	13 477
NC_022314.1_608	XM_005691670.1	XP_005691727.1	protein tyrosine phosphatase%2C non-receptor type 11	290	-42.65	150	-22.4	298493	23	4110	922 2183
NC_022314.1_608	XM_005691791.1	XP_005691848.1	ring finger and WD repeat domain 3%2C transcript variant X1	284	-34.43	144	-19.2	298999	23	2245	1458 1188
NC_022314.1_608	XM_005692716.1	XP_005692773.1	solute carrier family 17 %28vesicular glutamate transporter%29%2C member 7	296	-39.14	153	-24.44	299044	23	1126	502 566
NC_022314.1_608	XR_310647.1	---	uncharacterized LOC102169320%2C transcript variant X4	292	-46.19	148	-24.3	299235	23	6358	159 1876
NC_022314.1_608	XM_005697152.1	XP_005697209.1	slowmo homolog 1 %28Drosophila%29%2C transcript variant X2	422	-57.32	142	-20.39	299459	23	1809	1471 174 310
NC_022314.1_608	XM_005675782.1	XP_005675839.1	pericentrin	459	-64.05	160	-28.13	299513	23	3873	1600 1100 1651
NC_022314.1_608	XM_005684285.1	XP_005684342.1	protein tyrosine phosphatase%2C non-receptor type 3%2C transcript variant X3	437	-56.19	147	-21.38	299586	23	3529	305 437 2373
NC_022314.1_608	XM_005676524.1	XP_005676581.1	tensin 1	294	-44.89	147	-24.17	299644	23	4710	2393 3715
NC_022314.1_608	XM_005694448.1	XP_005694505.1	cerebellar degeneration-related protein 2-like	447	-62.26	153	-24.9	299701	23	2254	1666 507 912
NC_022314.1_608	XM_005698426.1	XP_005698483.1	calcium homeostasis modulator 2%2C transcript variant X1	296	-39.49	151	-21.74	299772	23	739	54 480
NC_022314.1_608	XM_005700362.1	XP_005700419.1	teneurin transmembrane protein 1%2C transcript variant X2	306	-36.2	155	-18.52	299892	23	4646	2075 1929
NC_022314.1_608	XM_005690986.1	XP_005691043.1	chromosome 16 open reading frame%2C human C1orf27%2C transcript variant X4	299	-33.7	151	-18.86	300253	23	1694	988 134
NC_022314.1_608	XM_005688967.1	XP_005689024.1	protein-L-isoaspartate %28D-aspartate%29 O-methyltransferase domain containing 1%2C transcript variant X3	305	-42.56	156	-22.84	300319	23	2235	1566 1330
NC_022314.1_608	XM_005684283.1	XP_005684340.1	protein tyrosine phosphatase%2C non-receptor type 3%2C transcript variant X1	437	-56.19	147	-21.38	300552	23	3529	305 437 2373
NC_022314.1_608	XM_005692560.1	XP_005692617.1	cytochrome P450 2S1-like	297	-41.58	156	-21.78	300994	23	1112	802 919
NC_022314.1_608	XM_005682456.1	XP_005682513.1	ribonucleoprotein%2C PTB-binding 1	426	-50.52	144	-18.15	301164	23	1241	1052 207 814
NC_022314.1_608	XM_005690985.1	XP_005691042.1	chromosome 16 open reading frame%2C human C1orf27%2C transcript variant X3	299	-33.7	151	-18.86	301290	23	1694	988 134
NC_022314.1_608	XM_005693840.1	XP_005693897.1	NFKB inhibitor interacting Ras-like 2	621	-74.05	160	-21.1	301363	23	1742	727 434 514 612
NC_022314.1_608	XR_310670.1	---	uncharacterized LOC102168756%2C transcript variant X1	304	-40.75	160	-21.56	301554	23	770	484 623
NC_022314.1_608	XM_005688870.1	XP_005688927.1	derlin 1%2C transcript variant X1	296	-45.79	150	-23.21	302043	23	1719	649 8
NC_022314.1_608	XM_005682917.1	XP_005682974.1	receptor accessory protein 6%2C transcript variant X1	292	-36.31	149	-18.91	302114	23	143	92 73
NC_022314.1_608	XM_005698427.1	XP_005698484.1	calcium homeostasis modulator 2%2C transcript variant X2	296	-39.49	151	-21.74	302240	23	642	54 480
NC_022314.1_608	XM_005688784.1	XP_005688841.1	MAF1 homolog %28S. cerevisiae%29	161	-34.43	161	-34.43	302433	23	444	75
NC_022314.1_608	XM_005676903.1	XP_005676960.1	mitochondrial E3 ubiquitin protein ligase 1	290	-40.48	147	-21.79	302626	23	1213	1142 66
NC_022314.1_608	XM_005680562.1	XP_005680619.1	thioredoxin reductase 1%2C transcript variant X6	285	-40.18	145	-20.83	302704	23	1815	241 1262
NC_022314.1_608	XM_005675603.1	XP_005675660.1	solute carrier organic anion transporter family%2C member 2A1	316	-51.83	172	-29.94	302781	23	2368	1564 280
NC_022314.1_608	XM_005698607.1	XP_005698664.1	RNA binding motif protein 20	292	-38.36	146	-21.01	302879	23	2759	431 1923
NC_022314.1_608	XM_005681029.1	XP_005681086.1	tetraspanin-11-like	156	-32.51	156	-32.51	302968	23	2796	63
NC_022314.1_608	XM_005688276.1	XP_005688333.1	protein tyrosine kinase 6	457	-64.06	159	-23.59	303030	23	1607	956 628 1304
NC_022314.1_608	XM_005696462.1	XP_005696519.1	chromosome 23 open reading frame%2C human C6orf106	621	-82.12	166	-25.72	303249	23	5560	2135 600 985 3446
NC_022314.1_608	XM_005680557.1	XP_005680614.1	thioredoxin reductase 1%2C transcript variant X1	285	-40.18	145	-20.83	303366	23	1815	241 1262
NC_022314.1_608	XM_005691666.1	XP_005691723.1	solute carrier family 5 %28sodium%2Fglucose cotransporter%29%2C member 1%2C transcript variant X2	305	-41.93	159	-23.22	303507	23	836	616 73
NC_022314.1_608	XM_005684286.1	XP_005684343.1	protein tyrosine phosphatase%2C non-receptor type 3%2C transcript variant X4	437	-56.19	147	-21.38	303695	23	3529	305 437 2373
NC_022314.1_608	XR_310646.1	---	uncharacterized LOC102169320%2C transcript variant X3	292	-46.19	148	-24.3	303777	23	7900	159 1876
NC_022314.1_608	XM_005676877.1	XP_005676934.1	leucine zipper protein 1%2C transcript variant X1	316	-53.5	163	-29.44	303789	23	3813	2233 434
NC_022314.1_608	XM_005686709.1	XP_005686766.1	polymerase %28RNA%29 I polypeptide A%2C 194kDa	301	-47.79	156	-29.31	303874	23	899	394 1
NC_022314.1_608	XM_005691532.1	XP_005691589.1	SH2B adaptor protein 3	298	-33.39	151	-17.95	304058	23	2608	2494 2390
NC_022314.1_608	XM_005697684.1	XP_005697741.1	potassium channel tetramerization domain containing 13	294	-43.4	148	-25.21	304250	23	550	453 255
NC_022314.1_608	XM_005698794.1	XP_005698851.1	protein phosphatase 1%2C regulatory subunit 3B%2C transcript variant X2	305	-41.73	154	-21.61	304471	23	4022	2672 602
NC_022314.1_608	XM_005696900.1	XP_005696957.1	PRP4 pre-mRNA processing factor 4 homolog B %28yeast%29%2C transcript variant X1	172	-32.27	172	-32.27	304482	23	4244	1642
NC_022314.1_608	XM_005681247.1	XP_005681304.1	plexin B2	304	-45.16	156	-27.59	304616	23	650	91 213
NC_022314.1_608	XM_005701835.1	XP_005701892.1	neuron navigator 1	297	-40.07	149	-20.38	304869	23	750	599 672
NC_022314.1_608	XM_005685503.1	XP_005685560.1	calcineurin-like EF-hand protein 1	287	-34.53	146	-19.89	304911	23	1879	365 52
NC_022314.1_608	XM_005685456.1	XP_005685513.1	gremlin 1%2C transcript variant X1	292	-41.1	150	-24.28	304947	23	3556	1784 94
NC_022314.1_608	XM_005685021.1	XP_005685078.1	mutated in colorectal cancers	285	-38.32	144	-19.3	305085	23	4695	2484 1503
NC_022314.1_608	XM_005688432.1	XP_005688489.1	bone morphogenetic protein 7	290	-39.59	145	-23.97	305227	23	1884	349 1033
NC_022314.1_608	XM_005694453.1	XP_005694510.1	uncharacterized LOC102177376	308	-36.16	157	-19.37	305298	23	674	1 73
NC_022314.1_608	XM_005683763.1	XP_005683820.1	GLIS family zinc finger 3	318	-42.8	172	-22.81	305428	23	4133	478 1220
NC_022314.1_608	XM_005693418.1	XP_005693475.1	ankyrin repeat and FYVE domain containing 1%2C transcript variant X2	297	-37.01	149	-19.25	305459	23	4025	46 1118
NC_022314.1_608	XM_005683493.1	XP_005683550.1	mannosidase%2C alpha%2C class 2A%2C member 1%2C transcript variant X1	290	-34.18	147	-17.63	305660	23	2595	2037 2001
NC_022314.1_608	XM_005677107.1	XP_005677164.1	myelin protein zero-like 1	302	-47.65	153	-26.2	305743	23	2437	1949 1511
NC_022314.1_608	XM_005688311.1	XP_005688368.1	syntaxin 16%2C transcript variant X7	303	-46.94	152	-23.65	305826	23	2821	2039 2089
NC_022314.1_608	XM_005688308.1	XP_005688365.1	syntaxin 16%2C transcript variant X4	303	-46.94	152	-23.65	305858	23	2821	2039 2089
NC_022314.1_608	XM_005700522.1	XP_005700579.1	zinc finger protein 275%2C transcript variant X1	322	-48.08	172	-33.27	306149	23	4821	3907 126
NC_022314.1_608	XM_005687858.1	XP_005687915.1	calcium%2Fcalmodulin-dependent protein kinase ID	284	-41.83	144	-21.28	306156	23	448	51 42
NC_022314.1_608	XM_005685458.1	XP_005685515.1	gremlin 1%2C transcript variant X3	292	-41.1	150	-24.28	306213	23	3556	1784 94
NC_022314.1_608	XR_310671.1	---	uncharacterized LOC102168756%2C transcript variant X2	304	-40.75	160	-21.56	306258	23	649	363 502
NC_022314.1_608	XM_005696901.1	XP_005696958.1	PRP4 pre-mRNA processing factor 4 homolog B %28yeast%29%2C transcript variant X2	172	-32.27	172	-32.27	306422	23	4244	1642
NC_022314.1_608	XM_005693417.1	XP_005693474.1	ankyrin repeat and FYVE domain containing 1%2C transcript variant X1	297	-37.01	149	-19.25	306598	23	4025	46 1118
NC_022314.1_608	XM_005691665.1	XP_005691722.1	solute carrier family 5 %28sodium%2Fglucose cotransporter%29%2C member 1%2C transcript variant X1	305	-41.93	159	-23.22	306767	23	836	616 73
NC_022314.1_608	XM_005693858.1	XP_005693915.1	family with sequence similarity 134%2C member C	289	-39.65	147	-21.27	306797	23	1715	897 879
NC_022314.1_608	XM_005691253.1	XP_005691310.1	SET domain containing %28lysine methyltransferase%29 7	284	-36.9	142	-18.45	306855	23	2501	2397 2418
NC_022314.1_608	XM_005688305.1	XP_005688362.1	syntaxin 16%2C transcript variant X1	303	-46.94	152	-23.65	306974	23	2821	2039 2089
NC_022314.1_608	XM_005695119.1	XP_005695176.1	sorting nexin 33	451	-64.99	155	-23.74	306997	23	4484	752 29 893
NC_022314.1_608	XM_005681800.1	XP_005681857.1	septin 11%2C transcript variant X5	307	-44.22	155	-26.32	307271	23	2075	944 1822
NC_022314.1_608	XM_005695668.1	XP_005695725.1	integrin%2C alpha 9	298	-45.4	151	-23.07	307510	23	4585	3101 2716
NC_022314.1_608	XM_005682457.1	XP_005682514.1	tyrosine kinase 2	280	-35.32	140	-21.81	307530	23	450	1 89
NC_022314.1_608	XM_005698795.1	XP_005698852.1	protein phosphatase 1%2C regulatory subunit 3B%2C transcript variant X3	305	-41.73	154	-21.61	307573	23	4022	2672 602
NC_022314.1_608	XM_005680559.1	XP_005680616.1	thioredoxin reductase 1%2C transcript variant X3	285	-40.18	145	-20.83	307699	23	1815	241 1262
NC_022314.1_608	XM_005696524.1	XP_005696581.1	translocation associated membrane protein 2	311	-41.96	160	-21.79	307775	23	4133	2097 888
NC_022314.1_608	XM_005680659.1	XP_005680716.1	FAD-dependent oxidoreductase domain containing 2	310	-40.38	162	-24.42	307847	23	1738	462 1699
NC_022314.1_608	XM_005688969.1	XP_005689026.1	protein-L-isoaspartate %28D-aspartate%29 O-methyltransferase domain containing 1%2C transcript variant X5	305	-42.56	156	-22.84	308210	23	2235	1566 1330
NC_022314.1_608	XM_005681154.1	XP_005681211.1	microtubule associated monooxygenase%2C calponin and LIM domain containing 3	309	-50.01	161	-29.9	308286	23	2272	937 1319
NC_022314.1_608	XM_005695121.1	XP_005695178.1	SIN3 transcription regulator family member A	305	-43.47	156	-24.23	308479	23	1049	275 706
NC_022314.1_608	XM_005682918.1	XP_005682975.1	receptor accessory protein 6%2C transcript variant X2	292	-36.31	149	-18.91	308773	23	143	92 73
NC_022314.1_608	XM_005685457.1	XP_005685514.1	gremlin 1%2C transcript variant X2	292	-41.1	150	-24.28	308806	23	3556	1784 94
NC_022314.1_608	XM_005700679.1	XP_005700736.1	neuroligin 3%2C transcript variant X2	298	-48.74	151	-26	309053	23	1093	320 685
NC_022314.1_608	XM_005695847.1	XP_005695904.1	decapping mRNA 1A	291	-35.05	151	-19.69	309108	23	3900	174 327
NC_022314.1_608	XM_005709364.1	XP_005709421.1	syndecan 3	297	-41.76	149	-22.39	309150	23	3877	236 502
NC_022314.1_608	XM_005677007.1	XP_005677064.1	low density lipoprotein receptor adaptor protein 1	452	-61.92	160	-22.72	309238	23	1843	1260 1404 1321
NC_022314.1_608	XM_005698038.1	XP_005698095.1	eukaryotic translation initiation factor 4H	291	-39	151	-24.73	309367	23	1792	796 1331
NC_022314.1_608	XM_005688285.1	XP_005688342.1	RBBP8 N-terminal like	302	-34.95	157	-20.12	309553	23	599	26 114
NC_022314.1_608	XM_005683195.1	XP_005683252.1	antioxidant 1 copper chaperone%2C transcript variant X2	294	-45.87	154	-25.34	309591	23	1268	148 375
NC_022314.1_608	XM_005680558.1	XP_005680615.1	thioredoxin reductase 1%2C transcript variant X2	285	-40.18	145	-20.83	309645	23	1815	241 1262
NC_022314.1_608	XM_005688773.1	XP_005688830.1	zinc finger protein 7	308	-41.83	162	-21.2	309682	23	2620	607 1067
NC_022314.1_608	XM_005676930.1	XP_005676987.1	CTD %28carboxy-terminal domain%2C RNA polymerase II%2C polypeptide A%29 small phosphatase 1	429	-55.52	145	-19.67	309767	23	1603	1063 104 648
NC_022314.1_608	XM_005688310.1	XP_005688367.1	syntaxin 16%2C transcript variant X6	303	-46.94	152	-23.65	310091	23	2821	2039 2089
NC_022314.1_608	XM_005678224.1	XP_005678281.1	ubiquitin specific peptidase 33%2C transcript variant X2	152	-30.02	152	-30.02	310117	23	1022	950
NC_022314.1_608	XM_005676878.1	XP_005676935.1	leucine zipper protein 1%2C transcript variant X2	316	-53.5	163	-29.44	310161	23	3813	2233 434
NC_022314.1_608	XM_005681277.1	XP_005681334.1	methyltransferase like 14%2C transcript variant X2	297	-40.33	149	-20.42	310222	23	2907	1574 1863
NC_022314.1_608	XR_310645.1	---	uncharacterized LOC102169320%2C transcript variant X2	292	-46.19	148	-24.3	310273	23	6344	159 1876
NC_022314.1_608	XM_005700363.1	XP_005700420.1	teneurin transmembrane protein 1%2C transcript variant X3	306	-36.2	155	-18.52	310304	23	4646	2075 1929
NC_022314.1_608	XM_005675191.1	XP_005675248.1	endothelin converting enzyme 2%2C transcript variant X1	150	-30.01	150	-30.01	310448	23	807	253
NC_022314.1_608	XM_005690402.1	XP_005690459.1	solute carrier family 41 %28magnesium transporter%29%2C member 1	349	-58.79	177	-31.48	310576	23	2351	594 1806
NC_022314.1_608	XR_310418.1	---	uncharacterized LOC102169190	317	-45.53	161	-22.81	310795	23	1227	609 514
NC_022314.1_608	XM_005698429.1	XP_005698486.1	SH3 and PX domains 2A	304	-41.9	157	-21.56	310905	23	7415	1234 660
NC_022314.1_608	XM_005699388.1	XP_005699445.1	Ras association %28RalGDS%2FAF-6%29 domain family member 4	305	-37.85	157	-19.95	310984	23	1454	643 12
NC_022314.1_608	XM_005681801.1	XP_005681858.1	septin 11%2C transcript variant X6	307	-44.22	155	-26.32	311335	23	2075	944 1822
NC_022314.1_608	XM_005685769.1	XP_005685826.1	tropomodulin 2 %28neuronal%29%2C transcript variant X2	462	-61.17	158	-24.58	311460	23	6394	6040 4055 1211
NC_022314.1_608	XM_005694352.1	XP_005694409.1	pleckstrin homology domain containing%2C family M %28with RUN domain%29 member 1	451	-63.07	156	-24.48	311474	23	2072	183 44 522
NC_022314.1_608	XM_005691792.1	XP_005691849.1	ring finger and WD repeat domain 3%2C transcript variant X2	284	-34.43	144	-19.2	311645	23	2245	1458 1188
NC_022314.1_608	XM_005688099.1	XP_005688156.1	urocortin 3	309	-43.23	156	-21.95	311672	23	437	346 153
NC_022314.1_608	XR_310781.1	---	RAP1 GTPase activating protein 2%2C transcript variant X5	303	-41.44	152	-23.04	311792	23	6497	1814 4435
NC_022314.1_608	XM_005700678.1	XP_005700735.1	neuroligin 3%2C transcript variant X1	298	-48.74	151	-26	312054	23	1091	320 685
NC_022314.1_608	XM_005691330.1	XP_005691387.1	ankyrin repeat and LEM domain containing 2	297	-39.22	155	-22.66	312119	23	1715	639 672
NC_022314.1_608	XM_005683494.1	XP_005683551.1	mannosidase%2C alpha%2C class 2A%2C member 1%2C transcript variant X2	290	-34.18	147	-17.63	312144	23	2595	2037 2001
NC_022314.1_608	XM_005690987.1	XP_005691044.1	chromosome 16 open reading frame%2C human C1orf27%2C transcript variant X5	299	-33.7	151	-18.86	312217	23	1694	988 134
NC_022314.1_608	XM_005681114.1	XP_005681171.1	cold shock domain containing C2%2C RNA binding	308	-45.3	154	-23.78	312268	23	1719	956 1644
NC_022314.1_608	XM_005686755.1	XP_005686812.1	required for meiotic nuclear division 5 homolog A %28S. cerevisiae%29	302	-35.74	151	-20.79	312430	23	4423	210 915
NC_022314.1_608	XM_005698793.1	XP_005698850.1	protein phosphatase 1%2C regulatory subunit 3B%2C transcript variant X1	305	-41.73	154	-21.61	312476	23	4022	2672 602
NC_022314.1_608	XM_005686701.1	XP_005686758.1	charged multivesicular body protein 3	294	-40.58	150	-21.2	312508	23	3144	1805 1595
NC_022314.1_608	XM_005684287.1	XP_005684344.1	protein tyrosine phosphatase%2C non-receptor type 3%2C transcript variant X5	437	-56.19	147	-21.38	312708	23	3529	305 437 2373
NC_022314.1_608	XM_005697338.1	XP_005697395.1	RAB40C%2C member RAS oncogene family	283	-37.27	143	-19.05	312931	23	2189	1011 546
NC_022314.1_608	XM_005689556.1	XP_005689613.1	Rho guanine nucleotide exchange factor %28GEF%29 12%2C transcript variant X1	319	-36.88	163	-18.5	312955	23	4122	29 2476
NC_022314.1_608	XM_005694294.1	XP_005694351.1	myeloid%2Flymphoid or mixed-lineage leukemia %28trithorax homolog%2C Drosophila%29%3B translocated to%2C 6	298	-43.18	153	-23.14	313008	23	3791	1270 1215
NC_022314.1_608	XM_005681080.1	XP_005681137.1	Josephin domain containing 1	298	-30.29	150	-15.38	313031	23	2004	1537 1346
NC_022314.1_608	XM_005680563.1	XP_005680620.1	thioredoxin reductase 1%2C transcript variant X7	285	-40.18	145	-20.83	313092	23	1815	241 1262
NC_022314.1_608	XM_005691710.1	XP_005691767.1	kringle containing transmembrane protein 1	310	-40.78	160	-22.67	313295	23	3635	1994 856
NC_022314.1_608	XR_310801.1	---	cyclin-dependent kinase 12%2C transcript variant X4	457	-63.24	162	-26.45	313316	23	5175	3663 2804 402
NC_022314.1_608	XM_005696139.1	XP_005696196.1	solute carrier family 6 %28neurotransmitter transporter%29%2C member 11	295	-32.56	151	-16.31	313555	23	1873	1182 1019
NC_022314.1_608	XM_005689557.1	XP_005689614.1	Rho guanine nucleotide exchange factor %28GEF%29 12%2C transcript variant X2	319	-36.88	163	-18.5	313581	23	4122	29 2476
NC_022314.1_608	XM_005687853.1	XP_005687910.1	UPF2 regulator of nonsense transcripts homolog %28yeast%29	304	-39.44	155	-20.65	313582	23	1268	719 1203
NC_022314.1_608	XM_005700680.1	XP_005700737.1	neuroligin 3%2C transcript variant X3	298	-48.74	151	-26	313712	23	1008	320 685
NC_022314.1_608	XM_005688965.1	XP_005689022.1	protein-L-isoaspartate %28D-aspartate%29 O-methyltransferase domain containing 1%2C transcript variant X1	305	-42.56	156	-22.84	313833	23	2235	1566 1330
NC_022314.1_608	XM_005682711.1	XP_005682768.1	synuclein%2C alpha interacting protein%2C transcript variant X1	284	-32.89	143	-16.6	313942	23	899	768 596
NC_022314.1_608	XM_005696835.1	XP_005696892.1	kinesin family member 13A	309	-49.48	161	-28.15	314219	23	2453	91 45
NC_022314.1_608	XM_005695680.1	XP_005695737.1	Golgi reassembly-stacking protein 1-like	305	-46.73	159	-26.21	314304	23	1721	441 761
NC_022314.1_608	XM_005700361.1	XP_005700418.1	teneurin transmembrane protein 1%2C transcript variant X1	306	-36.2	155	-18.52	314715	23	4646	2075 1929
NC_022314.1_608	XM_005690984.1	XP_005691041.1	chromosome 16 open reading frame%2C human C1orf27%2C transcript variant X2	299	-33.7	151	-18.86	315201	23	1694	988 134
NC_022314.1_608	XR_310802.1	---	cyclin-dependent kinase 12%2C transcript variant X5	457	-63.24	162	-26.45	315232	23	4837	3663 2804 402
NC_022314.1_608	XM_005682713.1	XP_005682770.1	synuclein%2C alpha interacting protein%2C transcript variant X3	284	-32.89	143	-16.6	315476	23	547	332 160
NC_022314.1_608	XM_005684006.1	XP_005684063.1	charged multivesicular body protein 7	305	-40.12	153	-22.29	315554	23	1488	317 1237
NC_022314.1_608	XM_005700376.1	XP_005700433.1	E74-like factor 4 %28ets domain transcription factor%29	310	-45.35	157	-24.35	315787	23	3872	76 2486
NC_022314.1_608	XM_005686045.1	XP_005686102.1	presenilin 1%2C transcript variant X1	286	-33.25	143	-17.21	315881	23	1099	285 479
NC_022314.1_608	XM_005698889.1	XP_005698946.1	adaptor-related protein complex 3%2C mu 2 subunit	291	-43.06	151	-24.77	315920	23	2807	179 628
[truncated: 14,478 more rows]
