# Supplementary material for: Identification of novel and differentially expressed MicroRNAs in goat enzootic nasal adenocarcinoma
Source: BMC Genomics. 2016 Nov 8;17:896. doi: 10.1186/s12864-016-3238-5 (PMC5101819; doi:10.1186/s12864-016-3238-5)
Supplement: Additional file 6: Table S6. — Differentially expressed miRNAs and their differentially expressed target genes in ENA. (XLSX 30 kb) [file 12864_2016_3238_MOESM6_ESM.xlsx]

## Sheet: Table S6  Differentially expres
miRNA_id	mRNA_id	Diff_miRNA_log2(FoldChange)	Diff_miRNA_Plus_or_minus	Diff_mRNA_Plus_or_minus
NC_022300.1_1226	XM_005709356.1	2.11053	+	-
NC_022300.1_1226	XM_005686594.1	2.11053	+	-
NC_022300.1_1226	XM_005677322.1	2.11053	+	-
NC_022300.1_1226	XM_005700321.1	2.11053	+	-
NC_022300.1_1226	XM_005690371.1	2.11053	+	-
NC_022300.1_1226	XM_005692027.1	2.11053	+	-
NC_022300.1_1226	XM_005683111.1	2.11053	+	-
NC_022310.1_342	XM_005695449.1	1.60281	+	-
NC_022310.1_342	XM_005693592.1	1.60281	+	-
NC_022314.1_608	XM_005681627.1	1.81442	+	-
NC_022314.1_608	XM_005692560.1	1.81442	+	-
NC_022314.1_608	XM_005675603.1	1.81442	+	-
NC_022302.1_41	XM_005686534.1	1.8948	+	-
NC_022308.1_285	XM_005694550.1	-3.69289	-	+
NC_022308.1_285	XM_005683353.1	-3.69289	-	+
NC_022308.1_285	XR_311201.1	-3.69289	-	+
NC_022310.1_334	XM_005681627.1	1.82788	+	-
NC_022310.1_334	XM_005692560.1	1.82788	+	-
NC_022310.1_334	XM_005675603.1	1.82788	+	-
chi-let-7a-5p	XM_005675523.1	2.01947	+	-
chi-let-7a-5p	XM_005687127.1	2.01947	+	-
chi-let-7b-5p	XM_005675523.1	2.43427	+	-
chi-let-7b-5p	XM_005687127.1	2.43427	+	-
chi-let-7b-3p	XM_005680075.1	2.31286	+	-
chi-let-7c-5p	XM_005675523.1	1.13599	+	-
chi-let-7c-5p	XM_005687127.1	1.13599	+	-
chi-let-7g-5p	XM_005675523.1	1.35008	+	-
chi-let-7g-5p	XM_005687127.1	1.35008	+	-
chi-let-7g-3p	XM_005676342.1	1.82139	+	-
chi-let-7g-3p	XM_005679216.1	1.82139	+	-
chi-let-7g-3p	XM_005676385.1	1.82139	+	-
chi-miR-10a-5p	XM_005692182.1	-2.6141	-	+
chi-miR-10a-5p	XM_005684011.1	-2.6141	-	+
chi-miR-10a-5p	XM_005684601.1	-2.6141	-	+
chi-miR-10a-5p	XM_005688693.1	-2.6141	-	+
chi-miR-10b-5p	XM_005692182.1	-2.56245	-	+
chi-miR-10b-5p	XM_005684011.1	-2.56245	-	+
chi-miR-10b-5p	XM_005684601.1	-2.56245	-	+
chi-miR-10b-5p	XM_005688693.1	-2.56245	-	+
chi-miR-10b-3p	XM_005677869.1	-2.36076	-	+
chi-miR-10b-3p	XR_311038.1	-2.36076	-	+
chi-miR-10b-3p	XM_005677048.1	-2.36076	-	+
chi-miR-10b-3p	XM_005709655.1	-2.36076	-	+
chi-miR-10b-3p	XM_005699722.1	-2.36076	-	+
chi-miR-122	XM_005676949.1	-4.25937	-	+
chi-miR-1249	XM_005699434.1	1.95172	+	-
chi-miR-125b-5p	XM_005678330.1	-2.05688	-	+
chi-miR-125b-5p	XM_005675232.1	-2.05688	-	+
chi-miR-125b-5p	XM_005695570.1	-2.05688	-	+
chi-miR-125b-5p	XM_005674932.1	-2.05688	-	+
chi-miR-125b-5p	XM_005684053.1	-2.05688	-	+
chi-miR-125b-5p	XM_005696108.1	-2.05688	-	+
chi-miR-130a-3p	XM_005691259.1	-2.30789	-	+
chi-miR-133a-5p	XM_005686709.1	-2.75138	-	+
chi-miR-133a-3p	XM_005694550.1	-5.41651	-	+
chi-miR-133a-3p	XM_005679528.1	-5.41651	-	+
chi-miR-133b	XM_005694550.1	-4.87317	-	+
chi-miR-133b	XM_005679528.1	-4.87317	-	+
chi-miR-1343	XM_005695856.1	2.00241	+	-
chi-miR-1343	XM_005696495.1	2.00241	+	-
chi-miR-1343	XM_005689948.1	2.00241	+	-
chi-miR-1343	XM_005699434.1	2.00241	+	-
chi-miR-1343	XM_005691544.1	2.00241	+	-
chi-miR-1343	XM_005695935.1	2.00241	+	-
chi-miR-1343	XM_005697784.1	2.00241	+	-
chi-miR-1343	XM_005675523.1	2.00241	+	-
chi-miR-1343	XM_005690101.1	2.00241	+	-
chi-miR-1343	XM_005697501.1	2.00241	+	-
chi-miR-1343	XM_005677026.1	2.00241	+	-
chi-miR-1343	XM_005679256.1	2.00241	+	-
chi-miR-1343	XM_005690372.1	2.00241	+	-
chi-miR-1343	XM_005709511.1	2.00241	+	-
chi-miR-1343	XM_005691542.1	2.00241	+	-
chi-miR-1343	XM_005677405.1	2.00241	+	-
chi-miR-1343	XM_005688548.1	2.00241	+	-
chi-miR-1343	XM_005683906.1	2.00241	+	-
chi-miR-136-5p	XM_005675792.1	-1.1625	-	+
chi-miR-140-3p	XM_005695169.1	-1.05286	-	+
chi-miR-140-3p	XM_005685720.1	-1.05286	-	+
chi-miR-140-3p	XR_309822.1	-1.05286	-	+
chi-miR-140-3p	XM_005677048.1	-1.05286	-	+
chi-miR-140-3p	XM_005697732.1	-1.05286	-	+
chi-miR-140-3p	XM_005686461.1	-1.05286	-	+
chi-miR-143-3p	XM_005687643.1	-2.79982	-	+
chi-miR-143-3p	XM_005695620.1	-2.79982	-	+
chi-miR-143-3p	XM_005678750.1	-2.79982	-	+
chi-miR-145-5p	XM_005694550.1	-1.54866	-	+
chi-miR-145-5p	XM_005690119.1	-1.54866	-	+
chi-miR-145-5p	XM_005678340.1	-1.54866	-	+
chi-miR-145-5p	XM_005679528.1	-1.54866	-	+
chi-miR-145-5p	XM_005675232.1	-1.54866	-	+
chi-miR-145-3p	XM_005681164.1	-3.37714	-	+
chi-miR-145-3p	XM_005677869.1	-3.37714	-	+
chi-miR-145-3p	XM_005691571.1	-3.37714	-	+
chi-miR-145-3p	XM_005687853.1	-3.37714	-	+
chi-miR-145-3p	XM_005686461.1	-3.37714	-	+
chi-miR-145-3p	XM_005674978.1	-3.37714	-	+
chi-miR-146a	XM_005679528.1	-1.76567	-	+
chi-miR-148a-3p	XM_005699434.1	2.65414	+	-
chi-miR-148a-3p	XM_005678031.1	2.65414	+	-
chi-miR-153	XM_005684053.1	-1.29151	-	+
chi-miR-15b-5p	XM_005697803.1	1.79227	+	-
chi-miR-15b-5p	XM_005690372.1	1.79227	+	-
chi-miR-15b-5p	XM_005676647.1	1.79227	+	-
chi-miR-15b-5p	XM_005697025.1	1.79227	+	-
chi-miR-15b-5p	XM_005688376.1	1.79227	+	-
chi-miR-15b-5p	XM_005709511.1	1.79227	+	-
chi-miR-15b-5p	XM_005684973.1	1.79227	+	-
chi-miR-16a-5p	XM_005697803.1	1.16363	+	-
chi-miR-16a-5p	XM_005690372.1	1.16363	+	-
chi-miR-16a-5p	XM_005676647.1	1.16363	+	-
chi-miR-16a-5p	XM_005697025.1	1.16363	+	-
chi-miR-16a-5p	XM_005688376.1	1.16363	+	-
chi-miR-16a-5p	XM_005684973.1	1.16363	+	-
chi-miR-16a-5p	XM_005682398.1	1.16363	+	-
chi-miR-16b-5p	XM_005697803.1	1.73746	+	-
chi-miR-16b-5p	XM_005690372.1	1.73746	+	-
chi-miR-16b-5p	XM_005676647.1	1.73746	+	-
chi-miR-16b-5p	XM_005697025.1	1.73746	+	-
chi-miR-16b-5p	XM_005688376.1	1.73746	+	-
chi-miR-16b-5p	XM_005684973.1	1.73746	+	-
chi-miR-16b-5p	XM_005682398.1	1.73746	+	-
chi-miR-181d	XM_005681627.1	1.81748	+	-
chi-miR-181d	XM_005688012.1	1.81748	+	-
chi-miR-181d	XM_005684500.1	1.81748	+	-
chi-miR-181d	XM_005690372.1	1.81748	+	-
chi-miR-181d	XM_005690054.1	1.81748	+	-
chi-miR-181d	XM_005674859.1	1.81748	+	-
chi-miR-181d	XM_005682398.1	1.81748	+	-
chi-miR-183	XM_005691840.1	2.42102	+	-
chi-miR-195-5p	XM_005690119.1	-1.83739	-	+
chi-miR-195-5p	XM_005677869.1	-1.83739	-	+
chi-miR-195-5p	XM_005684011.1	-1.83739	-	+
chi-miR-195-5p	XR_309822.1	-1.83739	-	+
chi-miR-195-5p	XM_005700803.1	-1.83739	-	+
chi-miR-195-5p	XM_005686461.1	-1.83739	-	+
chi-miR-195-5p	XM_005677957.1	-1.83739	-	+
chi-miR-199a-5p	XM_005695289.1	-2.73678	-	+
chi-miR-199a-5p	XM_005682811.1	-2.73678	-	+
chi-miR-199a-5p	XM_005683353.1	-2.73678	-	+
chi-miR-199b-5p	XM_005695289.1	-2.16037	-	+
chi-miR-199b-5p	XM_005682811.1	-2.16037	-	+
chi-miR-199c-5p	XM_005695289.1	-2.25924	-	+
chi-miR-199c-5p	XM_005682811.1	-2.25924	-	+
chi-miR-200a	XM_005679528.1	-1.44662	-	+
chi-miR-200a	XM_005686710.1	-1.44662	-	+
chi-miR-200a	XM_005676949.1	-1.44662	-	+
chi-miR-200c	XM_005699434.1	2.28452	+	-
chi-miR-200c	XM_005675040.1	2.28452	+	-
chi-miR-200c	XM_005697155.1	2.28452	+	-
chi-miR-204-5p	XM_005695658.1	2.2588	+	-
chi-miR-204-5p	XM_005699434.1	2.2588	+	-
chi-miR-204-5p	XM_005675523.1	2.2588	+	-
chi-miR-204-5p	XM_005676647.1	2.2588	+	-
chi-miR-214-5p	XM_005694155.1	-2.17075	-	+
chi-miR-214-3p	XM_005680581.1	-2.43192	-	+
chi-miR-214-3p	XM_005694550.1	-2.43192	-	+
chi-miR-214-3p	XR_311107.1	-2.43192	-	+
chi-miR-214-3p	XM_005676204.1	-2.43192	-	+
chi-miR-214-3p	XM_005681691.1	-2.43192	-	+
chi-miR-214-3p	XR_309822.1	-2.43192	-	+
chi-miR-214-3p	XM_005700032.1	-2.43192	-	+
chi-miR-214-3p	XM_005691571.1	-2.43192	-	+
chi-miR-214-3p	XM_005709364.1	-2.43192	-	+
chi-miR-214-3p	XM_005683027.1	-2.43192	-	+
chi-miR-214-3p	XM_005699722.1	-2.43192	-	+
chi-miR-214-3p	XM_005674978.1	-2.43192	-	+
chi-miR-218	XM_005680212.1	-2.72492	-	+
chi-miR-221-5p	XM_005677869.1	-1.97934	-	+
chi-miR-221-5p	XM_005676204.1	-1.97934	-	+
chi-miR-221-5p	XM_005691225.1	-1.97934	-	+
chi-miR-221-5p	XM_005691571.1	-1.97934	-	+
chi-miR-221-5p	XM_005687353.1	-1.97934	-	+
chi-miR-221-5p	XM_005694449.1	-1.97934	-	+
chi-miR-2411-5p	XM_005690119.1	-2.54644	-	+
chi-miR-2411-5p	XM_005676204.1	-2.54644	-	+
chi-miR-2411-5p	XM_005695031.1	-2.54644	-	+
chi-miR-2411-5p	XM_005695289.1	-2.54644	-	+
chi-miR-2411-5p	XM_005689401.1	-2.54644	-	+
chi-miR-2411-5p	XM_005686722.1	-2.54644	-	+
chi-miR-2411-5p	XM_005695915.1	-2.54644	-	+
chi-miR-296-3p	XM_005688645.1	3.1679	+	-
chi-miR-296-3p	XM_005676941.1	3.1679	+	-
chi-miR-296-3p	XM_005683906.1	3.1679	+	-
chi-miR-30b-3p	XM_005695935.1	2.35585	+	-
chi-miR-30b-3p	XM_005686652.1	2.35585	+	-
chi-miR-30b-3p	XM_005675603.1	2.35585	+	-
chi-miR-30b-3p	XM_005677322.1	2.35585	+	-
chi-miR-30b-3p	XM_005694305.1	2.35585	+	-
chi-miR-30b-3p	XM_005686111.1	2.35585	+	-
chi-miR-30b-3p	XM_005695029.1	2.35585	+	-
chi-miR-30b-3p	XM_005678861.1	2.35585	+	-
chi-miR-30b-3p	XM_005699293.1	2.35585	+	-
chi-miR-30b-3p	XM_005688548.1	2.35585	+	-
chi-miR-30b-3p	XM_005684239.1	2.35585	+	-
chi-miR-30d-3p	XM_005684823.1	1.85979	+	-
chi-miR-328-3p	XM_005688645.1	1.64236	+	-
chi-miR-328-3p	XM_005697966.1	1.64236	+	-
chi-miR-328-3p	XM_005676941.1	1.64236	+	-
chi-miR-328-3p	XM_005697432.1	1.64236	+	-
chi-miR-328-3p	XM_005684239.1	1.64236	+	-
chi-miR-329b-3p	XM_005693912.1	-1.67228	-	+
chi-miR-329b-3p	XR_310822.1	-1.67228	-	+
chi-miR-331-3p	XM_005693679.1	4.661	+	-
chi-miR-331-3p	XM_005686926.1	4.661	+	-
chi-miR-331-3p	XM_005679948.1	4.661	+	-
chi-miR-331-3p	XM_005699434.1	4.661	+	-
chi-miR-331-3p	XM_005691636.1	4.661	+	-
chi-miR-331-3p	XM_005675523.1	4.661	+	-
chi-miR-331-3p	XM_005699712.1	4.661	+	-
chi-miR-331-3p	XM_005697501.1	4.661	+	-
chi-miR-331-3p	XM_005679256.1	4.661	+	-
chi-miR-331-3p	XM_005692954.1	4.661	+	-
chi-miR-331-3p	XM_005686111.1	4.661	+	-
chi-miR-331-3p	XM_005688376.1	4.661	+	-
chi-miR-331-3p	XM_005695029.1	4.661	+	-
chi-miR-331-3p	XM_005681194.1	4.661	+	-
chi-miR-331-3p	XM_005688644.1	4.661	+	-
chi-miR-331-3p	XM_005687127.1	4.661	+	-
chi-miR-331-3p	XM_005686240.1	4.661	+	-
chi-miR-331-3p	XM_005690138.1	4.661	+	-
chi-miR-331-3p	XM_005684973.1	4.661	+	-
chi-miR-331-3p	XM_005688932.1	4.661	+	-
chi-miR-331-3p	XM_005691843.1	4.661	+	-
chi-miR-335-5p	XM_005676204.1	-1.86731	-	+
chi-miR-33b-3p	XM_005693730.1	-1.10366	-	+
chi-miR-34b-5p	XM_005693912.1	-3.56245	-	+
chi-miR-34b-5p	XM_005700803.1	-3.56245	-	+
chi-miR-34b-5p	XM_005691571.1	-3.56245	-	+
chi-miR-34b-5p	XM_005709364.1	-3.56245	-	+
chi-miR-34b-5p	XM_005694449.1	-3.56245	-	+
chi-miR-34b-5p	XM_005681156.1	-3.56245	-	+
chi-miR-34c-5p	XM_005697232.1	-3.44163	-	+
chi-miR-34c-5p	XM_005693912.1	-3.44163	-	+
chi-miR-34c-5p	XM_005694019.1	-3.44163	-	+
chi-miR-34c-5p	XM_005700803.1	-3.44163	-	+
chi-miR-34c-5p	XM_005691571.1	-3.44163	-	+
chi-miR-34c-5p	XM_005709364.1	-3.44163	-	+
chi-miR-34c-5p	XM_005694449.1	-3.44163	-	+
chi-miR-34c-5p	XM_005681156.1	-3.44163	-	+
chi-miR-423-5p	XM_005694305.1	1.27896	+	-
chi-miR-423-5p	XM_005691681.1	1.27896	+	-
chi-miR-423-5p	XM_005683111.1	1.27896	+	-
chi-miR-423-5p	XM_005693221.1	1.27896	+	-
chi-miR-423-5p	XM_005688548.1	1.27896	+	-
chi-miR-423-5p	XM_005684239.1	1.27896	+	-
chi-miR-449a-5p	XM_005697232.1	-4.23233	-	+
chi-miR-449a-5p	XM_005693912.1	-4.23233	-	+
chi-miR-449a-5p	XM_005694019.1	-4.23233	-	+
chi-miR-449a-5p	XM_005700803.1	-4.23233	-	+
chi-miR-449a-5p	XM_005691571.1	-4.23233	-	+
chi-miR-449a-5p	XM_005709364.1	-4.23233	-	+
chi-miR-449a-5p	XM_005694449.1	-4.23233	-	+
chi-miR-449a-5p	XM_005681156.1	-4.23233	-	+
chi-miR-449a-3p	XM_005687274.1	-5.48079	-	+
chi-miR-449b-5p	XM_005697232.1	-4.6596	-	+
chi-miR-449b-5p	XM_005693912.1	-4.6596	-	+
chi-miR-449b-5p	XM_005694019.1	-4.6596	-	+
chi-miR-449b-5p	XM_005700803.1	-4.6596	-	+
chi-miR-449b-5p	XM_005691571.1	-4.6596	-	+
chi-miR-449b-5p	XM_005709364.1	-4.6596	-	+
chi-miR-449b-5p	XM_005694449.1	-4.6596	-	+
chi-miR-449b-5p	XM_005681156.1	-4.6596	-	+
chi-miR-449b-3p	XR_311107.1	-5.5414	-	+
chi-miR-449b-3p	XM_005700803.1	-5.5414	-	+
chi-miR-449c	XM_005693912.1	-4.98892	-	+
chi-miR-449c	XM_005700803.1	-4.98892	-	+
chi-miR-449c	XM_005691571.1	-4.98892	-	+
chi-miR-449c	XM_005709364.1	-4.98892	-	+
chi-miR-449c	XM_005681156.1	-4.98892	-	+
chi-miR-454-5p	XM_005700808.1	-2.57233	-	+
chi-miR-455-3p	XM_005681627.1	1.99695	+	-
chi-miR-455-3p	XM_005701718.1	1.99695	+	-
chi-miR-455-3p	XM_005683906.1	1.99695	+	-
chi-miR-490	XM_005684011.1	-3.37638	-	+
chi-miR-497-5p	XM_005709473.1	-1.45346	-	+
chi-miR-500-5p	XM_005698615.1	2.19461	+	-
chi-miR-500-5p	XM_005679299.1	2.19461	+	-
chi-miR-500-3p	XM_005686594.1	1.82005	+	-
chi-miR-500-3p	XM_005676904.1	1.82005	+	-
chi-miR-500-3p	XM_005675603.1	1.82005	+	-
chi-miR-500-3p	XM_005700565.1	1.82005	+	-
chi-miR-502b-3p	XM_005709356.1	2.03799	+	-
chi-miR-502b-3p	XM_005686652.1	2.03799	+	-
chi-miR-502b-3p	XM_005677322.1	2.03799	+	-
chi-miR-502b-3p	XM_005709511.1	2.03799	+	-
chi-miR-502b-3p	XM_005696484.1	2.03799	+	-
chi-miR-502b-3p	XM_005688127.1	2.03799	+	-
chi-miR-504	XM_005709473.1	-1.0996	-	+
chi-miR-504	XM_005684011.1	-1.0996	-	+
chi-miR-504	XM_005687274.1	-1.0996	-	+
chi-miR-504	XM_005699722.1	-1.0996	-	+
chi-miR-532-5p	XM_005681627.1	1.3404	+	-
chi-miR-532-5p	XM_005698615.1	1.3404	+	-
chi-miR-532-5p	XM_005677322.1	1.3404	+	-
chi-miR-532-5p	XM_005690698.1	1.3404	+	-
chi-miR-671-5p	XM_005693673.1	2.22386	+	-
chi-miR-671-5p	XM_005686926.1	2.22386	+	-
chi-miR-671-5p	XM_005689948.1	2.22386	+	-
chi-miR-671-5p	XM_005686931.1	2.22386	+	-
chi-miR-671-5p	XM_005677822.1	2.22386	+	-
chi-miR-671-5p	XM_005679299.1	2.22386	+	-
chi-miR-671-5p	XM_005692027.1	2.22386	+	-
chi-miR-671-5p	XM_005681018.1	2.22386	+	-
chi-miR-671-5p	XM_005686240.1	2.22386	+	-
chi-miR-671-5p	XM_005678838.1	2.22386	+	-
chi-miR-671-5p	XM_005684239.1	2.22386	+	-
chi-miR-671-3p	XM_005686594.1	1.75814	+	-
chi-miR-671-3p	XM_005678861.1	1.75814	+	-
chi-miR-708-5p	XM_005696499.1	-1.66197	-	+
chi-miR-708-5p	XM_005676204.1	-1.66197	-	+
chi-miR-708-5p	XM_005709364.1	-1.66197	-	+
chi-miR-708-3p	XM_005691233.1	-1.80926	-	+
chi-miR-767	XM_005691571.1	-1.50641	-	+
chi-miR-767	XM_005691259.1	-1.50641	-	+
chi-miR-767	XM_005691887.1	-1.50641	-	+
chi-miR-873-3p	XM_005689948.1	3.42116	+	-
chi-miR-873-3p	XM_005697501.1	3.42116	+	-
chi-miR-873-3p	XM_005687127.1	3.42116	+	-
chi-miR-873-3p	XM_005681018.1	3.42116	+	-
chi-miR-873-3p	XM_005683111.1	3.42116	+	-
chi-miR-873-3p	XM_005690138.1	3.42116	+	-
chi-miR-874-5p	XM_005696235.1	-2.00978	-	+
chi-miR-874-5p	XM_005693185.1	-2.00978	-	+
chi-miR-874-5p	XM_005677159.1	-2.00978	-	+
chi-miR-874-5p	XM_005685720.1	-2.00978	-	+
chi-miR-874-5p	XM_005691571.1	-2.00978	-	+
chi-miR-874-5p	XM_005697116.1	-2.00978	-	+
chi-miR-874-5p	XM_005695933.1	-2.00978	-	+
chi-miR-874-5p	XM_005694570.1	-2.00978	-	+
chi-miR-874-5p	XM_005709364.1	-2.00978	-	+
chi-miR-874-5p	XM_005682586.1	-2.00978	-	+
chi-miR-874-5p	XM_005675257.1	-2.00978	-	+
chi-miR-874-5p	XM_005687274.1	-2.00978	-	+
chi-miR-874-5p	XM_005697361.1	-2.00978	-	+
chi-miR-874-5p	XM_005679656.1	-2.00978	-	+
chi-miR-874-3p	XM_005696447.1	-2.98823	-	+
chi-miR-874-3p	XM_005690119.1	-2.98823	-	+
chi-miR-874-3p	XM_005685702.1	-2.98823	-	+
chi-miR-874-3p	XM_005678340.1	-2.98823	-	+
chi-miR-874-3p	XM_005675232.1	-2.98823	-	+
chi-miR-874-3p	XM_005691571.1	-2.98823	-	+
chi-miR-874-3p	XM_005709364.1	-2.98823	-	+
chi-miR-874-3p	XM_005709683.1	-2.98823	-	+
chi-miR-874-3p	XM_005686461.1	-2.98823	-	+
chi-miR-874-3p	XM_005680212.1	-2.98823	-	+
chi-miR-874-3p	XM_005687346.1	-2.98823	-	+
chi-miR-874-3p	XM_005688728.1	-2.98823	-	+
chi-miR-9-5p	XM_005691681.1	2.63054	+	-

## Sheet: Sheet1
miRNA_id	mRNA_id	Diff_miRNA_log2(FoldChange)	Diff_miRNA_Plus_or_minus	Diff_mRNA_Plus_or_minus
NC_022300.1_1226	XM_005709356.1	2.11053	+	-
NC_022300.1_1226	XM_005686594.1	2.11053	+	-
NC_022300.1_1226	XM_005677322.1	2.11053	+	-
NC_022300.1_1226	XM_005700321.1	2.11053	+	-
NC_022300.1_1226	XM_005690371.1	2.11053	+	-
NC_022300.1_1226	XM_005692027.1	2.11053	+	-
NC_022300.1_1226	XM_005683111.1	2.11053	+	-
NC_022310.1_342	XM_005695449.1	1.60281	+	-
NC_022310.1_342	XM_005693592.1	1.60281	+	-
NC_022314.1_608	XM_005681627.1	1.81442	+	-
NC_022314.1_608	XM_005692560.1	1.81442	+	-
NC_022314.1_608	XM_005675603.1	1.81442	+	-
NC_022302.1_41	XM_005686534.1	1.8948	+	-
NC_022308.1_285	XM_005694550.1	-3.69289	-	+
NC_022308.1_285	XM_005683353.1	-3.69289	-	+
NC_022308.1_285	XR_311201.1	-3.69289	-	+
NC_022310.1_334	XM_005681627.1	1.82788	+	-
NC_022310.1_334	XM_005692560.1	1.82788	+	-
NC_022310.1_334	XM_005675603.1	1.82788	+	-
chi-let-7a-5p	XM_005675523.1	2.01947	+	-
chi-let-7a-5p	XM_005687127.1	2.01947	+	-
chi-let-7b-5p	XM_005675523.1	2.43427	+	-
chi-let-7b-5p	XM_005687127.1	2.43427	+	-
chi-let-7b-3p	XM_005680075.1	2.31286	+	-
chi-let-7c-5p	XM_005675523.1	1.13599	+	-
chi-let-7c-5p	XM_005687127.1	1.13599	+	-
chi-let-7g-5p	XM_005675523.1	1.35008	+	-
chi-let-7g-5p	XM_005687127.1	1.35008	+	-
chi-let-7g-3p	XM_005676342.1	1.82139	+	-
chi-let-7g-3p	XM_005679216.1	1.82139	+	-
chi-let-7g-3p	XM_005676385.1	1.82139	+	-
chi-miR-10a-5p	XM_005692182.1	-2.6141	-	+
chi-miR-10a-5p	XM_005684011.1	-2.6141	-	+
chi-miR-10a-5p	XM_005684601.1	-2.6141	-	+
chi-miR-10a-5p	XM_005688693.1	-2.6141	-	+
chi-miR-10b-5p	XM_005692182.1	-2.56245	-	+
chi-miR-10b-5p	XM_005684011.1	-2.56245	-	+
chi-miR-10b-5p	XM_005684601.1	-2.56245	-	+
chi-miR-10b-5p	XM_005688693.1	-2.56245	-	+
chi-miR-10b-3p	XM_005677869.1	-2.36076	-	+
chi-miR-10b-3p	XR_311038.1	-2.36076	-	+
chi-miR-10b-3p	XM_005677048.1	-2.36076	-	+
chi-miR-10b-3p	XM_005709655.1	-2.36076	-	+
chi-miR-10b-3p	XM_005699722.1	-2.36076	-	+
chi-miR-122	XM_005676949.1	-4.25937	-	+
chi-miR-1249	XM_005699434.1	1.95172	+	-
chi-miR-125b-5p	XM_005678330.1	-2.05688	-	+
chi-miR-125b-5p	XM_005675232.1	-2.05688	-	+
chi-miR-125b-5p	XM_005695570.1	-2.05688	-	+
chi-miR-125b-5p	XM_005674932.1	-2.05688	-	+
chi-miR-125b-5p	XM_005684053.1	-2.05688	-	+
chi-miR-125b-5p	XM_005696108.1	-2.05688	-	+
chi-miR-130a-3p	XM_005691259.1	-2.30789	-	+
chi-miR-133a-5p	XM_005686709.1	-2.75138	-	+
chi-miR-133a-3p	XM_005694550.1	-5.41651	-	+
chi-miR-133a-3p	XM_005679528.1	-5.41651	-	+
chi-miR-133b	XM_005694550.1	-4.87317	-	+
chi-miR-133b	XM_005679528.1	-4.87317	-	+
chi-miR-1343	XM_005695856.1	2.00241	+	-
chi-miR-1343	XM_005696495.1	2.00241	+	-
chi-miR-1343	XM_005689948.1	2.00241	+	-
chi-miR-1343	XM_005699434.1	2.00241	+	-
chi-miR-1343	XM_005691544.1	2.00241	+	-
chi-miR-1343	XM_005695935.1	2.00241	+	-
chi-miR-1343	XM_005697784.1	2.00241	+	-
chi-miR-1343	XM_005675523.1	2.00241	+	-
chi-miR-1343	XM_005690101.1	2.00241	+	-
chi-miR-1343	XM_005697501.1	2.00241	+	-
chi-miR-1343	XM_005677026.1	2.00241	+	-
chi-miR-1343	XM_005679256.1	2.00241	+	-
chi-miR-1343	XM_005690372.1	2.00241	+	-
chi-miR-1343	XM_005709511.1	2.00241	+	-
chi-miR-1343	XM_005691542.1	2.00241	+	-
chi-miR-1343	XM_005677405.1	2.00241	+	-
chi-miR-1343	XM_005688548.1	2.00241	+	-
chi-miR-1343	XM_005683906.1	2.00241	+	-
chi-miR-136-5p	XM_005675792.1	-1.1625	-	+
chi-miR-140-3p	XM_005695169.1	-1.05286	-	+
chi-miR-140-3p	XM_005685720.1	-1.05286	-	+
chi-miR-140-3p	XR_309822.1	-1.05286	-	+
chi-miR-140-3p	XM_005677048.1	-1.05286	-	+
chi-miR-140-3p	XM_005697732.1	-1.05286	-	+
chi-miR-140-3p	XM_005686461.1	-1.05286	-	+
chi-miR-143-3p	XM_005687643.1	-2.79982	-	+
chi-miR-143-3p	XM_005695620.1	-2.79982	-	+
chi-miR-143-3p	XM_005678750.1	-2.79982	-	+
chi-miR-145-5p	XM_005694550.1	-1.54866	-	+
chi-miR-145-5p	XM_005690119.1	-1.54866	-	+
chi-miR-145-5p	XM_005678340.1	-1.54866	-	+
chi-miR-145-5p	XM_005679528.1	-1.54866	-	+
chi-miR-145-5p	XM_005675232.1	-1.54866	-	+
chi-miR-145-3p	XM_005681164.1	-3.37714	-	+
chi-miR-145-3p	XM_005677869.1	-3.37714	-	+
chi-miR-145-3p	XM_005691571.1	-3.37714	-	+
chi-miR-145-3p	XM_005687853.1	-3.37714	-	+
chi-miR-145-3p	XM_005686461.1	-3.37714	-	+
chi-miR-145-3p	XM_005674978.1	-3.37714	-	+
chi-miR-146a	XM_005679528.1	-1.76567	-	+
chi-miR-148a-3p	XM_005699434.1	2.65414	+	-
chi-miR-148a-3p	XM_005678031.1	2.65414	+	-
chi-miR-153	XM_005684053.1	-1.29151	-	+
chi-miR-15b-5p	XM_005697803.1	1.79227	+	-
chi-miR-15b-5p	XM_005690372.1	1.79227	+	-
chi-miR-15b-5p	XM_005676647.1	1.79227	+	-
chi-miR-15b-5p	XM_005697025.1	1.79227	+	-
chi-miR-15b-5p	XM_005688376.1	1.79227	+	-
chi-miR-15b-5p	XM_005709511.1	1.79227	+	-
chi-miR-15b-5p	XM_005684973.1	1.79227	+	-
chi-miR-16a-5p	XM_005697803.1	1.16363	+	-
chi-miR-16a-5p	XM_005690372.1	1.16363	+	-
chi-miR-16a-5p	XM_005676647.1	1.16363	+	-
chi-miR-16a-5p	XM_005697025.1	1.16363	+	-
chi-miR-16a-5p	XM_005688376.1	1.16363	+	-
chi-miR-16a-5p	XM_005684973.1	1.16363	+	-
chi-miR-16a-5p	XM_005682398.1	1.16363	+	-
chi-miR-16b-5p	XM_005697803.1	1.73746	+	-
chi-miR-16b-5p	XM_005690372.1	1.73746	+	-
chi-miR-16b-5p	XM_005676647.1	1.73746	+	-
chi-miR-16b-5p	XM_005697025.1	1.73746	+	-
chi-miR-16b-5p	XM_005688376.1	1.73746	+	-
chi-miR-16b-5p	XM_005684973.1	1.73746	+	-
chi-miR-16b-5p	XM_005682398.1	1.73746	+	-
chi-miR-181d	XM_005681627.1	1.81748	+	-
chi-miR-181d	XM_005688012.1	1.81748	+	-
chi-miR-181d	XM_005684500.1	1.81748	+	-
chi-miR-181d	XM_005690372.1	1.81748	+	-
chi-miR-181d	XM_005690054.1	1.81748	+	-
chi-miR-181d	XM_005674859.1	1.81748	+	-
chi-miR-181d	XM_005682398.1	1.81748	+	-
chi-miR-183	XM_005691840.1	2.42102	+	-
chi-miR-195-5p	XM_005690119.1	-1.83739	-	+
chi-miR-195-5p	XM_005677869.1	-1.83739	-	+
chi-miR-195-5p	XM_005684011.1	-1.83739	-	+
chi-miR-195-5p	XR_309822.1	-1.83739	-	+
chi-miR-195-5p	XM_005700803.1	-1.83739	-	+
chi-miR-195-5p	XM_005686461.1	-1.83739	-	+
chi-miR-195-5p	XM_005677957.1	-1.83739	-	+
chi-miR-199a-5p	XM_005695289.1	-2.73678	-	+
chi-miR-199a-5p	XM_005682811.1	-2.73678	-	+
chi-miR-199a-5p	XM_005683353.1	-2.73678	-	+
chi-miR-199b-5p	XM_005695289.1	-2.16037	-	+
chi-miR-199b-5p	XM_005682811.1	-2.16037	-	+
chi-miR-199c-5p	XM_005695289.1	-2.25924	-	+
chi-miR-199c-5p	XM_005682811.1	-2.25924	-	+
chi-miR-200a	XM_005679528.1	-1.44662	-	+
chi-miR-200a	XM_005686710.1	-1.44662	-	+
chi-miR-200a	XM_005676949.1	-1.44662	-	+
chi-miR-200c	XM_005699434.1	2.28452	+	-
chi-miR-200c	XM_005675040.1	2.28452	+	-
chi-miR-200c	XM_005697155.1	2.28452	+	-
chi-miR-204-5p	XM_005695658.1	2.2588	+	-
chi-miR-204-5p	XM_005699434.1	2.2588	+	-
chi-miR-204-5p	XM_005675523.1	2.2588	+	-
chi-miR-204-5p	XM_005676647.1	2.2588	+	-
chi-miR-214-5p	XM_005694155.1	-2.17075	-	+
chi-miR-214-3p	XM_005680581.1	-2.43192	-	+
chi-miR-214-3p	XM_005694550.1	-2.43192	-	+
chi-miR-214-3p	XR_311107.1	-2.43192	-	+
chi-miR-214-3p	XM_005676204.1	-2.43192	-	+
chi-miR-214-3p	XM_005681691.1	-2.43192	-	+
chi-miR-214-3p	XR_309822.1	-2.43192	-	+
chi-miR-214-3p	XM_005700032.1	-2.43192	-	+
chi-miR-214-3p	XM_005691571.1	-2.43192	-	+
chi-miR-214-3p	XM_005709364.1	-2.43192	-	+
chi-miR-214-3p	XM_005683027.1	-2.43192	-	+
chi-miR-214-3p	XM_005699722.1	-2.43192	-	+
chi-miR-214-3p	XM_005674978.1	-2.43192	-	+
chi-miR-218	XM_005680212.1	-2.72492	-	+
chi-miR-221-5p	XM_005677869.1	-1.97934	-	+
chi-miR-221-5p	XM_005676204.1	-1.97934	-	+
chi-miR-221-5p	XM_005691225.1	-1.97934	-	+
chi-miR-221-5p	XM_005691571.1	-1.97934	-	+
chi-miR-221-5p	XM_005687353.1	-1.97934	-	+
chi-miR-221-5p	XM_005694449.1	-1.97934	-	+
chi-miR-2411-5p	XM_005690119.1	-2.54644	-	+
chi-miR-2411-5p	XM_005676204.1	-2.54644	-	+
chi-miR-2411-5p	XM_005695031.1	-2.54644	-	+
chi-miR-2411-5p	XM_005695289.1	-2.54644	-	+
chi-miR-2411-5p	XM_005689401.1	-2.54644	-	+
chi-miR-2411-5p	XM_005686722.1	-2.54644	-	+
chi-miR-2411-5p	XM_005695915.1	-2.54644	-	+
chi-miR-296-3p	XM_005688645.1	3.1679	+	-
chi-miR-296-3p	XM_005676941.1	3.1679	+	-
chi-miR-296-3p	XM_005683906.1	3.1679	+	-
chi-miR-30b-3p	XM_005695935.1	2.35585	+	-
chi-miR-30b-3p	XM_005686652.1	2.35585	+	-
chi-miR-30b-3p	XM_005675603.1	2.35585	+	-
chi-miR-30b-3p	XM_005677322.1	2.35585	+	-
chi-miR-30b-3p	XM_005694305.1	2.35585	+	-
chi-miR-30b-3p	XM_005686111.1	2.35585	+	-
chi-miR-30b-3p	XM_005695029.1	2.35585	+	-
chi-miR-30b-3p	XM_005678861.1	2.35585	+	-
chi-miR-30b-3p	XM_005699293.1	2.35585	+	-
chi-miR-30b-3p	XM_005688548.1	2.35585	+	-
chi-miR-30b-3p	XM_005684239.1	2.35585	+	-
chi-miR-30d-3p	XM_005684823.1	1.85979	+	-
chi-miR-328-3p	XM_005688645.1	1.64236	+	-
chi-miR-328-3p	XM_005697966.1	1.64236	+	-
chi-miR-328-3p	XM_005676941.1	1.64236	+	-
chi-miR-328-3p	XM_005697432.1	1.64236	+	-
chi-miR-328-3p	XM_005684239.1	1.64236	+	-
chi-miR-329b-3p	XM_005693912.1	-1.67228	-	+
chi-miR-329b-3p	XR_310822.1	-1.67228	-	+
chi-miR-331-3p	XM_005693679.1	4.661	+	-
chi-miR-331-3p	XM_005686926.1	4.661	+	-
chi-miR-331-3p	XM_005679948.1	4.661	+	-
chi-miR-331-3p	XM_005699434.1	4.661	+	-
chi-miR-331-3p	XM_005691636.1	4.661	+	-
chi-miR-331-3p	XM_005675523.1	4.661	+	-
chi-miR-331-3p	XM_005699712.1	4.661	+	-
chi-miR-331-3p	XM_005697501.1	4.661	+	-
chi-miR-331-3p	XM_005679256.1	4.661	+	-
chi-miR-331-3p	XM_005692954.1	4.661	+	-
chi-miR-331-3p	XM_005686111.1	4.661	+	-
chi-miR-331-3p	XM_005688376.1	4.661	+	-
chi-miR-331-3p	XM_005695029.1	4.661	+	-
chi-miR-331-3p	XM_005681194.1	4.661	+	-
chi-miR-331-3p	XM_005688644.1	4.661	+	-
chi-miR-331-3p	XM_005687127.1	4.661	+	-
chi-miR-331-3p	XM_005686240.1	4.661	+	-
chi-miR-331-3p	XM_005690138.1	4.661	+	-
chi-miR-331-3p	XM_005684973.1	4.661	+	-
chi-miR-331-3p	XM_005688932.1	4.661	+	-
chi-miR-331-3p	XM_005691843.1	4.661	+	-
chi-miR-335-5p	XM_005676204.1	-1.86731	-	+
chi-miR-33b-3p	XM_005693730.1	-1.10366	-	+
chi-miR-34b-5p	XM_005693912.1	-3.56245	-	+
chi-miR-34b-5p	XM_005700803.1	-3.56245	-	+
chi-miR-34b-5p	XM_005691571.1	-3.56245	-	+
chi-miR-34b-5p	XM_005709364.1	-3.56245	-	+
chi-miR-34b-5p	XM_005694449.1	-3.56245	-	+
chi-miR-34b-5p	XM_005681156.1	-3.56245	-	+
chi-miR-34c-5p	XM_005697232.1	-3.44163	-	+
chi-miR-34c-5p	XM_005693912.1	-3.44163	-	+
chi-miR-34c-5p	XM_005694019.1	-3.44163	-	+
chi-miR-34c-5p	XM_005700803.1	-3.44163	-	+
chi-miR-34c-5p	XM_005691571.1	-3.44163	-	+
chi-miR-34c-5p	XM_005709364.1	-3.44163	-	+
chi-miR-34c-5p	XM_005694449.1	-3.44163	-	+
chi-miR-34c-5p	XM_005681156.1	-3.44163	-	+
chi-miR-423-5p	XM_005694305.1	1.27896	+	-
chi-miR-423-5p	XM_005691681.1	1.27896	+	-
chi-miR-423-5p	XM_005683111.1	1.27896	+	-
chi-miR-423-5p	XM_005693221.1	1.27896	+	-
chi-miR-423-5p	XM_005688548.1	1.27896	+	-
chi-miR-423-5p	XM_005684239.1	1.27896	+	-
chi-miR-449a-5p	XM_005697232.1	-4.23233	-	+
chi-miR-449a-5p	XM_005693912.1	-4.23233	-	+
chi-miR-449a-5p	XM_005694019.1	-4.23233	-	+
chi-miR-449a-5p	XM_005700803.1	-4.23233	-	+
chi-miR-449a-5p	XM_005691571.1	-4.23233	-	+
chi-miR-449a-5p	XM_005709364.1	-4.23233	-	+
chi-miR-449a-5p	XM_005694449.1	-4.23233	-	+
chi-miR-449a-5p	XM_005681156.1	-4.23233	-	+
chi-miR-449a-3p	XM_005687274.1	-5.48079	-	+
chi-miR-449b-5p	XM_005697232.1	-4.6596	-	+
chi-miR-449b-5p	XM_005693912.1	-4.6596	-	+
chi-miR-449b-5p	XM_005694019.1	-4.6596	-	+
chi-miR-449b-5p	XM_005700803.1	-4.6596	-	+
chi-miR-449b-5p	XM_005691571.1	-4.6596	-	+
chi-miR-449b-5p	XM_005709364.1	-4.6596	-	+
chi-miR-449b-5p	XM_005694449.1	-4.6596	-	+
chi-miR-449b-5p	XM_005681156.1	-4.6596	-	+
chi-miR-449b-3p	XR_311107.1	-5.5414	-	+
chi-miR-449b-3p	XM_005700803.1	-5.5414	-	+
chi-miR-449c	XM_005693912.1	-4.98892	-	+
chi-miR-449c	XM_005700803.1	-4.98892	-	+
chi-miR-449c	XM_005691571.1	-4.98892	-	+
chi-miR-449c	XM_005709364.1	-4.98892	-	+
chi-miR-449c	XM_005681156.1	-4.98892	-	+
chi-miR-454-5p	XM_005700808.1	-2.57233	-	+
chi-miR-455-3p	XM_005681627.1	1.99695	+	-
chi-miR-455-3p	XM_005701718.1	1.99695	+	-
chi-miR-455-3p	XM_005683906.1	1.99695	+	-
chi-miR-490	XM_005684011.1	-3.37638	-	+
chi-miR-497-5p	XM_005709473.1	-1.45346	-	+
chi-miR-500-5p	XM_005698615.1	2.19461	+	-
chi-miR-500-5p	XM_005679299.1	2.19461	+	-
chi-miR-500-3p	XM_005686594.1	1.82005	+	-
chi-miR-500-3p	XM_005676904.1	1.82005	+	-
chi-miR-500-3p	XM_005675603.1	1.82005	+	-
chi-miR-500-3p	XM_005700565.1	1.82005	+	-
chi-miR-502b-3p	XM_005709356.1	2.03799	+	-
chi-miR-502b-3p	XM_005686652.1	2.03799	+	-
chi-miR-502b-3p	XM_005677322.1	2.03799	+	-
chi-miR-502b-3p	XM_005709511.1	2.03799	+	-
chi-miR-502b-3p	XM_005696484.1	2.03799	+	-
chi-miR-502b-3p	XM_005688127.1	2.03799	+	-
chi-miR-504	XM_005709473.1	-1.0996	-	+
chi-miR-504	XM_005684011.1	-1.0996	-	+
chi-miR-504	XM_005687274.1	-1.0996	-	+
chi-miR-504	XM_005699722.1	-1.0996	-	+
chi-miR-532-5p	XM_005681627.1	1.3404	+	-
chi-miR-532-5p	XM_005698615.1	1.3404	+	-
chi-miR-532-5p	XM_005677322.1	1.3404	+	-
chi-miR-532-5p	XM_005690698.1	1.3404	+	-
chi-miR-671-5p	XM_005693673.1	2.22386	+	-
chi-miR-671-5p	XM_005686926.1	2.22386	+	-
chi-miR-671-5p	XM_005689948.1	2.22386	+	-
chi-miR-671-5p	XM_005686931.1	2.22386	+	-
chi-miR-671-5p	XM_005677822.1	2.22386	+	-
chi-miR-671-5p	XM_005679299.1	2.22386	+	-
chi-miR-671-5p	XM_005692027.1	2.22386	+	-
chi-miR-671-5p	XM_005681018.1	2.22386	+	-
chi-miR-671-5p	XM_005686240.1	2.22386	+	-
chi-miR-671-5p	XM_005678838.1	2.22386	+	-
chi-miR-671-5p	XM_005684239.1	2.22386	+	-
chi-miR-671-3p	XM_005686594.1	1.75814	+	-
chi-miR-671-3p	XM_005678861.1	1.75814	+	-
chi-miR-708-5p	XM_005696499.1	-1.66197	-	+
chi-miR-708-5p	XM_005676204.1	-1.66197	-	+
chi-miR-708-5p	XM_005709364.1	-1.66197	-	+
chi-miR-708-3p	XM_005691233.1	-1.80926	-	+
chi-miR-767	XM_005691571.1	-1.50641	-	+
chi-miR-767	XM_005691259.1	-1.50641	-	+
chi-miR-767	XM_005691887.1	-1.50641	-	+
chi-miR-873-3p	XM_005689948.1	3.42116	+	-
chi-miR-873-3p	XM_005697501.1	3.42116	+	-
chi-miR-873-3p	XM_005687127.1	3.42116	+	-
chi-miR-873-3p	XM_005681018.1	3.42116	+	-
chi-miR-873-3p	XM_005683111.1	3.42116	+	-
chi-miR-873-3p	XM_005690138.1	3.42116	+	-
chi-miR-874-5p	XM_005696235.1	-2.00978	-	+
chi-miR-874-5p	XM_005693185.1	-2.00978	-	+
chi-miR-874-5p	XM_005677159.1	-2.00978	-	+
chi-miR-874-5p	XM_005685720.1	-2.00978	-	+
chi-miR-874-5p	XM_005691571.1	-2.00978	-	+
chi-miR-874-5p	XM_005697116.1	-2.00978	-	+
chi-miR-874-5p	XM_005695933.1	-2.00978	-	+
chi-miR-874-5p	XM_005694570.1	-2.00978	-	+
chi-miR-874-5p	XM_005709364.1	-2.00978	-	+
chi-miR-874-5p	XM_005682586.1	-2.00978	-	+
chi-miR-874-5p	XM_005675257.1	-2.00978	-	+
chi-miR-874-5p	XM_005687274.1	-2.00978	-	+
chi-miR-874-5p	XM_005697361.1	-2.00978	-	+
chi-miR-874-5p	XM_005679656.1	-2.00978	-	+
chi-miR-874-3p	XM_005696447.1	-2.98823	-	+
chi-miR-874-3p	XM_005690119.1	-2.98823	-	+
chi-miR-874-3p	XM_005685702.1	-2.98823	-	+
chi-miR-874-3p	XM_005678340.1	-2.98823	-	+
chi-miR-874-3p	XM_005675232.1	-2.98823	-	+
chi-miR-874-3p	XM_005691571.1	-2.98823	-	+
chi-miR-874-3p	XM_005709364.1	-2.98823	-	+
chi-miR-874-3p	XM_005709683.1	-2.98823	-	+
chi-miR-874-3p	XM_005686461.1	-2.98823	-	+
chi-miR-874-3p	XM_005680212.1	-2.98823	-	+
chi-miR-874-3p	XM_005687346.1	-2.98823	-	+
chi-miR-874-3p	XM_005688728.1	-2.98823	-	+
chi-miR-9-5p	XM_005691681.1	2.63054	+	-
