# Supplementary material for: Identification of novel and differentially expressed MicroRNAs in goat enzootic nasal adenocarcinoma
Source: BMC Genomics. 2016 Nov 8;17:896. doi: 10.1186/s12864-016-3238-5 (PMC5101819; doi:10.1186/s12864-016-3238-5)
Supplement: Additional file 7: Table S7. — Node attributes of the differentially expressed miRNAs and their differentially expressed target genes in ENA. (XLSX 13 kb) [file 12864_2016_3238_MOESM7_ESM.xlsx]

## Sheet: Sheet1
miRNA				mRNA
chi-miR-331-3p		21		XM_005680212.1		11
chi-miR-1343		18		XM_005694570.1		9
chi-miR-874-5p		14		XM_005683111.1		7
chi-miR-214-3p		12		XM_005693185.1		7
chi-miR-874-3p		12		XM_005674978.1		6
chi-miR-30b-3p		11		XM_005684239.1		6
chi-miR-671-5p		11		XM_005681018.1		6
chi-miR-34c-5p		8		XM_005681627.1		5
chi-miR-449a-5p		8		XM_005678330.1		5
chi-miR-449b-5p		8		XM_005686709.1		5
NC_022300.1_1226		7		XM_005696495.1		5
chi-miR-15b-5p		7		XM_005690372.1		5
chi-miR-16a-5p		7		XM_005680581.1		5
chi-miR-16b-5p		7		XM_005693912.1		5
chi-miR-181d		7		XR_310822.1		5
chi-miR-195-5p		7		XM_005695449.1		4
chi-miR-2411-5p		7		XM_005686534.1		4
chi-miR-125b-5p		6		XM_005676342.1		4
chi-miR-140-3p		6		XM_005692182.1		4
chi-miR-145-3p		6		XM_005691542.1		4
chi-miR-221-5p		6		XM_005675792.1		4
chi-miR-34b-5p		6		XM_005686461.1		4
chi-miR-423-5p		6		XM_005688012.1		4
chi-miR-502b-3p		6		XM_005697155.1		4
chi-miR-873-3p		6		XM_005699712.1		4
chi-miR-10b-3p		5		XM_005690371.1		3
chi-miR-145-5p		5		XM_005691544.1		3
chi-miR-328-3p		5		XM_005697784.1		3
chi-miR-449c		5		XM_005697501.1		3
chi-miR-10a-5p		4		XM_005679256.1		3
chi-miR-10b-5p		4		XM_005695620.1		3
chi-miR-204-5p		4		XM_005678031.1		3
chi-miR-500-3p		4		XM_005684500.1		3
chi-miR-504		4		XM_005682811.1		3
chi-miR-532-5p		4		XM_005684823.1		3
NC_022314.1_608		3		XM_005700808.1		3
NC_022308.1_285		3		XM_005698615.1		3
NC_022310.1_334		3		XM_005700565.1		3
chi-let-7g-3p		3		XM_005690698.1		3
chi-miR-143-3p		3		XM_005696499.1		3
chi-miR-199a-5p		3		XM_005675257.1		3
chi-miR-200a		3		XM_005696447.1		3
chi-miR-200c		3		XM_005677322.1		2
chi-miR-296-3p		3		XM_005683353.1		2
chi-miR-455-3p		3		XR_311201.1		2
chi-miR-708-5p		3		XM_005687127.1		2
chi-miR-767		3		XM_005677869.1		2
NC_022310.1_342		2		XM_005709655.1		2
chi-let-7a-5p		2		XM_005676949.1		2
chi-let-7b-5p		2		XM_005699434.1		2
chi-let-7c-5p		2		XM_005684053.1		2
chi-let-7g-5p		2		XM_005691259.1		2
chi-miR-133a-3p		2		XM_005677026.1		2
chi-miR-133b		2		XM_005709511.1		2
chi-miR-148a-3p		2		XM_005688548.1		2
chi-miR-199b-5p		2		XM_005685720.1		2
chi-miR-199c-5p		2		XR_309822.1		2
chi-miR-329b-3p		2		XM_005697732.1		2
chi-miR-449b-3p		2		XM_005678750.1		2
chi-miR-500-5p		2		XM_005691571.1		2
chi-miR-671-3p		2		XM_005674859.1		2
NC_022302.1_41		1		XM_005691840.1		2
chi-let-7b-3p		1		XM_005695658.1		2
chi-miR-122		1		XM_005700032.1		2
chi-miR-1249		1		XM_005687353.1		2
chi-miR-130a-3p		1		XM_005686722.1		2
chi-miR-133a-5p		1		XM_005695915.1		2
chi-miR-136-5p		1		XM_005688645.1		2
chi-miR-146a		1		XM_005697432.1		2
chi-miR-153		1		XM_005686926.1		2
chi-miR-183		1		XM_005693730.1		2
chi-miR-214-5p		1		XM_005686931.1		2
chi-miR-218		1		XM_005695933.1		2
chi-miR-30d-3p		1		XM_005682586.1		2
chi-miR-335-5p		1		XM_005687346.1		2
chi-miR-33b-3p		1		XM_005709356.1		1
chi-miR-449a-3p		1		XM_005686594.1		1
chi-miR-454-5p		1		XM_005700321.1		1
chi-miR-490		1		XM_005692027.1		1
chi-miR-497-5p		1		XM_005693592.1		1
chi-miR-708-3p		1		XM_005692560.1		1
chi-miR-9-5p		1		XM_005675603.1		1
				XM_005694550.1		1
				XM_005675523.1		1
				XM_005680075.1		1
				XM_005679216.1		1
				XM_005676385.1		1
				XM_005684011.1		1
				XM_005684601.1		1
				XM_005688693.1		1
				XR_311038.1		1
				XM_005677048.1		1
				XM_005699722.1		1
				XM_005675232.1		1
				XM_005695570.1		1
				XM_005674932.1		1
				XM_005696108.1		1
				XM_005679528.1		1
				XM_005695856.1		1
				XM_005689948.1		1
				XM_005695935.1		1
				XM_005690101.1		1
				XM_005677405.1		1
				XM_005683906.1		1
				XM_005695169.1		1
				XM_005687643.1		1
				XM_005690119.1		1
				XM_005678340.1		1
				XM_005681164.1		1
				XM_005687853.1		1
				XM_005697803.1		1
				XM_005676647.1		1
				XM_005697025.1		1
				XM_005688376.1		1
				XM_005684973.1		1
				XM_005682398.1		1
				XM_005690054.1		1
				XM_005700803.1		1
				XM_005677957.1		1
				XM_005695289.1		1
				XM_005686710.1		1
				XM_005675040.1		1
				XM_005694155.1		1
				XR_311107.1		1
				XM_005676204.1		1
				XM_005681691.1		1
				XM_005709364.1		1
				XM_005683027.1		1
				XM_005691225.1		1
				XM_005694449.1		1
				XM_005695031.1		1
				XM_005689401.1		1
				XM_005676941.1		1
				XM_005686652.1		1
				XM_005694305.1		1
				XM_005686111.1		1
				XM_005695029.1		1
				XM_005678861.1		1
				XM_005699293.1		1
				XM_005697966.1		1
				XM_005693679.1		1
				XM_005679948.1		1
				XM_005691636.1		1
				XM_005692954.1		1
				XM_005681194.1		1
				XM_005688644.1		1
				XM_005686240.1		1
				XM_005690138.1		1
				XM_005688932.1		1
				XM_005691843.1		1
				XM_005681156.1		1
				XM_005697232.1		1
				XM_005694019.1		1
				XM_005691681.1		1
				XM_005693221.1		1
				XM_005687274.1		1
				XM_005701718.1		1
				XM_005709473.1		1
				XM_005679299.1		1
				XM_005676904.1		1
				XM_005696484.1		1
				XM_005688127.1		1
				XM_005693673.1		1
				XM_005677822.1		1
				XM_005678838.1		1
				XM_005691233.1		1
				XM_005691887.1		1
				XM_005696235.1		1
				XM_005677159.1		1
				XM_005697116.1		1
				XM_005697361.1		1
				XM_005679656.1		1
				XM_005685702.1		1
				XM_005709683.1		1
				XM_005688728.1		1
