# Supplementary material for: Identification of novel and differentially expressed MicroRNAs in goat enzootic nasal adenocarcinoma
Source: BMC Genomics. 2016 Nov 8;17:896. doi: 10.1186/s12864-016-3238-5 (PMC5101819; doi:10.1186/s12864-016-3238-5)
Supplement: Additional file 8: Table S8. — Significantly enriched gene ontology categories the differentially expressed target genes of the differentially expressed miRNAs. (XLSX 85 kb) [file 12864_2016_3238_MOESM8_ESM.xlsx]

## Sheet: Table S8 Significantly enriched
GO_id	GO_term	GO_category	GO_rank	Num_of_symbols_in_list_in_GO	Percentage_of_symbols_in_list	Num_of_symbols_in_bglist_in_GO	Num_of_symbols_in_list	Num_of_symbols_in_bglist	Symbols_in_list	Fold_enrichment	Pvalue	FDR
GO:0005886	plasma membrane	cellular_component	4	37	0.393617	2433	94	13000	XP_005675097.1,XP_005675314.1,XP_005676998.1,XP_005677006.1,XP_005677083.1,XP_005677379.1,XP_005677462.1,XP_005678088.1,XP_005679356.1,XP_005680269.1,XP_005681075.1,XP_005681213.1,XP_005682455.1,XP_005684110.1,XP_005684880.1,XP_005686297.1,XP_005687700.1,XP_005688702.1,XP_005690005.1,XP_005691316.1,XP_005693242.1,XP_005693736.1,XP_005694506.1,XP_005694627.1,XP_005695086.1,XP_005695088.1,XP_005695…	2.10317	2.3442e-06	0.00613478
GO:0031012	extracellular matrix	cellular_component	1	11	0.117021	299	94	13000	XP_005674916.1,XP_005677083.1,XP_005687184.1,XP_005690428.1,XP_005690429.1,XP_005691900.1,XP_005693730.1,XP_005695086.1,XP_005696165.1,XP_005696504.1,XP_005697841.1	5.08788	1.00368e-05	0.00880954
GO:0071944	cell periphery	cellular_component	3	37	0.393617	2584	94	13000	XP_005675097.1,XP_005675314.1,XP_005676998.1,XP_005677006.1,XP_005677083.1,XP_005677379.1,XP_005677462.1,XP_005678088.1,XP_005679356.1,XP_005680269.1,XP_005681075.1,XP_005681213.1,XP_005682455.1,XP_005684110.1,XP_005684880.1,XP_005686297.1,XP_005687700.1,XP_005688702.1,XP_005690005.1,XP_005691316.1,XP_005693242.1,XP_005693736.1,XP_005694506.1,XP_005694627.1,XP_005695086.1,XP_005695088.1,XP_005695…	1.98027	1.00988e-05	0.00880954
GO:0001568	blood vessel development	biological_process	8	13	0.152941	545	85	12141	XP_005675097.1,XP_005675314.1,XP_005678088.1,XP_005684110.1,XP_005684557.1,XP_005686651.1,XP_005688702.1,XP_005690755.1,XP_005691599.1,XP_005693730.1,XP_005697173.1,XP_005699491.1,XP_005699779.1	3.40708	9.8688e-05	0.0387608
GO:0030198	extracellular matrix organization	biological_process	4	8	0.0941176	208	85	12141	XP_005674916.1,XP_005684110.1,XP_005687184.1,XP_005691900.1,XP_005693730.1,XP_005696165.1,XP_005696504.1,XP_005697841.1	5.49367	0.000100789	0.0387608
GO:0043062	extracellular structure organization	biological_process	3	8	0.0941176	208	85	12141	XP_005674916.1,XP_005684110.1,XP_005687184.1,XP_005691900.1,XP_005693730.1,XP_005696165.1,XP_005696504.1,XP_005697841.1	5.49367	0.000100789	0.0387608
GO:0016757	transferase activity, transferring glycosyl groups	molecular_function	4	7	0.0736842	148	95	12985	XP_005676261.1,XP_005679273.1,XP_005680005.1,XP_005681251.1,XP_005684110.1,XP_005685759.1,XP_005686767.1	6.46479	0.000103678	0.0387608
GO:0001944	vasculature development	biological_process	7	13	0.152941	570	85	12141	XP_005675097.1,XP_005675314.1,XP_005678088.1,XP_005684110.1,XP_005684557.1,XP_005686651.1,XP_005688702.1,XP_005690755.1,XP_005691599.1,XP_005693730.1,XP_005697173.1,XP_005699491.1,XP_005699779.1	3.25765	0.00015448	0.0505343
GO:0060947	cardiac vascular smooth muscle cell differentiation	biological_process	10	2	0.0235294	4	85	12141	XP_005684557.1,XP_005697173.1	71.4176	0.000288011	0.0753616
GO:0060986	endocrine hormone secretion	biological_process	8	3	0.0352941	19	85	12141	XP_005691599.1,XP_005699491.1,XP_005709712.1	22.5529	0.000295951	0.0753616
GO:0048514	blood vessel morphogenesis	biological_process	9	11	0.129412	455	85	12141	XP_005675097.1,XP_005675314.1,XP_005678088.1,XP_005684110.1,XP_005684557.1,XP_005686651.1,XP_005688702.1,XP_005690755.1,XP_005697173.1,XP_005699491.1,XP_005699779.1	3.45316	0.000316766	0.0753616
GO:0072359	circulatory system development	biological_process	5	16	0.188235	890	85	12141	XP_005675097.1,XP_005675314.1,XP_005678088.1,XP_005682455.1,XP_005684110.1,XP_005684557.1,XP_005686651.1,XP_005688702.1,XP_005690755.1,XP_005691599.1,XP_005693730.1,XP_005697173.1,XP_005699491.1,XP_005699779.1,XP_005709568.1,XP_005709712.1	2.56783	0.000393495	0.0792136
GO:0072358	cardiovascular system development	biological_process	6	16	0.188235	890	85	12141	XP_005675097.1,XP_005675314.1,XP_005678088.1,XP_005682455.1,XP_005684110.1,XP_005684557.1,XP_005686651.1,XP_005688702.1,XP_005690755.1,XP_005691599.1,XP_005693730.1,XP_005697173.1,XP_005699491.1,XP_005699779.1,XP_005709568.1,XP_005709712.1	2.56783	0.000393495	0.0792136
GO:0045121	membrane raft	cellular_component	3	6	0.0638298	138	94	13000	XP_005677006.1,XP_005680269.1,XP_005682455.1,XP_005686297.1,XP_005688702.1,XP_005696165.1	6.01295	0.000485984	0.0908443
GO:0009887	organ morphogenesis	biological_process	6	16	0.188235	935	85	12141	XP_005675097.1,XP_005677083.1,XP_005682455.1,XP_005684557.1,XP_005684658.1,XP_005685759.1,XP_005687910.1,XP_005690158.1,XP_005690755.1,XP_005691599.1,XP_005693730.1,XP_005695992.1,XP_005696165.1,XP_005696504.1,XP_005697173.1,XP_005709712.1	2.44424	0.000676922	0.102596
GO:0042415	norepinephrine metabolic process	biological_process	7	2	0.0235294	6	85	12141	XP_005686651.1,XP_005709712.1	47.6118	0.000713486	0.102596
GO:0044459	plasma membrane part	cellular_component	5	19	0.202128	1187	94	13000	XP_005675314.1,XP_005677006.1,XP_005677462.1,XP_005678088.1,XP_005681075.1,XP_005682455.1,XP_005684110.1,XP_005688702.1,XP_005693242.1,XP_005693736.1,XP_005695086.1,XP_005695088.1,XP_005695990.1,XP_005696165.1,XP_005697082.1,XP_005697558.1,XP_005698023.1,XP_005700378.1,XP_005700860.1	2.2137	0.000730319	0.102596
GO:0000138	Golgi trans cisterna	cellular_component	11	2	0.0212766	6	94	13000	XP_005684110.1,XP_005694506.1	46.0993	0.000761445	0.102596
GO:0030312	external encapsulating structure	cellular_component	4	2	0.0212766	6	94	13000	XP_005684110.1,XP_005696165.1	46.0993	0.000761445	0.102596
GO:0016758	transferase activity, transferring hexosyl groups	molecular_function	5	5	0.0526316	99	95	12985	XP_005676261.1,XP_005680005.1,XP_005681251.1,XP_005684110.1,XP_005685759.1	6.90324	0.00078407	0.102596
GO:2001273	regulation of glucose import in response to insulin stimulus	biological_process	11	2	0.0235294	8	85	12141	XP_005676704.1,XP_005677006.1	35.7088	0.00131975	0.150165
GO:0060976	coronary vasculature development	biological_process	9	2	0.0235294	8	85	12141	XP_005684557.1,XP_005697173.1	35.7088	0.00131975	0.150165
GO:0044381	glucose import in response to insulin stimulus	biological_process	10	2	0.0235294	8	85	12141	XP_005676704.1,XP_005677006.1	35.7088	0.00131975	0.150165
GO:0003279	cardiac septum development	biological_process	9	4	0.0470588	73	85	12141	XP_005684557.1,XP_005691599.1,XP_005697173.1,XP_005709712.1	7.82659	0.00168677	0.179149
GO:0003008	system process	biological_process	3	19	0.223529	1333	85	12141	XP_005675314.1,XP_005677379.1,XP_005684557.1,XP_005684658.1,XP_005685759.1,XP_005686651.1,XP_005690005.1,XP_005691599.1,XP_005693730.1,XP_005693736.1,XP_005695992.1,XP_005696165.1,XP_005696504.1,XP_005697082.1,XP_005697173.1,XP_005699491.1,XP_005699779.1,XP_005700860.1,XP_005709712.1	2.03591	0.00184418	0.179149
GO:0009897	external side of plasma membrane	cellular_component	6	7	0.0744681	243	94	13000	XP_005678088.1,XP_005681075.1,XP_005684110.1,XP_005695086.1,XP_005695088.1,XP_005697082.1,XP_005700378.1	3.98389	0.00188295	0.179149
GO:0055007	cardiac muscle cell differentiation	biological_process	9	4	0.0470588	77	85	12141	XP_005684557.1,XP_005691599.1,XP_005697173.1,XP_005709568.1	7.42002	0.0020533	0.179149
GO:0022038	corpus callosum development	biological_process	10	2	0.0235294	10	85	12141	XP_005675314.1,XP_005690158.1	28.5671	0.00210181	0.179149
GO:0008194	UDP-glycosyltransferase activity	molecular_function	5	4	0.0421053	77	95	12985	XP_005676261.1,XP_005680005.1,XP_005684110.1,XP_005685759.1	7.10048	0.00241989	0.179149
GO:0009653	anatomical structure morphogenesis	biological_process	3	28	0.329412	2379	85	12141	XP_005675097.1,XP_005675314.1,XP_005675580.1,XP_005676704.1,XP_005677083.1,XP_005678088.1,XP_005681213.1,XP_005682455.1,XP_005684110.1,XP_005684557.1,XP_005684658.1,XP_005685759.1,XP_005686651.1,XP_005687910.1,XP_005688605.1,XP_005688702.1,XP_005690158.1,XP_005690755.1,XP_005691599.1,XP_005693730.1,XP_005694627.1,XP_005695992.1,XP_005696165.1,XP_005696504.1,XP_005697173.1,XP_005699491.1,XP_005699…	1.68112	0.00246849	0.179149
GO:0007605	sensory perception of sound	biological_process	7	5	0.0588235	135	85	12141	XP_005684658.1,XP_005693730.1,XP_005696504.1,XP_005697082.1,XP_005699491.1	5.2902	0.00254139	0.179149
GO:0005901	caveola	cellular_component	6	3	0.0319149	39	94	13000	XP_005677006.1,XP_005682455.1,XP_005688702.1	10.6383	0.00277127	0.179149
GO:0035886	vascular smooth muscle cell differentiation	biological_process	8	2	0.0235294	12	85	12141	XP_005684557.1,XP_005697173.1	23.8059	0.00305473	0.179149
GO:0008378	galactosyltransferase activity	molecular_function	6	2	0.0210526	12	95	12985	XP_005681251.1,XP_005684110.1	22.7807	0.00333278	0.179149
GO:0034637	cellular carbohydrate biosynthetic process	biological_process	6	3	0.0352941	44	85	12141	XP_005677006.1,XP_005682455.1,XP_005684110.1	9.73877	0.00356615	0.179149
GO:0003215	cardiac right ventricle morphogenesis	biological_process	11	2	0.0235294	13	85	12141	XP_005684557.1,XP_005709712.1	21.9747	0.00359377	0.179149
GO:0016020	membrane	cellular_component	1	42	0.446809	4041	94	13000	XP_005675097.1,XP_005675314.1,XP_005676998.1,XP_005677006.1,XP_005677083.1,XP_005677379.1,XP_005677462.1,XP_005678088.1,XP_005679356.1,XP_005680269.1,XP_005681075.1,XP_005681213.1,XP_005681251.1,XP_005682455.1,XP_005684068.1,XP_005684110.1,XP_005684880.1,XP_005685030.1,XP_005686297.1,XP_005686518.1,XP_005687700.1,XP_005688702.1,XP_005690005.1,XP_005691316.1,XP_005693242.1,XP_005693736.1,XP_005694…	1.43739	0.00371553	0.179149
GO:0050954	sensory perception of mechanical stimulus	biological_process	6	5	0.0588235	149	85	12141	XP_005684658.1,XP_005693730.1,XP_005696504.1,XP_005697082.1,XP_005699491.1	4.79313	0.00388512	0.179149
GO:0005793	endoplasmic reticulum-Golgi intermediate compartment	cellular_component	7	3	0.0319149	44	94	13000	XP_005682868.1,XP_005695088.1,XP_005695226.1	9.4294	0.00391288	0.179149
GO:0009986	cell surface	cellular_component	3	10	0.106383	518	94	13000	XP_005677462.1,XP_005678088.1,XP_005681075.1,XP_005684110.1,XP_005693736.1,XP_005695086.1,XP_005695088.1,XP_005697082.1,XP_005699491.1,XP_005700378.1	2.66984	0.00416096	0.179149
GO:2000677	regulation of transcription regulatory region DNA binding	biological_process	7	2	0.0235294	14	85	12141	XP_005684557.1,XP_005709712.1	20.405	0.00417372	0.179149
GO:0048844	artery morphogenesis	biological_process	10	3	0.0352941	50	85	12141	XP_005675097.1,XP_005684557.1,XP_005690755.1	8.57012	0.00512111	0.179149
GO:0046879	hormone secretion	biological_process	7	5	0.0588235	160	85	12141	XP_005677006.1,XP_005691599.1,XP_005699350.1,XP_005699491.1,XP_005709712.1	4.4636	0.00525065	0.179149
GO:0007155	cell adhesion	biological_process	3	11	0.129412	654	85	12141	XP_005674916.1,XP_005675314.1,XP_005677379.1,XP_005678088.1,XP_005684110.1,XP_005688605.1,XP_005693730.1,XP_005695086.1,XP_005697558.1,XP_005699491.1,XP_005699779.1	2.40243	0.00574251	0.179149
GO:0009914	hormone transport	biological_process	5	5	0.0588235	164	85	12141	XP_005677006.1,XP_005691599.1,XP_005699350.1,XP_005699491.1,XP_005709712.1	4.35473	0.00582233	0.179149
GO:0043548	phosphatidylinositol 3-kinase binding	molecular_function	3	2	0.0210526	16	95	12985	XP_005677006.1,XP_005682455.1	17.0855	0.00594539	0.179149
GO:0022610	biological adhesion	biological_process	1	11	0.129412	658	85	12141	XP_005674916.1,XP_005675314.1,XP_005677379.1,XP_005678088.1,XP_005684110.1,XP_005688605.1,XP_005693730.1,XP_005695086.1,XP_005697558.1,XP_005699491.1,XP_005699779.1	2.38782	0.00600592	0.179149
GO:0043467	regulation of generation of precursor metabolites and energy	biological_process	5	3	0.0352941	53	85	12141	XP_005677006.1,XP_005682455.1,XP_005696292.1	8.08502	0.00602946	0.179149
GO:0060411	cardiac septum morphogenesis	biological_process	10	3	0.0352941	53	85	12141	XP_005684557.1,XP_005691599.1,XP_005697173.1	8.08502	0.00602946	0.179149
GO:0072089	stem cell proliferation	biological_process	3	2	0.0235294	17	85	12141	XP_005691599.1,XP_005693242.1	16.8042	0.00615331	0.179149
GO:0003281	ventricular septum development	biological_process	10	3	0.0352941	54	85	12141	XP_005684557.1,XP_005691599.1,XP_005709712.1	7.93529	0.00635225	0.179149
GO:0005911	cell-cell junction	cellular_component	2	7	0.0744681	304	94	13000	XP_005676998.1,XP_005677379.1,XP_005684110.1,XP_005685777.1,XP_005697082.1,XP_005699491.1,XP_005699779.1	3.18449	0.00644898	0.179149
GO:0050886	endocrine process	biological_process	4	3	0.0352941	55	85	12141	XP_005691599.1,XP_005699491.1,XP_005709712.1	7.79102	0.00668518	0.179149
GO:0044425	membrane part	cellular_component	2	24	0.255319	1996	94	13000	XP_005675314.1,XP_005677006.1,XP_005677462.1,XP_005678088.1,XP_005680269.1,XP_005681075.1,XP_005682455.1,XP_005684110.1,XP_005685030.1,XP_005686297.1,XP_005688702.1,XP_005693242.1,XP_005693736.1,XP_005694506.1,XP_005695086.1,XP_005695088.1,XP_005695990.1,XP_005696165.1,XP_005697082.1,XP_005697558.1,XP_005698023.1,XP_005699350.1,XP_005700378.1,XP_005700860.1	1.6629	0.00698372	0.179149
GO:2000699	fibroblast growth factor receptor signaling pathway involved in ureteric bud formation	biological_process	10	1	0.0117647	1	85	12141	XP_005709712.1	142.835	0.00700107	0.179149
GO:2000607	negative regulation of cell proliferation involved in mesonephros development	biological_process	11	1	0.0117647	1	85	12141	XP_005709712.1	142.835	0.00700107	0.179149
GO:0061301	cerebellum vasculature morphogenesis	biological_process	11	1	0.0117647	1	85	12141	XP_005699491.1	142.835	0.00700107	0.179149
GO:0036304	umbilical cord morphogenesis	biological_process	4	1	0.0117647	1	85	12141	XP_005684557.1	142.835	0.00700107	0.179149
GO:0009169	purine ribonucleoside monophosphate catabolic process	biological_process	10	1	0.0117647	1	85	12141	XP_005684880.1	142.835	0.00700107	0.179149
GO:0061300	cerebellum vasculature development	biological_process	8	1	0.0117647	1	85	12141	XP_005699491.1	142.835	0.00700107	0.179149
GO:2000683	regulation of cellular response to X-ray	biological_process	8	1	0.0117647	1	85	12141	XP_005709712.1	142.835	0.00700107	0.179149
GO:2000734	negative regulation of glial cell-derived neurotrophic factor receptor signaling pathway involved in ureteric bud formation	biological_process	12	1	0.0117647	1	85	12141	XP_005709712.1	142.835	0.00700107	0.179149
GO:0035898	parathyroid hormone secretion	biological_process	9	1	0.0117647	1	85	12141	XP_005709712.1	142.835	0.00700107	0.179149
GO:2000702	regulation of fibroblast growth factor receptor signaling pathway involved in ureteric bud formation	biological_process	11	1	0.0117647	1	85	12141	XP_005709712.1	142.835	0.00700107	0.179149
GO:0007493	endodermal cell fate determination	biological_process	11	1	0.0117647	1	85	12141	XP_005697173.1	142.835	0.00700107	0.179149
GO:0046086	adenosine biosynthetic process	biological_process	10	1	0.0117647	1	85	12141	XP_005684880.1	142.835	0.00700107	0.179149
GO:0006196	AMP catabolic process	biological_process	11	1	0.0117647	1	85	12141	XP_005684880.1	142.835	0.00700107	0.179149
GO:0090298	negative regulation of mitochondrial DNA replication	biological_process	11	1	0.0117647	1	85	12141	XP_005676704.1	142.835	0.00700107	0.179149
GO:0060921	sinoatrial node cell differentiation	biological_process	11	1	0.0117647	1	85	12141	XP_005691599.1	142.835	0.00700107	0.179149
GO:0005989	lactose biosynthetic process	biological_process	8	1	0.0117647	1	85	12141	XP_005684110.1	142.835	0.00700107	0.179149
GO:0032912	negative regulation of transforming growth factor beta2 production	biological_process	7	1	0.0117647	1	85	12141	XP_005697173.1	142.835	0.00700107	0.179149
GO:0038018	Wnt receptor catabolic process	biological_process	9	1	0.0117647	1	85	12141	XP_005693242.1	142.835	0.00700107	0.179149
GO:2000606	regulation of cell proliferation involved in mesonephros development	biological_process	10	1	0.0117647	1	85	12141	XP_005709712.1	142.835	0.00700107	0.179149
GO:0035786	protein complex oligomerization	biological_process	6	1	0.0117647	1	85	12141	XP_005699350.1	142.835	0.00700107	0.179149
GO:0060633	negative regulation of transcription initiation from RNA polymerase II promoter	biological_process	12	1	0.0117647	1	85	12141	XP_005684557.1	142.835	0.00700107	0.179149
GO:0060931	sinoatrial node cell development	biological_process	12	1	0.0117647	1	85	12141	XP_005691599.1	142.835	0.00700107	0.179149
GO:0009158	ribonucleoside monophosphate catabolic process	biological_process	9	1	0.0117647	1	85	12141	XP_005684880.1	142.835	0.00700107	0.179149
GO:0090138	regulation of actin cytoskeleton organization by cell-cell adhesion	biological_process	8	1	0.0117647	1	85	12141	XP_005699779.1	142.835	0.00700107	0.179149
GO:0046351	disaccharide biosynthetic process	biological_process	7	1	0.0117647	1	85	12141	XP_005684110.1	142.835	0.00700107	0.179149
GO:0003167	atrioventricular bundle cell differentiation	biological_process	11	1	0.0117647	1	85	12141	XP_005691599.1	142.835	0.00700107	0.179149
GO:0005984	disaccharide metabolic process	biological_process	6	1	0.0117647	1	85	12141	XP_005684110.1	142.835	0.00700107	0.179149
GO:2000701	glial cell-derived neurotrophic factor receptor signaling pathway involved in ureteric bud formation	biological_process	10	1	0.0117647	1	85	12141	XP_005709712.1	142.835	0.00700107	0.179149
GO:0021682	nerve maturation	biological_process	7	1	0.0117647	1	85	12141	XP_005696165.1	142.835	0.00700107	0.179149
GO:0061209	cell proliferation involved in mesonephros development	biological_process	9	1	0.0117647	1	85	12141	XP_005709712.1	142.835	0.00700107	0.179149
GO:0046069	cGMP catabolic process	biological_process	11	1	0.0117647	1	85	12141	XP_005690005.1	142.835	0.00700107	0.179149
GO:0061073	ciliary body morphogenesis	biological_process	10	1	0.0117647	1	85	12141	XP_005690158.1	142.835	0.00700107	0.179149
GO:2000703	negative regulation of fibroblast growth factor receptor signaling pathway involved in ureteric bud formation	biological_process	12	1	0.0117647	1	85	12141	XP_005709712.1	142.835	0.00700107	0.179149
GO:0031001	response to brefeldin A	biological_process	5	1	0.0117647	1	85	12141	XP_005694506.1	142.835	0.00700107	0.179149
GO:0061027	umbilical cord development	biological_process	3	1	0.0117647	1	85	12141	XP_005684557.1	142.835	0.00700107	0.179149
GO:0010868	negative regulation of triglyceride biosynthetic process	biological_process	10	1	0.0117647	1	85	12141	XP_005709568.1	142.835	0.00700107	0.179149
GO:2000733	regulation of glial cell-derived neurotrophic factor receptor signaling pathway involved in ureteric bud formation	biological_process	11	1	0.0117647	1	85	12141	XP_005709712.1	142.835	0.00700107	0.179149
GO:0005988	lactose metabolic process	biological_process	7	1	0.0117647	1	85	12141	XP_005684110.1	142.835	0.00700107	0.179149
GO:0090498	extrinsic to Golgi membrane	cellular_component	10	1	0.0106383	1	94	13000	XP_005694506.1	138.298	0.00723077	0.179149
GO:0030112	glycocalyx	cellular_component	5	1	0.0106383	1	94	13000	XP_005684110.1	138.298	0.00723077	0.179149
GO:0004461	lactose synthase activity	molecular_function	8	1	0.0105263	1	95	12985	XP_005684110.1	136.684	0.00731613	0.179149
GO:0015292	uniporter activity	molecular_function	9	1	0.0105263	1	95	12985	XP_005699350.1	136.684	0.00731613	0.179149
GO:0071714	icosanoid transmembrane transporter activity	molecular_function	13	1	0.0105263	1	95	12985	XP_005675660.1	136.684	0.00731613	0.179149
GO:0015132	prostaglandin transmembrane transporter activity	molecular_function	14	1	0.0105263	1	95	12985	XP_005675660.1	136.684	0.00731613	0.179149
GO:0008116	prostaglandin-I synthase activity	molecular_function	5	1	0.0105263	1	95	12985	XP_005688702.1	136.684	0.00731613	0.179149
GO:0047291	lactosylceramide alpha-2,3-sialyltransferase activity	molecular_function	6	1	0.0105263	1	95	12985	XP_005686767.1	136.684	0.00731613	0.179149
GO:0003945	N-acetyllactosamine synthase activity	molecular_function	8	1	0.0105263	1	95	12985	XP_005684110.1	136.684	0.00731613	0.179149
GO:0031995	insulin-like growth factor II binding	molecular_function	5	1	0.0105263	1	95	12985	XP_005682455.1	136.684	0.00731613	0.179149
GO:0047280	nicotinamide phosphoribosyltransferase activity	molecular_function	6	1	0.0105263	1	95	12985	XP_005679273.1	136.684	0.00731613	0.179149
GO:0047225	acetylgalactosaminyl-O-glycosyl-glycoprotein beta-1,6-N-acetylglucosaminyltransferase activity	molecular_function	7	1	0.0105263	1	95	12985	XP_005685759.1	136.684	0.00731613	0.179149
GO:0008486	diphosphoinositol-polyphosphate diphosphatase activity	molecular_function	7	1	0.0105263	1	95	12985	XP_005680132.1	136.684	0.00731613	0.179149
GO:0005009	insulin-activated receptor activity	molecular_function	11	1	0.0105263	1	95	12985	XP_005682455.1	136.684	0.00731613	0.179149
GO:0035051	cardiocyte differentiation	biological_process	8	4	0.0470588	110	85	12141	XP_005684557.1,XP_005691599.1,XP_005697173.1,XP_005709568.1	5.19401	0.00736076	0.179149
GO:0031589	cell-substrate adhesion	biological_process	4	6	0.0705882	246	85	12141	XP_005674916.1,XP_005675314.1,XP_005693730.1,XP_005697558.1,XP_005699491.1,XP_005699779.1	3.48379	0.00750936	0.179149
GO:0014887	cardiac muscle adaptation	biological_process	7	2	0.0235294	19	85	12141	XP_005684557.1,XP_005697173.1	15.0353	0.00766707	0.179149
GO:0045725	positive regulation of glycogen biosynthetic process	biological_process	11	2	0.0235294	19	85	12141	XP_005677006.1,XP_005682455.1	15.0353	0.00766707	0.179149
GO:0003299	muscle hypertrophy in response to stress	biological_process	6	2	0.0235294	19	85	12141	XP_005684557.1,XP_005697173.1	15.0353	0.00766707	0.179149
GO:0014898	cardiac muscle hypertrophy in response to stress	biological_process	8	2	0.0235294	19	85	12141	XP_005684557.1,XP_005697173.1	15.0353	0.00766707	0.179149
GO:0008286	insulin receptor signaling pathway	biological_process	10	3	0.0352941	58	85	12141	XP_005676704.1,XP_005677006.1,XP_005682455.1	7.38803	0.00774559	0.179382
GO:0030155	regulation of cell adhesion	biological_process	4	7	0.0823529	327	85	12141	XP_005674916.1,XP_005675314.1,XP_005678088.1,XP_005688605.1,XP_005693730.1,XP_005697558.1,XP_005699491.1	3.05764	0.00790577	0.181486
GO:0071417	cellular response to organic nitrogen	biological_process	6	6	0.0705882	250	85	12141	XP_005676704.1,XP_005677006.1,XP_005678807.1,XP_005682455.1,XP_005690005.1,XP_005693730.1	3.42805	0.00810022	0.183416
GO:0007600	sensory perception	biological_process	5	7	0.0823529	329	85	12141	XP_005684658.1,XP_005686651.1,XP_005693730.1,XP_005695992.1,XP_005696504.1,XP_005697082.1,XP_005699491.1	3.03905	0.0081623	0.183416
GO:0044262	cellular carbohydrate metabolic process	biological_process	4	5	0.0588235	179	85	12141	XP_005677006.1,XP_005682455.1,XP_005684110.1,XP_005697289.1,XP_005709568.1	3.98981	0.00835904	0.183416
GO:0035909	aorta morphogenesis	biological_process	11	2	0.0235294	20	85	12141	XP_005675097.1,XP_005684557.1	14.2835	0.00848047	0.183416
GO:0071773	cellular response to BMP stimulus	biological_process	7	2	0.0235294	20	85	12141	XP_005697173.1,XP_005709712.1	14.2835	0.00848047	0.183416
GO:0070875	positive regulation of glycogen metabolic process	biological_process	10	2	0.0235294	20	85	12141	XP_005677006.1,XP_005682455.1	14.2835	0.00848047	0.183416
GO:0071772	response to BMP stimulus	biological_process	5	2	0.0235294	20	85	12141	XP_005697173.1,XP_005709712.1	14.2835	0.00848047	0.183416
GO:0003206	cardiac chamber morphogenesis	biological_process	9	4	0.0470588	116	85	12141	XP_005684557.1,XP_005691599.1,XP_005697173.1,XP_005709712.1	4.92535	0.00884603	0.189358
GO:0060840	artery development	biological_process	9	3	0.0352941	61	85	12141	XP_005675097.1,XP_005684557.1,XP_005690755.1	7.02469	0.0088999	0.189358
GO:0008375	acetylglucosaminyltransferase activity	molecular_function	6	2	0.0210526	20	95	12985	XP_005676261.1,XP_005685759.1	13.6684	0.00923651	0.191841
GO:0005159	insulin-like growth factor receptor binding	molecular_function	4	2	0.0210526	20	95	12985	XP_005677006.1,XP_005682455.1	13.6684	0.00923651	0.191841
GO:0071837	HMG box domain binding	molecular_function	4	2	0.0210526	20	95	12985	XP_005690755.1,XP_005709712.1	13.6684	0.00923651	0.191841
GO:0031985	Golgi cisterna	cellular_component	10	2	0.0212766	21	94	13000	XP_005684110.1,XP_005694506.1	13.1712	0.00993431	0.204709
GO:0035904	aorta development	biological_process	10	2	0.0235294	22	85	12141	XP_005675097.1,XP_005684557.1	12.985	0.0102176	0.207408
GO:0016051	carbohydrate biosynthetic process	biological_process	5	4	0.0470588	121	85	12141	XP_005677006.1,XP_005682455.1,XP_005684110.1,XP_005709568.1	4.72183	0.0102238	0.207408
GO:0048646	anatomical structure formation involved in morphogenesis	biological_process	4	22	0.258824	1905	85	12141	XP_005675097.1,XP_005675314.1,XP_005675580.1,XP_005677083.1,XP_005678088.1,XP_005684110.1,XP_005684557.1,XP_005684658.1,XP_005686651.1,XP_005688605.1,XP_005688702.1,XP_005690158.1,XP_005690755.1,XP_005691599.1,XP_005693730.1,XP_005694627.1,XP_005695992.1,XP_005696165.1,XP_005697173.1,XP_005699491.1,XP_005699779.1,XP_005709712.1	1.64954	0.0103475	0.208303
GO:0001525	angiogenesis	biological_process	10	7	0.0823529	345	85	12141	XP_005675314.1,XP_005678088.1,XP_005684110.1,XP_005686651.1,XP_005688702.1,XP_005697173.1,XP_005699779.1	2.89811	0.0104418	0.208598
GO:0035272	exocrine system development	biological_process	5	3	0.0352941	65	85	12141	XP_005682455.1,XP_005688605.1,XP_005696165.1	6.5924	0.010588	0.209915
GO:0031984	organelle subcompartment	cellular_component	7	2	0.0212766	22	94	13000	XP_005684110.1,XP_005694506.1	12.5725	0.0108767	0.211967
GO:0044421	extracellular region part	cellular_component	2	11	0.117021	696	94	13000	XP_005674916.1,XP_005677083.1,XP_005684880.1,XP_005690158.1,XP_005690428.1,XP_005693730.1,XP_005695086.1,XP_005696165.1,XP_005696504.1,XP_005699779.1,XP_005709413.1	2.18574	0.0115606	0.211967
GO:0060343	trabecula formation	biological_process	7	2	0.0235294	24	85	12141	XP_005684557.1,XP_005693730.1	11.9029	0.0120982	0.211967
GO:0030057	desmosome	cellular_component	3	2	0.0212766	25	94	13000	XP_005684110.1,XP_005699779.1	11.0638	0.0139288	0.211967
GO:0061217	regulation of mesonephros development	biological_process	9	1	0.0117647	2	85	12141	XP_005709712.1	71.4176	0.0139537	0.211967
GO:0033159	negative regulation of protein import into nucleus, translocation	biological_process	12	1	0.0117647	2	85	12141	XP_005690005.1	71.4176	0.0139537	0.211967
GO:2001170	negative regulation of ATP biosynthetic process	biological_process	13	1	0.0117647	2	85	12141	XP_005676704.1	71.4176	0.0139537	0.211967
GO:2000662	regulation of interleukin-5 secretion	biological_process	10	1	0.0117647	2	85	12141	XP_005709712.1	71.4176	0.0139537	0.211967
GO:2001274	negative regulation of glucose import in response to insulin stimulus	biological_process	12	1	0.0117647	2	85	12141	XP_005676704.1	71.4176	0.0139537	0.211967
GO:0003186	tricuspid valve morphogenesis	biological_process	10	1	0.0117647	2	85	12141	XP_005684557.1	71.4176	0.0139537	0.211967
GO:0009128	purine nucleoside monophosphate catabolic process	biological_process	9	1	0.0117647	2	85	12141	XP_005684880.1	71.4176	0.0139537	0.211967
GO:0072603	interleukin-5 secretion	biological_process	9	1	0.0117647	2	85	12141	XP_005709712.1	71.4176	0.0139537	0.211967
GO:0031100	organ regeneration	biological_process	7	1	0.0117647	2	85	12141	XP_005687910.1	71.4176	0.0139537	0.211967
GO:0060932	His-Purkinje system cell differentiation	biological_process	10	1	0.0117647	2	85	12141	XP_005691599.1	71.4176	0.0139537	0.211967
GO:2000667	positive regulation of interleukin-13 secretion	biological_process	11	1	0.0117647	2	85	12141	XP_005709712.1	71.4176	0.0139537	0.211967
GO:0090296	regulation of mitochondrial DNA replication	biological_process	10	1	0.0117647	2	85	12141	XP_005676704.1	71.4176	0.0139537	0.211967
GO:0061290	canonical Wnt receptor signaling pathway involved in metanephric kidney development	biological_process	10	1	0.0117647	2	85	12141	XP_005709712.1	71.4176	0.0139537	0.211967
GO:0071635	negative regulation of transforming growth factor beta production	biological_process	6	1	0.0117647	2	85	12141	XP_005697173.1	71.4176	0.0139537	0.211967
GO:0019087	transformation of host cell by virus	biological_process	6	1	0.0117647	2	85	12141	XP_005682455.1	71.4176	0.0139537	0.211967
GO:0072611	interleukin-13 secretion	biological_process	9	1	0.0117647	2	85	12141	XP_005709712.1	71.4176	0.0139537	0.211967
GO:2000427	positive regulation of apoptotic cell clearance	biological_process	9	1	0.0117647	2	85	12141	XP_005695086.1	71.4176	0.0139537	0.211967
GO:0007223	Wnt receptor signaling pathway, calcium modulating pathway	biological_process	8	1	0.0117647	2	85	12141	XP_005699491.1	71.4176	0.0139537	0.211967
GO:0061462	protein localization to lysosome	biological_process	8	1	0.0117647	2	85	12141	XP_005678807.1	71.4176	0.0139537	0.211967
GO:1901859	negative regulation of mitochondrial DNA metabolic process	biological_process	9	1	0.0117647	2	85	12141	XP_005676704.1	71.4176	0.0139537	0.211967
GO:0072204	cell-cell signaling involved in metanephros development	biological_process	9	1	0.0117647	2	85	12141	XP_005709712.1	71.4176	0.0139537	0.211967
GO:0061304	retinal blood vessel morphogenesis	biological_process	12	1	0.0117647	2	85	12141	XP_005699491.1	71.4176	0.0139537	0.211967
GO:0003163	sinoatrial node development	biological_process	9	1	0.0117647	2	85	12141	XP_005691599.1	71.4176	0.0139537	0.211967
GO:2000664	positive regulation of interleukin-5 secretion	biological_process	11	1	0.0117647	2	85	12141	XP_005709712.1	71.4176	0.0139537	0.211967
GO:0061289	Wnt receptor signaling pathway involved in kidney development	biological_process	9	1	0.0117647	2	85	12141	XP_005709712.1	71.4176	0.0139537	0.211967
GO:0070346	positive regulation of fat cell proliferation	biological_process	6	1	0.0117647	2	85	12141	XP_005676704.1	71.4176	0.0139537	0.211967
GO:0032911	negative regulation of transforming growth factor beta1 production	biological_process	7	1	0.0117647	2	85	12141	XP_005697173.1	71.4176	0.0139537	0.211967
GO:0060054	positive regulation of epithelial cell proliferation involved in wound healing	biological_process	7	1	0.0117647	2	85	12141	XP_005684110.1	71.4176	0.0139537	0.211967
GO:0060948	cardiac vascular smooth muscle cell development	biological_process	11	1	0.0117647	2	85	12141	XP_005684557.1	71.4176	0.0139537	0.211967
GO:0002572	pro-T cell differentiation	biological_process	11	1	0.0117647	2	85	12141	XP_005709712.1	71.4176	0.0139537	0.211967
GO:0003195	tricuspid valve formation	biological_process	11	1	0.0117647	2	85	12141	XP_005684557.1	71.4176	0.0139537	0.211967
GO:0015817	histidine transport	biological_process	11	1	0.0117647	2	85	12141	XP_005695990.1	71.4176	0.0139537	0.211967
GO:0060995	cell-cell signaling involved in kidney development	biological_process	8	1	0.0117647	2	85	12141	XP_005709712.1	71.4176	0.0139537	0.211967
GO:2000665	regulation of interleukin-13 secretion	biological_process	10	1	0.0117647	2	85	12141	XP_005709712.1	71.4176	0.0139537	0.211967
GO:0043255	regulation of carbohydrate biosynthetic process	biological_process	6	3	0.0352941	72	85	12141	XP_005677006.1,XP_005682455.1,XP_005709568.1	5.95147	0.013961	0.211967
GO:0010962	regulation of glucan biosynthetic process	biological_process	9	2	0.0235294	26	85	12141	XP_005677006.1,XP_005682455.1	10.9873	0.0141179	0.211967
GO:0010907	positive regulation of glucose metabolic process	biological_process	9	2	0.0235294	26	85	12141	XP_005677006.1,XP_005682455.1	10.9873	0.0141179	0.211967
GO:0005979	regulation of glycogen biosynthetic process	biological_process	10	2	0.0235294	26	85	12141	XP_005677006.1,XP_005682455.1	10.9873	0.0141179	0.211967
GO:0005797	Golgi medial cisterna	cellular_component	11	1	0.0106383	2	94	13000	XP_005694506.1	69.1489	0.0144098	0.211967
GO:0030911	TPR domain binding	molecular_function	4	1	0.0105263	2	95	12985	XP_005690005.1	68.3421	0.0145793	0.211967
GO:0003987	acetate-CoA ligase activity	molecular_function	6	1	0.0105263	2	95	12985	XP_005688184.1	68.3421	0.0145793	0.211967
GO:0038036	sphingosine-1-phosphate receptor activity	molecular_function	10	1	0.0105263	2	95	12985	XP_005678088.1	68.3421	0.0145793	0.211967
GO:0005290	L-histidine transmembrane transporter activity	molecular_function	14	1	0.0105263	2	95	12985	XP_005695990.1	68.3421	0.0145793	0.211967
GO:0045125	bioactive lipid receptor activity	molecular_function	9	1	0.0105263	2	95	12985	XP_005678088.1	68.3421	0.0145793	0.211967
GO:0003006	developmental process involved in reproduction	biological_process	3	8	0.0941176	460	85	12141	XP_005677083.1,XP_005682455.1,XP_005684110.1,XP_005691599.1,XP_005697173.1,XP_005699491.1,XP_005699779.1,XP_005709712.1	2.48409	0.0150366	0.217408
GO:0003179	heart valve morphogenesis	biological_process	9	2	0.0235294	27	85	12141	XP_005684557.1,XP_005709712.1	10.5804	0.0151787	0.218257
GO:0044420	extracellular matrix part	cellular_component	2	4	0.0425532	132	94	13000	XP_005693730.1,XP_005696165.1,XP_005696504.1,XP_005697841.1	4.19084	0.0153391	0.219358
GO:0070873	regulation of glycogen metabolic process	biological_process	9	2	0.0235294	28	85	12141	XP_005677006.1,XP_005682455.1	10.2025	0.0162728	0.229013
GO:0048638	regulation of developmental growth	biological_process	4	4	0.0470588	139	85	12141	XP_005682455.1,XP_005684557.1,XP_005694627.1,XP_005697173.1	4.11037	0.0163098	0.229013
GO:0010810	regulation of cell-substrate adhesion	biological_process	5	4	0.0470588	140	85	12141	XP_005674916.1,XP_005693730.1,XP_005697558.1,XP_005699491.1	4.08101	0.016702	0.229013
GO:0003205	cardiac chamber development	biological_process	8	4	0.0470588	140	85	12141	XP_005684557.1,XP_005691599.1,XP_005697173.1,XP_005709712.1	4.08101	0.016702	0.229013
GO:1901699	cellular response to nitrogen compound	biological_process	5	6	0.0705882	294	85	12141	XP_005676704.1,XP_005677006.1,XP_005678807.1,XP_005682455.1,XP_005690005.1,XP_005693730.1	2.91501	0.0169789	0.229013
GO:0003170	heart valve development	biological_process	8	2	0.0235294	29	85	12141	XP_005684557.1,XP_005709712.1	9.85071	0.0173996	0.229013
GO:0043277	apoptotic cell clearance	biological_process	7	2	0.0235294	29	85	12141	XP_005688605.1,XP_005695086.1	9.85071	0.0173996	0.229013
GO:0032885	regulation of polysaccharide biosynthetic process	biological_process	7	2	0.0235294	29	85	12141	XP_005677006.1,XP_005682455.1	9.85071	0.0173996	0.229013
GO:0071354	cellular response to interleukin-6	biological_process	7	2	0.0235294	29	85	12141	XP_005676704.1,XP_005688702.1	9.85071	0.0173996	0.229013
GO:0010906	regulation of glucose metabolic process	biological_process	8	3	0.0352941	79	85	12141	XP_005677006.1,XP_005682455.1,XP_005709568.1	5.42413	0.0178782	0.229013
GO:0003151	outflow tract morphogenesis	biological_process	9	3	0.0352941	80	85	12141	XP_005684557.1,XP_005691599.1,XP_005697173.1	5.35632	0.0184827	0.229013
GO:0006584	catecholamine metabolic process	biological_process	6	2	0.0235294	30	85	12141	XP_005686651.1,XP_005709712.1	9.52235	0.0185586	0.229013
GO:0009712	catechol-containing compound metabolic process	biological_process	5	2	0.0235294	30	85	12141	XP_005686651.1,XP_005709712.1	9.52235	0.0185586	0.229013
GO:0034311	diol metabolic process	biological_process	4	2	0.0235294	30	85	12141	XP_005686651.1,XP_005709712.1	9.52235	0.0185586	0.229013
GO:0016055	Wnt receptor signaling pathway	biological_process	6	6	0.0705882	301	85	12141	XP_005682643.1,XP_005690158.1,XP_005693242.1,XP_005693730.1,XP_005699491.1,XP_005709712.1	2.84722	0.0188402	0.229013
GO:0016202	regulation of striated muscle tissue development	biological_process	8	4	0.0470588	146	85	12141	XP_005684557.1,XP_005691599.1,XP_005697173.1,XP_005709568.1	3.9133	0.0191797	0.229013
GO:0048513	organ development	biological_process	5	28	0.329412	2755	85	12141	XP_005675097.1,XP_005675314.1,XP_005677006.1,XP_005677083.1,XP_005678088.1,XP_005682455.1,XP_005684110.1,XP_005684557.1,XP_005684658.1,XP_005685759.1,XP_005686651.1,XP_005687910.1,XP_005688605.1,XP_005690005.1,XP_005690158.1,XP_005690755.1,XP_005691599.1,XP_005693730.1,XP_005695992.1,XP_005696165.1,XP_005696504.1,XP_005697173.1,XP_005697841.1,XP_005699491.1,XP_005699779.1,XP_005700860.1,XP_005709…	1.45168	0.0193602	0.229013
GO:0043491	protein kinase B signaling cascade	biological_process	7	4	0.0470588	147	85	12141	XP_005677006.1,XP_005682455.1,XP_005696165.1,XP_005709712.1	3.88667	0.0196136	0.229013
GO:1900076	regulation of cellular response to insulin stimulus	biological_process	10	2	0.0235294	31	85	12141	XP_005676704.1,XP_005677006.1	9.21518	0.0197494	0.229013
GO:0032881	regulation of polysaccharide metabolic process	biological_process	6	2	0.0235294	31	85	12141	XP_005677006.1,XP_005682455.1	9.21518	0.0197494	0.229013
GO:0048634	regulation of muscle organ development	biological_process	7	4	0.0470588	149	85	12141	XP_005684557.1,XP_005691599.1,XP_005697173.1,XP_005709568.1	3.8345	0.0204996	0.229013
GO:0003007	heart morphogenesis	biological_process	8	5	0.0588235	225	85	12141	XP_005682455.1,XP_005684557.1,XP_005691599.1,XP_005697173.1,XP_005709712.1	3.17412	0.0207111	0.229013
GO:0009214	cyclic nucleotide catabolic process	biological_process	9	1	0.0117647	3	85	12141	XP_005690005.1	47.6118	0.0208582	0.229013
GO:2000820	negative regulation of transcription from RNA polymerase II promoter involved in smooth muscle cell differentiation	biological_process	12	1	0.0117647	3	85	12141	XP_005684557.1	47.6118	0.0208582	0.229013
GO:0003164	His-Purkinje system development	biological_process	9	1	0.0117647	3	85	12141	XP_005691599.1	47.6118	0.0208582	0.229013
GO:0003166	bundle of His development	biological_process	10	1	0.0117647	3	85	12141	XP_005691599.1	47.6118	0.0208582	0.229013
GO:0072106	regulation of ureteric bud formation	biological_process	10	1	0.0117647	3	85	12141	XP_005709712.1	47.6118	0.0208582	0.229013
GO:2000611	positive regulation of thyroid hormone generation	biological_process	12	1	0.0117647	3	85	12141	XP_005709712.1	47.6118	0.0208582	0.229013
GO:2000609	regulation of thyroid hormone generation	biological_process	11	1	0.0117647	3	85	12141	XP_005709712.1	47.6118	0.0208582	0.229013
GO:0090209	negative regulation of triglyceride metabolic process	biological_process	9	1	0.0117647	3	85	12141	XP_005709568.1	47.6118	0.0208582	0.229013
GO:0072107	positive regulation of ureteric bud formation	biological_process	11	1	0.0117647	3	85	12141	XP_005709712.1	47.6118	0.0208582	0.229013
GO:0070305	response to cGMP	biological_process	6	1	0.0117647	3	85	12141	XP_005690005.1	47.6118	0.0208582	0.229013
GO:0032275	luteinizing hormone secretion	biological_process	10	1	0.0117647	3	85	12141	XP_005691599.1	47.6118	0.0208582	0.229013
GO:0035905	ascending aorta development	biological_process	11	1	0.0117647	3	85	12141	XP_005684557.1	47.6118	0.0208582	0.229013
GO:0035860	glial cell-derived neurotrophic factor receptor signaling pathway	biological_process	8	1	0.0117647	3	85	12141	XP_005709712.1	47.6118	0.0208582	0.229013
GO:0048625	myoblast cell fate commitment	biological_process	7	1	0.0117647	3	85	12141	XP_005686651.1	47.6118	0.0208582	0.229013
GO:0006198	cAMP catabolic process	biological_process	11	1	0.0117647	3	85	12141	XP_005690005.1	47.6118	0.0208582	0.229013
GO:0090520	sphingolipid mediated signaling pathway	biological_process	5	1	0.0117647	3	85	12141	XP_005678088.1	47.6118	0.0208582	0.229013
GO:0071321	cellular response to cGMP	biological_process	7	1	0.0117647	3	85	12141	XP_005690005.1	47.6118	0.0208582	0.229013
GO:0060920	cardiac pacemaker cell differentiation	biological_process	10	1	0.0117647	3	85	12141	XP_005691599.1	47.6118	0.0208582	0.229013
GO:0090005	negative regulation of establishment of protein localization to plasma membrane	biological_process	10	1	0.0117647	3	85	12141	XP_005676704.1	47.6118	0.0208582	0.229013
GO:0003175	tricuspid valve development	biological_process	9	1	0.0117647	3	85	12141	XP_005684557.1	47.6118	0.0208582	0.229013
GO:0035910	ascending aorta morphogenesis	biological_process	12	1	0.0117647	3	85	12141	XP_005684557.1	47.6118	0.0208582	0.229013
GO:2000143	negative regulation of DNA-dependent transcription, initiation	biological_process	11	1	0.0117647	3	85	12141	XP_005684557.1	47.6118	0.0208582	0.229013
GO:0043117	positive regulation of vascular permeability	biological_process	7	1	0.0117647	3	85	12141	XP_005690005.1	47.6118	0.0208582	0.229013
GO:0045978	negative regulation of nucleoside metabolic process	biological_process	8	1	0.0117647	3	85	12141	XP_005676704.1	47.6118	0.0208582	0.229013
GO:0003376	sphingosine-1-phosphate signaling pathway	biological_process	7	1	0.0117647	3	85	12141	XP_005678088.1	47.6118	0.0208582	0.229013
GO:0009125	nucleoside monophosphate catabolic process	biological_process	8	1	0.0117647	3	85	12141	XP_005684880.1	47.6118	0.0208582	0.229013
GO:0060926	cardiac pacemaker cell development	biological_process	11	1	0.0117647	3	85	12141	XP_005691599.1	47.6118	0.0208582	0.229013
GO:1901861	regulation of muscle tissue development	biological_process	5	4	0.0470588	150	85	12141	XP_005684557.1,XP_005691599.1,XP_005697173.1,XP_005709568.1	3.80894	0.0209517	0.229013
GO:0005581	collagen	cellular_component	4	2	0.0212766	31	94	13000	XP_005693730.1,XP_005696504.1	8.92244	0.0209939	0.229013
GO:0019318	hexose metabolic process	biological_process	6	4	0.0470588	151	85	12141	XP_005677006.1,XP_005682455.1,XP_005684110.1,XP_005709568.1	3.78372	0.02141	0.229013
GO:0005662	DNA replication factor A complex	cellular_component	14	1	0.0106383	3	94	13000	XP_005683084.1	46.0993	0.0215375	0.229013
GO:0016011	dystroglycan complex	cellular_component	7	1	0.0106383	3	94	13000	XP_005696165.1	46.0993	0.0215375	0.229013
GO:0005584	collagen type I	cellular_component	6	1	0.0106383	3	94	13000	XP_005693730.1	46.0993	0.0215375	0.229013
GO:0016939	kinesin II complex	cellular_component	11	1	0.0106383	3	94	13000	XP_005688433.1	46.0993	0.0215375	0.229013
GO:0050728	negative regulation of inflammatory response	biological_process	7	3	0.0352941	85	85	12141	XP_005684880.1,XP_005688702.1,XP_005709712.1	5.04125	0.0216748	0.229013
GO:0003810	protein-glutamine gamma-glutamyltransferase activity	molecular_function	6	1	0.0105263	3	95	12985	XP_005688605.1	45.5614	0.0217899	0.229013
GO:0052834	inositol monophosphate phosphatase activity	molecular_function	8	1	0.0105263	3	95	12985	XP_005697289.1	45.5614	0.0217899	0.229013
GO:0008429	phosphatidylethanolamine binding	molecular_function	4	1	0.0105263	3	95	12985	XP_005695086.1	45.5614	0.0217899	0.229013
GO:0030553	cGMP binding	molecular_function	8	1	0.0105263	3	95	12985	XP_005690005.1	45.5614	0.0217899	0.229013
GO:0015174	basic amino acid transmembrane transporter activity	molecular_function	13	1	0.0105263	3	95	12985	XP_005695990.1	45.5614	0.0217899	0.229013
GO:0003691	double-stranded telomeric DNA binding	molecular_function	7	1	0.0105263	3	95	12985	XP_005683084.1	45.5614	0.0217899	0.229013
GO:0032422	purine-rich negative regulatory element binding	molecular_function	7	1	0.0105263	3	95	12985	XP_005683084.1	45.5614	0.0217899	0.229013
GO:0008934	inositol monophosphate 1-phosphatase activity	molecular_function	9	1	0.0105263	3	95	12985	XP_005697289.1	45.5614	0.0217899	0.229013
GO:0000900	translation repressor activity, nucleic acid binding	molecular_function	10	1	0.0105263	3	95	12985	XP_005683084.1	45.5614	0.0217899	0.229013
GO:0071230	cellular response to amino acid stimulus	biological_process	7	2	0.0235294	33	85	12141	XP_005678807.1,XP_005693730.1	8.65668	0.0222243	0.231157
GO:0060045	positive regulation of cardiac muscle cell proliferation	biological_process	12	2	0.0235294	33	85	12141	XP_005684557.1,XP_005697173.1	8.65668	0.0222243	0.231157
GO:0016323	basolateral plasma membrane	cellular_component	6	4	0.0425532	148	94	13000	XP_005684110.1,XP_005693736.1,XP_005697082.1,XP_005700860.1	3.73778	0.0223423	0.231157
GO:0030010	establishment of cell polarity	biological_process	4	3	0.0352941	86	85	12141	XP_005694627.1,XP_005699779.1,XP_005709712.1	4.98263	0.0223472	0.231157
GO:0001078	RNA polymerase II core promoter proximal region sequence-specific DNA binding transcription factor activity involved in negative regulation of transcription	molecular_function	13	2	0.0210526	32	95	12985	XP_005675035.1,XP_005709712.1	8.54276	0.0227831	0.234737
GO:0007548	sex differentiation	biological_process	4	5	0.0588235	232	85	12141	XP_005684110.1,XP_005691599.1,XP_005697173.1,XP_005699491.1,XP_005709712.1	3.07835	0.023281	0.237026
GO:0045428	regulation of nitric oxide biosynthetic process	biological_process	6	2	0.0235294	34	85	12141	XP_005682455.1,XP_005688702.1	8.40208	0.0235074	0.237026
GO:0070741	response to interleukin-6	biological_process	5	2	0.0235294	34	85	12141	XP_005676704.1,XP_005688702.1	8.40208	0.0235074	0.237026
GO:0061383	trabecula morphogenesis	biological_process	4	2	0.0235294	34	85	12141	XP_005684557.1,XP_005693730.1	8.40208	0.0235074	0.237026
GO:0005615	extracellular space	cellular_component	3	8	0.0851064	484	94	13000	XP_005674916.1,XP_005690158.1,XP_005690428.1,XP_005693730.1,XP_005695086.1,XP_005696165.1,XP_005699779.1,XP_005709413.1	2.28592	0.0237528	0.237026
GO:0050877	neurological system process	biological_process	4	12	0.141176	908	85	12141	XP_005675314.1,XP_005684658.1,XP_005686651.1,XP_005693730.1,XP_005693736.1,XP_005695992.1,XP_005696165.1,XP_005696504.1,XP_005697082.1,XP_005699491.1,XP_005699779.1,XP_005700860.1	1.88769	0.0237983	0.237026
GO:0042169	SH2 domain binding	molecular_function	4	2	0.0210526	33	95	12985	XP_005682455.1,XP_005696165.1	8.28389	0.024139	0.237026
GO:0051291	protein heterooligomerization	biological_process	7	2	0.0235294	35	85	12141	XP_005682455.1,XP_005693730.1	8.16202	0.0248204	0.237026
GO:0014888	striated muscle adaptation	biological_process	6	2	0.0235294	35	85	12141	XP_005684557.1,XP_005697173.1	8.16202	0.0248204	0.237026
GO:0005978	glycogen biosynthetic process	biological_process	9	2	0.0235294	35	85	12141	XP_005677006.1,XP_005682455.1	8.16202	0.0248204	0.237026
GO:0009250	glucan biosynthetic process	biological_process	8	2	0.0235294	35	85	12141	XP_005677006.1,XP_005682455.1	8.16202	0.0248204	0.237026
GO:0060412	ventricular septum morphogenesis	biological_process	11	2	0.0235294	35	85	12141	XP_005684557.1,XP_005691599.1	8.16202	0.0248204	0.237026
GO:0005178	integrin binding	molecular_function	4	3	0.0315789	86	95	12985	XP_005695086.1,XP_005697558.1,XP_005699779.1	4.76805	0.0250897	0.237026
GO:0051270	regulation of cellular component movement	biological_process	4	9	0.105882	606	85	12141	XP_005675097.1,XP_005677006.1,XP_005682455.1,XP_005684110.1,XP_005693730.1,XP_005696165.1,XP_005699779.1,XP_005709413.1,XP_005709712.1	2.12132	0.025523	0.237026
GO:0001227	RNA polymerase II transcription regulatory region sequence-specific DNA binding transcription factor activity involved in negative regulation of transcription	molecular_function	12	2	0.0210526	34	95	12985	XP_005675035.1,XP_005709712.1	8.04025	0.0255274	0.237026
GO:0000979	RNA polymerase II core promoter sequence-specific DNA binding	molecular_function	9	2	0.0210526	34	95	12985	XP_005697173.1,XP_005709712.1	8.04025	0.0255274	0.237026
GO:0008037	cell recognition	biological_process	3	3	0.0352941	91	85	12141	XP_005675314.1,XP_005684110.1,XP_005695086.1	4.70886	0.025879	0.237026
GO:0010676	positive regulation of cellular carbohydrate metabolic process	biological_process	7	2	0.0235294	36	85	12141	XP_005677006.1,XP_005682455.1	7.93529	0.0261626	0.237026
GO:0021952	central nervous system projection neuron axonogenesis	biological_process	14	2	0.0235294	36	85	12141	XP_005675314.1,XP_005690158.1	7.93529	0.0261626	0.237026
GO:0030334	regulation of cell migration	biological_process	6	8	0.0941176	511	85	12141	XP_005675097.1,XP_005677006.1,XP_005682455.1,XP_005693730.1,XP_005696165.1,XP_005699779.1,XP_005709413.1,XP_005709712.1	2.23617	0.02637	0.237026
GO:0055013	cardiac muscle cell development	biological_process	10	2	0.0235294	37	85	12141	XP_005684557.1,XP_005691599.1	7.72083	0.0275338	0.237026
GO:0071229	cellular response to acid	biological_process	5	2	0.0235294	37	85	12141	XP_005678807.1,XP_005693730.1	7.72083	0.0275338	0.237026
GO:0035360	positive regulation of peroxisome proliferator activated receptor signaling pathway	biological_process	8	1	0.0117647	4	85	12141	XP_005688702.1	35.7088	0.0277149	0.237026
GO:2001171	positive regulation of ATP biosynthetic process	biological_process	13	1	0.0117647	4	85	12141	XP_005676704.1	35.7088	0.0277149	0.237026
GO:2000980	regulation of inner ear receptor cell differentiation	biological_process	11	1	0.0117647	4	85	12141	XP_005684557.1	35.7088	0.0277149	0.237026
GO:0007341	penetration of zona pellucida	biological_process	6	1	0.0117647	4	85	12141	XP_005684110.1	35.7088	0.0277149	0.237026
GO:0002082	regulation of oxidative phosphorylation	biological_process	8	1	0.0117647	4	85	12141	XP_005696292.1	35.7088	0.0277149	0.237026
GO:0060286	flagellar cell motility	biological_process	6	1	0.0117647	4	85	12141	XP_005686988.1	35.7088	0.0277149	0.237026
GO:2000210	positive regulation of anoikis	biological_process	8	1	0.0117647	4	85	12141	XP_005709568.1	35.7088	0.0277149	0.237026
GO:0002523	leukocyte migration involved in inflammatory response	biological_process	7	1	0.0117647	4	85	12141	XP_005699779.1	35.7088	0.0277149	0.237026
GO:0046884	follicle-stimulating hormone secretion	biological_process	10	1	0.0117647	4	85	12141	XP_005691599.1	35.7088	0.0277149	0.237026
GO:0090292	nuclear matrix anchoring at nuclear membrane	biological_process	9	1	0.0117647	4	85	12141	XP_005685030.1	35.7088	0.0277149	0.237026
GO:0048250	mitochondrial iron ion transport	biological_process	10	1	0.0117647	4	85	12141	XP_005684068.1	35.7088	0.0277149	0.237026
GO:0060414	aorta smooth muscle tissue morphogenesis	biological_process	12	1	0.0117647	4	85	12141	XP_005675097.1	35.7088	0.0277149	0.237026
GO:0043619	regulation of transcription from RNA polymerase II promoter in response to oxidative stress	biological_process	12	1	0.0117647	4	85	12141	XP_005686651.1	35.7088	0.0277149	0.237026
GO:0003176	aortic valve development	biological_process	9	1	0.0117647	4	85	12141	XP_005709712.1	35.7088	0.0277149	0.237026
GO:0051290	protein heterotetramerization	biological_process	8	1	0.0117647	4	85	12141	XP_005682455.1	35.7088	0.0277149	0.237026
GO:0070341	fat cell proliferation	biological_process	3	1	0.0117647	4	85	12141	XP_005676704.1	35.7088	0.0277149	0.237026
GO:0051891	positive regulation of cardioblast differentiation	biological_process	11	1	0.0117647	4	85	12141	XP_005697173.1	35.7088	0.0277149	0.237026
GO:0003180	aortic valve morphogenesis	biological_process	10	1	0.0117647	4	85	12141	XP_005709712.1	35.7088	0.0277149	0.237026
GO:0031987	locomotion involved in locomotory behavior	biological_process	5	1	0.0117647	4	85	12141	XP_005699491.1	35.7088	0.0277149	0.237026
GO:0045631	regulation of mechanoreceptor differentiation	biological_process	10	1	0.0117647	4	85	12141	XP_005684557.1	35.7088	0.0277149	0.237026
GO:0042701	progesterone secretion	biological_process	10	1	0.0117647	4	85	12141	XP_005699491.1	35.7088	0.0277149	0.237026
GO:0070344	regulation of fat cell proliferation	biological_process	5	1	0.0117647	4	85	12141	XP_005676704.1	35.7088	0.0277149	0.237026
GO:0071973	bacterial-type flagellar cell motility	biological_process	7	1	0.0117647	4	85	12141	XP_005686988.1	35.7088	0.0277149	0.237026
GO:0043578	nuclear matrix organization	biological_process	5	1	0.0117647	4	85	12141	XP_005685030.1	35.7088	0.0277149	0.237026
GO:0042421	norepinephrine biosynthetic process	biological_process	8	1	0.0117647	4	85	12141	XP_005709712.1	35.7088	0.0277149	0.237026
GO:0060267	positive regulation of respiratory burst	biological_process	5	1	0.0117647	4	85	12141	XP_005682455.1	35.7088	0.0277149	0.237026
GO:0045607	regulation of auditory receptor cell differentiation	biological_process	12	1	0.0117647	4	85	12141	XP_005684557.1	35.7088	0.0277149	0.237026
GO:2000679	positive regulation of transcription regulatory region DNA binding	biological_process	8	1	0.0117647	4	85	12141	XP_005709712.1	35.7088	0.0277149	0.237026
GO:0021540	corpus callosum morphogenesis	biological_process	15	1	0.0117647	4	85	12141	XP_005690158.1	35.7088	0.0277149	0.237026
GO:0060977	coronary vasculature morphogenesis	biological_process	10	1	0.0117647	4	85	12141	XP_005684557.1	35.7088	0.0277149	0.237026
GO:0000788	nuclear nucleosome	cellular_component	13	1	0.0106383	4	94	13000	XP_005687700.1	34.5745	0.0286142	0.237488
GO:0033010	paranodal junction	cellular_component	3	1	0.0106383	4	94	13000	XP_005699779.1	34.5745	0.0286142	0.237488
GO:0060445	branching involved in salivary gland morphogenesis	biological_process	9	2	0.0235294	38	85	12141	XP_005688605.1,XP_005696165.1	7.51765	0.0289334	0.237488
GO:0046677	response to antibiotic	biological_process	4	2	0.0235294	38	85	12141	XP_005677083.1,XP_005694506.1	7.51765	0.0289334	0.237488
GO:0010812	negative regulation of cell-substrate adhesion	biological_process	6	2	0.0235294	38	85	12141	XP_005693730.1,XP_005699491.1	7.51765	0.0289334	0.237488
GO:0004118	cGMP-stimulated cyclic-nucleotide phosphodiesterase activity	molecular_function	9	1	0.0105263	4	95	12985	XP_005690005.1	34.1711	0.0289482	0.237488
GO:0003831	beta-N-acetylglucosaminylglycopeptide beta-1,4-galactosyltransferase activity	molecular_function	8	1	0.0105263	4	95	12985	XP_005684110.1	34.1711	0.0289482	0.237488
GO:0003696	satellite DNA binding	molecular_function	6	1	0.0105263	4	95	12985	XP_005684557.1	34.1711	0.0289482	0.237488
GO:0045118	azole transporter activity	molecular_function	7	1	0.0105263	4	95	12985	XP_005695990.1	34.1711	0.0289482	0.237488
GO:1901474	azole transmembrane transporter activity	molecular_function	8	1	0.0105263	4	95	12985	XP_005695990.1	34.1711	0.0289482	0.237488
GO:0035939	microsatellite binding	molecular_function	7	1	0.0105263	4	95	12985	XP_005684557.1	34.1711	0.0289482	0.237488
GO:0015280	ligand-gated sodium channel activity	molecular_function	14	1	0.0105263	4	95	12985	XP_005681075.1	34.1711	0.0289482	0.237488
GO:0048731	system development	biological_process	4	34	0.4	3625	85	12141	XP_005675097.1,XP_005675314.1,XP_005677006.1,XP_005677083.1,XP_005678088.1,XP_005682455.1,XP_005683084.1,XP_005683168.1,XP_005684110.1,XP_005684557.1,XP_005684658.1,XP_005685759.1,XP_005686651.1,XP_005687910.1,XP_005688605.1,XP_005688702.1,XP_005690005.1,XP_005690158.1,XP_005690755.1,XP_005691599.1,XP_005693730.1,XP_005693736.1,XP_005694627.1,XP_005695992.1,XP_005696165.1,XP_005696504.1,XP_005697…	1.3397	0.0289486	0.237488
GO:0045165	cell fate commitment	biological_process	5	5	0.0588235	247	85	12141	XP_005684557.1,XP_005686651.1,XP_005691599.1,XP_005697173.1,XP_005709712.1	2.8914	0.0294639	0.240462
GO:0030879	mammary gland development	biological_process	7	4	0.0470588	167	85	12141	XP_005677006.1,XP_005684110.1,XP_005691599.1,XP_005709712.1	3.4212	0.0295869	0.240462
GO:0022612	gland morphogenesis	biological_process	7	4	0.0470588	167	85	12141	XP_005684110.1,XP_005688605.1,XP_005691599.1,XP_005696165.1	3.4212	0.0295869	0.240462
GO:0030054	cell junction	cellular_component	1	8	0.0851064	506	94	13000	XP_005676998.1,XP_005677379.1,XP_005684110.1,XP_005685777.1,XP_005696165.1,XP_005697082.1,XP_005699491.1,XP_005699779.1	2.18653	0.0299059	0.242302
GO:0034446	substrate adhesion-dependent cell spreading	biological_process	7	2	0.0235294	39	85	12141	XP_005675314.1,XP_005699491.1	7.32489	0.030361	0.243047
GO:0019048	virus-host interaction	biological_process	5	2	0.0235294	39	85	12141	XP_005682455.1,XP_005696165.1	7.32489	0.030361	0.243047
GO:0006487	protein N-linked glycosylation	biological_process	8	2	0.0235294	39	85	12141	XP_005676261.1,XP_005684110.1	7.32489	0.030361	0.243047
GO:0000981	sequence-specific DNA binding RNA polymerase II transcription factor activity	molecular_function	11	5	0.0526316	238	95	12985	XP_005675035.1,XP_005684557.1,XP_005686651.1,XP_005697173.1,XP_005709712.1	2.87152	0.0303693	0.243047
GO:0032993	protein-DNA complex	cellular_component	2	2	0.0212766	38	94	13000	XP_005683084.1,XP_005687700.1	7.27884	0.0307233	0.245131
GO:0048732	gland development	biological_process	6	6	0.0705882	338	85	12141	XP_005677006.1,XP_005684110.1,XP_005688605.1,XP_005691599.1,XP_005696165.1,XP_005709712.1	2.53554	0.0310261	0.246794
GO:0005996	monosaccharide metabolic process	biological_process	5	4	0.0470588	170	85	12141	XP_005677006.1,XP_005682455.1,XP_005684110.1,XP_005709568.1	3.36083	0.0312999	0.247468
GO:0048738	cardiac muscle tissue development	biological_process	8	4	0.0470588	170	85	12141	XP_005684557.1,XP_005691599.1,XP_005697173.1,XP_005709568.1	3.36083	0.0312999	0.247468
GO:0071456	cellular response to hypoxia	biological_process	7	2	0.0235294	40	85	12141	XP_005688702.1,XP_005697173.1	7.14176	0.0318161	0.247652
GO:0036294	cellular response to decreased oxygen levels	biological_process	6	2	0.0235294	40	85	12141	XP_005688702.1,XP_005697173.1	7.14176	0.0318161	0.247652
GO:0055006	cardiac cell development	biological_process	9	2	0.0235294	40	85	12141	XP_005684557.1,XP_005691599.1	7.14176	0.0318161	0.247652
GO:0010565	regulation of cellular ketone metabolic process	biological_process	5	3	0.0352941	99	85	12141	XP_005677006.1,XP_005709568.1,XP_005709712.1	4.32834	0.0321171	0.247652
GO:0001709	cell fate determination	biological_process	6	2	0.0235294	41	85	12141	XP_005697173.1,XP_005709712.1	6.96758	0.0332982	0.247652
GO:0033692	cellular polysaccharide biosynthetic process	biological_process	7	2	0.0235294	41	85	12141	XP_005677006.1,XP_005682455.1	6.96758	0.0332982	0.247652
GO:0006954	inflammatory response	biological_process	4	6	0.0705882	344	85	12141	XP_005684110.1,XP_005684880.1,XP_005688702.1,XP_005695913.1,XP_005699779.1,XP_005709712.1	2.49131	0.0333967	0.247652
GO:0023061	signal release	biological_process	6	5	0.0588235	257	85	12141	XP_005677006.1,XP_005691599.1,XP_005699350.1,XP_005699491.1,XP_005709712.1	2.7789	0.0341142	0.247652
GO:0003001	generation of a signal involved in cell-cell signaling	biological_process	5	5	0.0588235	257	85	12141	XP_005677006.1,XP_005691599.1,XP_005699350.1,XP_005699491.1,XP_005709712.1	2.7789	0.0341142	0.247652
GO:0042790	transcription of nuclear large rRNA transcript from RNA polymerase I promoter	biological_process	10	1	0.0117647	5	85	12141	XP_005683410.1	28.5671	0.0345242	0.247652
GO:0006868	glutamine transport	biological_process	11	1	0.0117647	5	85	12141	XP_005695990.1	28.5671	0.0345242	0.247652
GO:0035799	ureter maturation	biological_process	8	1	0.0117647	5	85	12141	XP_005709712.1	28.5671	0.0345242	0.247652
GO:0045764	positive regulation of cellular amino acid metabolic process	biological_process	9	1	0.0117647	5	85	12141	XP_005709712.1	28.5671	0.0345242	0.247652
GO:0002318	myeloid progenitor cell differentiation	biological_process	9	1	0.0117647	5	85	12141	XP_005699779.1	28.5671	0.0345242	0.247652
GO:0006085	acetyl-CoA biosynthetic process	biological_process	7	1	0.0117647	5	85	12141	XP_005688184.1	28.5671	0.0345242	0.247652
GO:0035912	dorsal aorta morphogenesis	biological_process	12	1	0.0117647	5	85	12141	XP_005684557.1	28.5671	0.0345242	0.247652
GO:0006590	thyroid hormone generation	biological_process	10	1	0.0117647	5	85	12141	XP_005709712.1	28.5671	0.0345242	0.247652
GO:0097011	cellular response to granulocyte macrophage colony-stimulating factor stimulus	biological_process	7	1	0.0117647	5	85	12141	XP_005690005.1	28.5671	0.0345242	0.247652
GO:0033600	negative regulation of mammary gland epithelial cell proliferation	biological_process	11	1	0.0117647	5	85	12141	XP_005709712.1	28.5671	0.0345242	0.247652
GO:0060676	ureteric bud formation	biological_process	9	1	0.0117647	5	85	12141	XP_005709712.1	28.5671	0.0345242	0.247652
GO:0048799	organ maturation	biological_process	6	1	0.0117647	5	85	12141	XP_005709712.1	28.5671	0.0345242	0.247652
GO:2000425	regulation of apoptotic cell clearance	biological_process	8	1	0.0117647	5	85	12141	XP_005695086.1	28.5671	0.0345242	0.247652
GO:0006012	galactose metabolic process	biological_process	7	1	0.0117647	5	85	12141	XP_005684110.1	28.5671	0.0345242	0.247652
GO:0045979	positive regulation of nucleoside metabolic process	biological_process	8	1	0.0117647	5	85	12141	XP_005676704.1	28.5671	0.0345242	0.247652
GO:2001169	regulation of ATP biosynthetic process	biological_process	12	1	0.0117647	5	85	12141	XP_005676704.1	28.5671	0.0345242	0.247652
GO:0003199	endocardial cushion to mesenchymal transition involved in heart valve formation	biological_process	12	1	0.0117647	5	85	12141	XP_005684557.1	28.5671	0.0345242	0.247652
GO:0090500	endocardial cushion to mesenchymal transition	biological_process	11	1	0.0117647	5	85	12141	XP_005684557.1	28.5671	0.0345242	0.247652
GO:0097012	response to granulocyte macrophage colony-stimulating factor stimulus	biological_process	5	1	0.0117647	5	85	12141	XP_005690005.1	28.5671	0.0345242	0.247652
GO:0071481	cellular response to X-ray	biological_process	7	1	0.0117647	5	85	12141	XP_005709712.1	28.5671	0.0345242	0.247652
GO:0060923	cardiac muscle cell fate commitment	biological_process	10	1	0.0117647	5	85	12141	XP_005691599.1	28.5671	0.0345242	0.247652
GO:0046324	regulation of glucose import	biological_process	10	2	0.0235294	42	85	12141	XP_005676704.1,XP_005677006.1	6.80168	0.034807	0.247652
GO:0045913	positive regulation of carbohydrate metabolic process	biological_process	6	2	0.0235294	42	85	12141	XP_005677006.1,XP_005682455.1	6.80168	0.034807	0.247652
GO:0043200	response to amino acid stimulus	biological_process	5	2	0.0235294	42	85	12141	XP_005678807.1,XP_005693730.1	6.80168	0.034807	0.247652
GO:2000145	regulation of cell motility	biological_process	5	8	0.0941176	540	85	12141	XP_005675097.1,XP_005677006.1,XP_005682455.1,XP_005693730.1,XP_005696165.1,XP_005699779.1,XP_005709413.1,XP_005709712.1	2.11608	0.0349804	0.247652
GO:0071953	elastic fiber	cellular_component	3	1	0.0106383	5	94	13000	XP_005697841.1	27.6596	0.0356402	0.247652
GO:0005736	DNA-directed RNA polymerase I complex	cellular_component	12	1	0.0106383	5	94	13000	XP_005686766.1	27.6596	0.0356402	0.247652
GO:0030313	cell envelope	cellular_component	4	1	0.0106383	5	94	13000	XP_005696165.1	27.6596	0.0356402	0.247652
GO:0005899	insulin receptor complex	cellular_component	8	1	0.0106383	5	94	13000	XP_005682455.1	27.6596	0.0356402	0.247652
GO:0009279	cell outer membrane	cellular_component	6	1	0.0106383	5	94	13000	XP_005696165.1	27.6596	0.0356402	0.247652
GO:0031045	dense core granule	cellular_component	10	1	0.0106383	5	94	13000	XP_005693011.1	27.6596	0.0356402	0.247652
GO:0044462	external encapsulating structure part	cellular_component	5	1	0.0106383	5	94	13000	XP_005696165.1	27.6596	0.0356402	0.247652
GO:0043230	extracellular organelle	cellular_component	3	3	0.0319149	100	94	13000	XP_005677083.1,XP_005684880.1,XP_005695086.1	4.14894	0.0357978	0.247652
GO:0065010	extracellular membrane-bounded organelle	cellular_component	4	3	0.0319149	100	94	13000	XP_005677083.1,XP_005684880.1,XP_005695086.1	4.14894	0.0357978	0.247652
GO:0005576	extracellular region	cellular_component	1	11	0.117021	827	94	13000	XP_005674916.1,XP_005677083.1,XP_005684880.1,XP_005690158.1,XP_005690428.1,XP_005693730.1,XP_005695086.1,XP_005696165.1,XP_005696504.1,XP_005699779.1,XP_005709413.1	1.83951	0.0359687	0.247652
GO:0030371	translation repressor activity	molecular_function	9	1	0.0105263	5	95	12985	XP_005683084.1	27.3368	0.0360548	0.247652
GO:0015245	fatty acid transporter activity	molecular_function	11	1	0.0105263	5	95	12985	XP_005675660.1	27.3368	0.0360548	0.247652
GO:0008140	cAMP response element binding protein binding	molecular_function	13	1	0.0105263	5	95	12985	XP_005709568.1	27.3368	0.0360548	0.247652
GO:0015186	L-glutamine transmembrane transporter activity	molecular_function	14	1	0.0105263	5	95	12985	XP_005695990.1	27.3368	0.0360548	0.247652
GO:0004687	myosin light chain kinase activity	molecular_function	10	1	0.0105263	5	95	12985	XP_005675097.1	27.3368	0.0360548	0.247652
GO:0005381	iron ion transmembrane transporter activity	molecular_function	12	1	0.0105263	5	95	12985	XP_005684068.1	27.3368	0.0360548	0.247652
GO:0018958	phenol-containing compound metabolic process	biological_process	4	2	0.0235294	43	85	12141	XP_005686651.1,XP_005709712.1	6.6435	0.036342	0.248321
GO:0006809	nitric oxide biosynthetic process	biological_process	5	2	0.0235294	43	85	12141	XP_005682455.1,XP_005688702.1	6.6435	0.036342	0.248321
GO:0048729	tissue morphogenesis	biological_process	4	9	0.105882	647	85	12141	XP_005675097.1,XP_005684110.1,XP_005684557.1,XP_005685759.1,XP_005688605.1,XP_005691599.1,XP_005693730.1,XP_005696165.1,XP_005709712.1	1.98689	0.0366684	0.249899
GO:0060021	palate development	biological_process	3	3	0.0352941	105	85	12141	XP_005675314.1,XP_005690755.1,XP_005691599.1	4.08101	0.0372663	0.251838
GO:0010675	regulation of cellular carbohydrate metabolic process	biological_process	6	3	0.0352941	105	85	12141	XP_005677006.1,XP_005682455.1,XP_005709568.1	4.08101	0.0372663	0.251838
GO:0061061	muscle structure development	biological_process	3	8	0.0941176	547	85	12141	XP_005675097.1,XP_005684557.1,XP_005685030.1,XP_005686651.1,XP_005691599.1,XP_005697173.1,XP_005697841.1,XP_005709568.1	2.089	0.0373164	0.251838
GO:0005578	proteinaceous extracellular matrix	cellular_component	3	4	0.0425532	174	94	13000	XP_005674916.1,XP_005693730.1,XP_005696165.1,XP_005696504.1	3.17926	0.0373379	0.251838
GO:0071453	cellular response to oxygen levels	biological_process	5	2	0.0235294	44	85	12141	XP_005688702.1,XP_005697173.1	6.49251	0.0379028	0.252283
GO:0030199	collagen fibril organization	biological_process	5	2	0.0235294	44	85	12141	XP_005693730.1,XP_005696504.1	6.49251	0.0379028	0.252283
GO:0046209	nitric oxide metabolic process	biological_process	3	2	0.0235294	44	85	12141	XP_005682455.1,XP_005688702.1	6.49251	0.0379028	0.252283
GO:0032403	protein complex binding	molecular_function	3	5	0.0526316	253	95	12985	XP_005677006.1,XP_005695086.1,XP_005695992.1,XP_005697558.1,XP_005699779.1	2.70127	0.0379925	0.252283
GO:0010243	response to organic nitrogen	biological_process	4	6	0.0705882	355	85	12141	XP_005676704.1,XP_005677006.1,XP_005678807.1,XP_005682455.1,XP_005690005.1,XP_005693730.1	2.41412	0.0380438	0.252283
GO:0032869	cellular response to insulin stimulus	biological_process	9	3	0.0352941	106	85	12141	XP_005676704.1,XP_005677006.1,XP_005682455.1	4.04251	0.0381634	0.252283
GO:0008284	positive regulation of cell proliferation	biological_process	5	9	0.105882	653	85	12141	XP_005676704.1,XP_005677006.1,XP_005678088.1,XP_005683084.1,XP_005684110.1,XP_005684557.1,XP_005690755.1,XP_005691599.1,XP_005697173.1	1.96863	0.0385435	0.252283
GO:0005795	Golgi stack	cellular_component	9	2	0.0212766	43	94	13000	XP_005684110.1,XP_005694506.1	6.43246	0.0385606	0.252283
GO:0005518	collagen binding	molecular_function	3	2	0.0210526	43	95	12985	XP_005674916.1,XP_005709413.1	6.35741	0.0393908	0.252283
GO:0042451	purine nucleoside biosynthetic process	biological_process	8	2	0.0235294	45	85	12141	XP_005676704.1,XP_005684880.1	6.34824	0.0394888	0.252283
GO:0046129	purine ribonucleoside biosynthetic process	biological_process	9	2	0.0235294	45	85	12141	XP_005676704.1,XP_005684880.1	6.34824	0.0394888	0.252283
GO:0000271	polysaccharide biosynthetic process	biological_process	6	2	0.0235294	45	85	12141	XP_005677006.1,XP_005682455.1	6.34824	0.0394888	0.252283
GO:0046323	glucose import	biological_process	9	2	0.0235294	45	85	12141	XP_005676704.1,XP_005677006.1	6.34824	0.0394888	0.252283
GO:0036075	replacement ossification	biological_process	4	2	0.0235294	45	85	12141	XP_005677083.1,XP_005693730.1	6.34824	0.0394888	0.252283
GO:0060043	regulation of cardiac muscle cell proliferation	biological_process	11	2	0.0235294	45	85	12141	XP_005684557.1,XP_005697173.1	6.34824	0.0394888	0.252283
GO:0048639	positive regulation of developmental growth	biological_process	5	2	0.0235294	45	85	12141	XP_005682455.1,XP_005694627.1	6.34824	0.0394888	0.252283
GO:0001958	endochondral ossification	biological_process	10	2	0.0235294	45	85	12141	XP_005677083.1,XP_005693730.1	6.34824	0.0394888	0.252283
GO:0006109	regulation of carbohydrate metabolic process	biological_process	5	3	0.0352941	108	85	12141	XP_005677006.1,XP_005682455.1,XP_005709568.1	3.96765	0.0399905	0.252283
GO:0046546	development of primary male sexual characteristics	biological_process	6	3	0.0352941	108	85	12141	XP_005691599.1,XP_005697173.1,XP_005709712.1	3.96765	0.0399905	0.252283
GO:0035907	dorsal aorta development	biological_process	11	1	0.0117647	6	85	12141	XP_005684557.1	23.8059	0.0412864	0.252283
GO:0036072	direct ossification	biological_process	4	1	0.0117647	6	85	12141	XP_005693730.1	23.8059	0.0412864	0.252283
GO:1901858	regulation of mitochondrial DNA metabolic process	biological_process	8	1	0.0117647	6	85	12141	XP_005676704.1	23.8059	0.0412864	0.252283
GO:0032000	positive regulation of fatty acid beta-oxidation	biological_process	12	1	0.0117647	6	85	12141	XP_005677006.1	23.8059	0.0412864	0.252283
GO:0060605	tube lumen cavitation	biological_process	7	1	0.0117647	6	85	12141	XP_005688605.1	23.8059	0.0412864	0.252283
GO:0051561	elevation of mitochondrial calcium ion concentration	biological_process	11	1	0.0117647	6	85	12141	XP_005699350.1	23.8059	0.0412864	0.252283
GO:0060017	parathyroid gland development	biological_process	7	1	0.0117647	6	85	12141	XP_005709712.1	23.8059	0.0412864	0.252283
GO:0060662	salivary gland cavitation	biological_process	9	1	0.0117647	6	85	12141	XP_005688605.1	23.8059	0.0412864	0.252283
GO:0035426	extracellular matrix-cell signaling	biological_process	4	1	0.0117647	6	85	12141	XP_005699491.1	23.8059	0.0412864	0.252283
GO:0015802	basic amino acid transport	biological_process	10	1	0.0117647	6	85	12141	XP_005695990.1	23.8059	0.0412864	0.252283
GO:0060911	cardiac cell fate commitment	biological_process	9	1	0.0117647	6	85	12141	XP_005691599.1	23.8059	0.0412864	0.252283
GO:0003150	muscular septum morphogenesis	biological_process	12	1	0.0117647	6	85	12141	XP_005684557.1	23.8059	0.0412864	0.252283
GO:0035457	cellular response to interferon-alpha	biological_process	7	1	0.0117647	6	85	12141	XP_005709712.1	23.8059	0.0412864	0.252283
GO:0006521	regulation of cellular amino acid metabolic process	biological_process	8	1	0.0117647	6	85	12141	XP_005709712.1	23.8059	0.0412864	0.252283
GO:0032060	bleb assembly	biological_process	5	1	0.0117647	6	85	12141	XP_005675097.1	23.8059	0.0412864	0.252283
GO:0010159	specification of organ position	biological_process	7	1	0.0117647	6	85	12141	XP_005691599.1	23.8059	0.0412864	0.252283
GO:0001957	intramembranous ossification	biological_process	5	1	0.0117647	6	85	12141	XP_005693730.1	23.8059	0.0412864	0.252283
GO:0032274	gonadotropin secretion	biological_process	9	1	0.0117647	6	85	12141	XP_005691599.1	23.8059	0.0412864	0.252283
GO:0006607	NLS-bearing substrate import into nucleus	biological_process	10	1	0.0117647	6	85	12141	XP_005696165.1	23.8059	0.0412864	0.252283
GO:0060596	mammary placode formation	biological_process	10	1	0.0117647	6	85	12141	XP_005691599.1	23.8059	0.0412864	0.252283
GO:2001275	positive regulation of glucose import in response to insulin stimulus	biological_process	12	1	0.0117647	6	85	12141	XP_005677006.1	23.8059	0.0412864	0.252283
GO:0010817	regulation of hormone levels	biological_process	3	5	0.0588235	271	85	12141	XP_005677006.1,XP_005691599.1,XP_005699350.1,XP_005699491.1,XP_005709712.1	2.63534	0.0413563	0.252283
GO:0000786	nucleosome	cellular_component	10	1	0.0106383	6	94	13000	XP_005687700.1	23.0496	0.0426159	0.259362
GO:0055021	regulation of cardiac muscle tissue growth	biological_process	10	2	0.0235294	47	85	12141	XP_005684557.1,XP_005697173.1	6.0781	0.0427354	0.259486
GO:0090484	drug transporter activity	molecular_function	6	1	0.0105263	6	95	12985	XP_005695990.1	22.7807	0.0431098	0.25995
GO:0031994	insulin-like growth factor I binding	molecular_function	5	1	0.0105263	6	95	12985	XP_005682455.1	22.7807	0.0431098	0.25995
GO:0016405	CoA-ligase activity	molecular_function	5	1	0.0105263	6	95	12985	XP_005688184.1	22.7807	0.0431098	0.25995
GO:1901659	glycosyl compound biosynthetic process	biological_process	4	2	0.0235294	48	85	12141	XP_005676704.1,XP_005684880.1	5.95147	0.044395	0.265862
GO:0042455	ribonucleoside biosynthetic process	biological_process	8	2	0.0235294	48	85	12141	XP_005676704.1,XP_005684880.1	5.95147	0.044395	0.265862
GO:0009163	nucleoside biosynthetic process	biological_process	7	2	0.0235294	48	85	12141	XP_005676704.1,XP_005684880.1	5.95147	0.044395	0.265862
GO:0050840	extracellular matrix binding	molecular_function	2	2	0.0210526	46	95	12985	XP_005687184.1,XP_005697841.1	5.94279	0.0445202	0.266003
GO:0003231	cardiac ventricle development	biological_process	9	3	0.0352941	114	85	12141	XP_005684557.1,XP_005691599.1,XP_005709712.1	3.75882	0.0457337	0.268227
GO:0032502	developmental process	biological_process	1	40	0.470588	4561	85	12141	XP_005675097.1,XP_005675314.1,XP_005675580.1,XP_005676704.1,XP_005677006.1,XP_005677083.1,XP_005678088.1,XP_005679356.1,XP_005681213.1,XP_005682455.1,XP_005683084.1,XP_005683168.1,XP_005684110.1,XP_005684557.1,XP_005684658.1,XP_005685030.1,XP_005685759.1,XP_005686651.1,XP_005687910.1,XP_005688605.1,XP_005688702.1,XP_005690005.1,XP_005690158.1,XP_005690429.1,XP_005690755.1,XP_005691599.1,XP_005693…	1.25267	0.0457779	0.268227
GO:0002526	acute inflammatory response	biological_process	5	2	0.0235294	49	85	12141	XP_005684110.1,XP_005695913.1	5.83001	0.0460782	0.268227
GO:0071495	cellular response to endogenous stimulus	biological_process	3	8	0.0941176	573	85	12141	XP_005676704.1,XP_005677006.1,XP_005678807.1,XP_005682455.1,XP_005690005.1,XP_005693730.1,XP_005697173.1,XP_005709712.1	1.99421	0.046915	0.268227
GO:0046661	male sex differentiation	biological_process	5	3	0.0352941	116	85	12141	XP_005691599.1,XP_005697173.1,XP_005709712.1	3.69402	0.0477344	0.268227
GO:0007435	salivary gland morphogenesis	biological_process	8	2	0.0235294	50	85	12141	XP_005688605.1,XP_005696165.1	5.71341	0.0477848	0.268227
GO:0002053	positive regulation of mesenchymal cell proliferation	biological_process	6	2	0.0235294	50	85	12141	XP_005677006.1,XP_005690755.1	5.71341	0.0477848	0.268227
GO:0060420	regulation of heart growth	biological_process	9	2	0.0235294	50	85	12141	XP_005684557.1,XP_005697173.1	5.71341	0.0477848	0.268227
GO:0048856	anatomical structure development	biological_process	2	38	0.447059	4301	85	12141	XP_005675097.1,XP_005675314.1,XP_005675580.1,XP_005676704.1,XP_005677006.1,XP_005677083.1,XP_005678088.1,XP_005681213.1,XP_005682455.1,XP_005683084.1,XP_005683168.1,XP_005684110.1,XP_005684557.1,XP_005684658.1,XP_005685030.1,XP_005685759.1,XP_005686651.1,XP_005687910.1,XP_005688605.1,XP_005688702.1,XP_005690005.1,XP_005690158.1,XP_005690755.1,XP_005691599.1,XP_005693730.1,XP_005693736.1,XP_005694…	1.26197	0.0479263	0.268227
GO:0032792	negative regulation of CREB transcription factor activity	biological_process	13	1	0.0117647	7	85	12141	XP_005709568.1	20.405	0.0480017	0.268227
GO:0034755	iron ion transmembrane transport	biological_process	10	1	0.0117647	7	85	12141	XP_005684068.1	20.405	0.0480017	0.268227
GO:0045117	azole transport	biological_process	6	1	0.0117647	7	85	12141	XP_005695990.1	20.405	0.0480017	0.268227
GO:1901723	negative regulation of cell proliferation involved in kidney development	biological_process	10	1	0.0117647	7	85	12141	XP_005709712.1	20.405	0.0480017	0.268227
GO:0036006	cellular response to macrophage colony-stimulating factor stimulus	biological_process	7	1	0.0117647	7	85	12141	XP_005690005.1	20.405	0.0480017	0.268227
GO:0071371	cellular response to gonadotropin stimulus	biological_process	7	1	0.0117647	7	85	12141	XP_005697173.1	20.405	0.0480017	0.268227
GO:0006474	N-terminal protein amino acid acetylation	biological_process	9	1	0.0117647	7	85	12141	XP_005691290.1	20.405	0.0480017	0.268227
GO:0006971	hypotonic response	biological_process	4	1	0.0117647	7	85	12141	XP_005675097.1	20.405	0.0480017	0.268227
GO:0033240	positive regulation of cellular amine metabolic process	biological_process	7	1	0.0117647	7	85	12141	XP_005709712.1	20.405	0.0480017	0.268227
GO:0072643	interferon-gamma secretion	biological_process	9	1	0.0117647	7	85	12141	XP_005709712.1	20.405	0.0480017	0.268227
GO:0006910	phagocytosis, recognition	biological_process	7	1	0.0117647	7	85	12141	XP_005695086.1	20.405	0.0480017	0.268227
GO:0060374	mast cell differentiation	biological_process	10	1	0.0117647	7	85	12141	XP_005709712.1	20.405	0.0480017	0.268227
GO:0050917	sensory perception of umami taste	biological_process	8	1	0.0117647	7	85	12141	XP_005695992.1	20.405	0.0480017	0.268227
GO:0002426	immunoglobulin production in mucosal tissue	biological_process	8	1	0.0117647	7	85	12141	XP_005685759.1	20.405	0.0480017	0.268227
GO:0061299	retina vasculature morphogenesis in camera-type eye	biological_process	11	1	0.0117647	7	85	12141	XP_005699491.1	20.405	0.0480017	0.268227
GO:0072602	interleukin-4 secretion	biological_process	9	1	0.0117647	7	85	12141	XP_005709712.1	20.405	0.0480017	0.268227
GO:0070295	renal water absorption	biological_process	9	1	0.0117647	7	85	12141	XP_005697082.1	20.405	0.0480017	0.268227
GO:0036005	response to macrophage colony-stimulating factor stimulus	biological_process	5	1	0.0117647	7	85	12141	XP_005690005.1	20.405	0.0480017	0.268227
GO:0071476	cellular hypotonic response	biological_process	6	1	0.0117647	7	85	12141	XP_005675097.1	20.405	0.0480017	0.268227
GO:0060430	lung saccule development	biological_process	9	1	0.0117647	7	85	12141	XP_005697173.1	20.405	0.0480017	0.268227
GO:0001102	RNA polymerase II activating transcription factor binding	molecular_function	5	2	0.0210526	48	95	12985	XP_005684557.1,XP_005691599.1	5.69518	0.0480697	0.268227
GO:0001046	core promoter sequence-specific DNA binding	molecular_function	8	2	0.0210526	48	95	12985	XP_005697173.1,XP_005709712.1	5.69518	0.0480697	0.268227
GO:0005871	kinesin complex	cellular_component	10	1	0.0106383	7	94	13000	XP_005688433.1	19.7568	0.0495417	0.273795
GO:0030425	dendrite	cellular_component	5	4	0.0425532	191	94	13000	XP_005677379.1,XP_005680269.1,XP_005683084.1,XP_005690005.1	2.89629	0.0496464	0.273795
GO:0040012	regulation of locomotion	biological_process	3	8	0.0941176	580	85	12141	XP_005675097.1,XP_005677006.1,XP_005682455.1,XP_005693730.1,XP_005696165.1,XP_005699779.1,XP_005709413.1,XP_005709712.1	1.97014	0.0497541	0.273795

## Sheet: Sheet1
GO_id	GO_term	GO_category	GO_rank	Num_of_symbols_in_list_in_GO	Percentage_of_symbols_in_list	Num_of_symbols_in_bglist_in_GO	Num_of_symbols_in_list	Num_of_symbols_in_bglist	Symbols_in_list	Fold_enrichment	Pvalue	FDR
GO:0005886	plasma membrane	cellular_component	4	37	0.393617	2433	94	13000	XP_005675097.1,XP_005675314.1,XP_005676998.1,XP_005677006.1,XP_005677083.1,XP_005677379.1,XP_005677462.1,XP_005678088.1,XP_005679356.1,XP_005680269.1,XP_005681075.1,XP_005681213.1,XP_005682455.1,XP_005684110.1,XP_005684880.1,XP_005686297.1,XP_005687700.1,XP_005688702.1,XP_005690005.1,XP_005691316.1,XP_005693242.1,XP_005693736.1,XP_005694506.1,XP_005694627.1,XP_005695086.1,XP_005695088.1,XP_005695…	2.10317	2.3442e-06	0.00613478
GO:0031012	extracellular matrix	cellular_component	1	11	0.117021	299	94	13000	XP_005674916.1,XP_005677083.1,XP_005687184.1,XP_005690428.1,XP_005690429.1,XP_005691900.1,XP_005693730.1,XP_005695086.1,XP_005696165.1,XP_005696504.1,XP_005697841.1	5.08788	1.00368e-05	0.00880954
GO:0071944	cell periphery	cellular_component	3	37	0.393617	2584	94	13000	XP_005675097.1,XP_005675314.1,XP_005676998.1,XP_005677006.1,XP_005677083.1,XP_005677379.1,XP_005677462.1,XP_005678088.1,XP_005679356.1,XP_005680269.1,XP_005681075.1,XP_005681213.1,XP_005682455.1,XP_005684110.1,XP_005684880.1,XP_005686297.1,XP_005687700.1,XP_005688702.1,XP_005690005.1,XP_005691316.1,XP_005693242.1,XP_005693736.1,XP_005694506.1,XP_005694627.1,XP_005695086.1,XP_005695088.1,XP_005695…	1.98027	1.00988e-05	0.00880954
GO:0001568	blood vessel development	biological_process	8	13	0.152941	545	85	12141	XP_005675097.1,XP_005675314.1,XP_005678088.1,XP_005684110.1,XP_005684557.1,XP_005686651.1,XP_005688702.1,XP_005690755.1,XP_005691599.1,XP_005693730.1,XP_005697173.1,XP_005699491.1,XP_005699779.1	3.40708	9.8688e-05	0.0387608
GO:0030198	extracellular matrix organization	biological_process	4	8	0.0941176	208	85	12141	XP_005674916.1,XP_005684110.1,XP_005687184.1,XP_005691900.1,XP_005693730.1,XP_005696165.1,XP_005696504.1,XP_005697841.1	5.49367	0.000100789	0.0387608
GO:0043062	extracellular structure organization	biological_process	3	8	0.0941176	208	85	12141	XP_005674916.1,XP_005684110.1,XP_005687184.1,XP_005691900.1,XP_005693730.1,XP_005696165.1,XP_005696504.1,XP_005697841.1	5.49367	0.000100789	0.0387608
GO:0016757	transferase activity, transferring glycosyl groups	molecular_function	4	7	0.0736842	148	95	12985	XP_005676261.1,XP_005679273.1,XP_005680005.1,XP_005681251.1,XP_005684110.1,XP_005685759.1,XP_005686767.1	6.46479	0.000103678	0.0387608
GO:0001944	vasculature development	biological_process	7	13	0.152941	570	85	12141	XP_005675097.1,XP_005675314.1,XP_005678088.1,XP_005684110.1,XP_005684557.1,XP_005686651.1,XP_005688702.1,XP_005690755.1,XP_005691599.1,XP_005693730.1,XP_005697173.1,XP_005699491.1,XP_005699779.1	3.25765	0.00015448	0.0505343
GO:0060947	cardiac vascular smooth muscle cell differentiation	biological_process	10	2	0.0235294	4	85	12141	XP_005684557.1,XP_005697173.1	71.4176	0.000288011	0.0753616
GO:0060986	endocrine hormone secretion	biological_process	8	3	0.0352941	19	85	12141	XP_005691599.1,XP_005699491.1,XP_005709712.1	22.5529	0.000295951	0.0753616
GO:0048514	blood vessel morphogenesis	biological_process	9	11	0.129412	455	85	12141	XP_005675097.1,XP_005675314.1,XP_005678088.1,XP_005684110.1,XP_005684557.1,XP_005686651.1,XP_005688702.1,XP_005690755.1,XP_005697173.1,XP_005699491.1,XP_005699779.1	3.45316	0.000316766	0.0753616
GO:0072359	circulatory system development	biological_process	5	16	0.188235	890	85	12141	XP_005675097.1,XP_005675314.1,XP_005678088.1,XP_005682455.1,XP_005684110.1,XP_005684557.1,XP_005686651.1,XP_005688702.1,XP_005690755.1,XP_005691599.1,XP_005693730.1,XP_005697173.1,XP_005699491.1,XP_005699779.1,XP_005709568.1,XP_005709712.1	2.56783	0.000393495	0.0792136
GO:0072358	cardiovascular system development	biological_process	6	16	0.188235	890	85	12141	XP_005675097.1,XP_005675314.1,XP_005678088.1,XP_005682455.1,XP_005684110.1,XP_005684557.1,XP_005686651.1,XP_005688702.1,XP_005690755.1,XP_005691599.1,XP_005693730.1,XP_005697173.1,XP_005699491.1,XP_005699779.1,XP_005709568.1,XP_005709712.1	2.56783	0.000393495	0.0792136
GO:0045121	membrane raft	cellular_component	3	6	0.0638298	138	94	13000	XP_005677006.1,XP_005680269.1,XP_005682455.1,XP_005686297.1,XP_005688702.1,XP_005696165.1	6.01295	0.000485984	0.0908443
GO:0009887	organ morphogenesis	biological_process	6	16	0.188235	935	85	12141	XP_005675097.1,XP_005677083.1,XP_005682455.1,XP_005684557.1,XP_005684658.1,XP_005685759.1,XP_005687910.1,XP_005690158.1,XP_005690755.1,XP_005691599.1,XP_005693730.1,XP_005695992.1,XP_005696165.1,XP_005696504.1,XP_005697173.1,XP_005709712.1	2.44424	0.000676922	0.102596
GO:0042415	norepinephrine metabolic process	biological_process	7	2	0.0235294	6	85	12141	XP_005686651.1,XP_005709712.1	47.6118	0.000713486	0.102596
GO:0044459	plasma membrane part	cellular_component	5	19	0.202128	1187	94	13000	XP_005675314.1,XP_005677006.1,XP_005677462.1,XP_005678088.1,XP_005681075.1,XP_005682455.1,XP_005684110.1,XP_005688702.1,XP_005693242.1,XP_005693736.1,XP_005695086.1,XP_005695088.1,XP_005695990.1,XP_005696165.1,XP_005697082.1,XP_005697558.1,XP_005698023.1,XP_005700378.1,XP_005700860.1	2.2137	0.000730319	0.102596
GO:0000138	Golgi trans cisterna	cellular_component	11	2	0.0212766	6	94	13000	XP_005684110.1,XP_005694506.1	46.0993	0.000761445	0.102596
GO:0030312	external encapsulating structure	cellular_component	4	2	0.0212766	6	94	13000	XP_005684110.1,XP_005696165.1	46.0993	0.000761445	0.102596
GO:0016758	transferase activity, transferring hexosyl groups	molecular_function	5	5	0.0526316	99	95	12985	XP_005676261.1,XP_005680005.1,XP_005681251.1,XP_005684110.1,XP_005685759.1	6.90324	0.00078407	0.102596
GO:2001273	regulation of glucose import in response to insulin stimulus	biological_process	11	2	0.0235294	8	85	12141	XP_005676704.1,XP_005677006.1	35.7088	0.00131975	0.150165
GO:0060976	coronary vasculature development	biological_process	9	2	0.0235294	8	85	12141	XP_005684557.1,XP_005697173.1	35.7088	0.00131975	0.150165
GO:0044381	glucose import in response to insulin stimulus	biological_process	10	2	0.0235294	8	85	12141	XP_005676704.1,XP_005677006.1	35.7088	0.00131975	0.150165
GO:0003279	cardiac septum development	biological_process	9	4	0.0470588	73	85	12141	XP_005684557.1,XP_005691599.1,XP_005697173.1,XP_005709712.1	7.82659	0.00168677	0.179149
GO:0003008	system process	biological_process	3	19	0.223529	1333	85	12141	XP_005675314.1,XP_005677379.1,XP_005684557.1,XP_005684658.1,XP_005685759.1,XP_005686651.1,XP_005690005.1,XP_005691599.1,XP_005693730.1,XP_005693736.1,XP_005695992.1,XP_005696165.1,XP_005696504.1,XP_005697082.1,XP_005697173.1,XP_005699491.1,XP_005699779.1,XP_005700860.1,XP_005709712.1	2.03591	0.00184418	0.179149
GO:0009897	external side of plasma membrane	cellular_component	6	7	0.0744681	243	94	13000	XP_005678088.1,XP_005681075.1,XP_005684110.1,XP_005695086.1,XP_005695088.1,XP_005697082.1,XP_005700378.1	3.98389	0.00188295	0.179149
GO:0055007	cardiac muscle cell differentiation	biological_process	9	4	0.0470588	77	85	12141	XP_005684557.1,XP_005691599.1,XP_005697173.1,XP_005709568.1	7.42002	0.0020533	0.179149
GO:0022038	corpus callosum development	biological_process	10	2	0.0235294	10	85	12141	XP_005675314.1,XP_005690158.1	28.5671	0.00210181	0.179149
GO:0008194	UDP-glycosyltransferase activity	molecular_function	5	4	0.0421053	77	95	12985	XP_005676261.1,XP_005680005.1,XP_005684110.1,XP_005685759.1	7.10048	0.00241989	0.179149
GO:0009653	anatomical structure morphogenesis	biological_process	3	28	0.329412	2379	85	12141	XP_005675097.1,XP_005675314.1,XP_005675580.1,XP_005676704.1,XP_005677083.1,XP_005678088.1,XP_005681213.1,XP_005682455.1,XP_005684110.1,XP_005684557.1,XP_005684658.1,XP_005685759.1,XP_005686651.1,XP_005687910.1,XP_005688605.1,XP_005688702.1,XP_005690158.1,XP_005690755.1,XP_005691599.1,XP_005693730.1,XP_005694627.1,XP_005695992.1,XP_005696165.1,XP_005696504.1,XP_005697173.1,XP_005699491.1,XP_005699…	1.68112	0.00246849	0.179149
GO:0007605	sensory perception of sound	biological_process	7	5	0.0588235	135	85	12141	XP_005684658.1,XP_005693730.1,XP_005696504.1,XP_005697082.1,XP_005699491.1	5.2902	0.00254139	0.179149
GO:0005901	caveola	cellular_component	6	3	0.0319149	39	94	13000	XP_005677006.1,XP_005682455.1,XP_005688702.1	10.6383	0.00277127	0.179149
GO:0035886	vascular smooth muscle cell differentiation	biological_process	8	2	0.0235294	12	85	12141	XP_005684557.1,XP_005697173.1	23.8059	0.00305473	0.179149
GO:0008378	galactosyltransferase activity	molecular_function	6	2	0.0210526	12	95	12985	XP_005681251.1,XP_005684110.1	22.7807	0.00333278	0.179149
GO:0034637	cellular carbohydrate biosynthetic process	biological_process	6	3	0.0352941	44	85	12141	XP_005677006.1,XP_005682455.1,XP_005684110.1	9.73877	0.00356615	0.179149
GO:0003215	cardiac right ventricle morphogenesis	biological_process	11	2	0.0235294	13	85	12141	XP_005684557.1,XP_005709712.1	21.9747	0.00359377	0.179149
GO:0016020	membrane	cellular_component	1	42	0.446809	4041	94	13000	XP_005675097.1,XP_005675314.1,XP_005676998.1,XP_005677006.1,XP_005677083.1,XP_005677379.1,XP_005677462.1,XP_005678088.1,XP_005679356.1,XP_005680269.1,XP_005681075.1,XP_005681213.1,XP_005681251.1,XP_005682455.1,XP_005684068.1,XP_005684110.1,XP_005684880.1,XP_005685030.1,XP_005686297.1,XP_005686518.1,XP_005687700.1,XP_005688702.1,XP_005690005.1,XP_005691316.1,XP_005693242.1,XP_005693736.1,XP_005694…	1.43739	0.00371553	0.179149
GO:0050954	sensory perception of mechanical stimulus	biological_process	6	5	0.0588235	149	85	12141	XP_005684658.1,XP_005693730.1,XP_005696504.1,XP_005697082.1,XP_005699491.1	4.79313	0.00388512	0.179149
GO:0005793	endoplasmic reticulum-Golgi intermediate compartment	cellular_component	7	3	0.0319149	44	94	13000	XP_005682868.1,XP_005695088.1,XP_005695226.1	9.4294	0.00391288	0.179149
GO:0009986	cell surface	cellular_component	3	10	0.106383	518	94	13000	XP_005677462.1,XP_005678088.1,XP_005681075.1,XP_005684110.1,XP_005693736.1,XP_005695086.1,XP_005695088.1,XP_005697082.1,XP_005699491.1,XP_005700378.1	2.66984	0.00416096	0.179149
GO:2000677	regulation of transcription regulatory region DNA binding	biological_process	7	2	0.0235294	14	85	12141	XP_005684557.1,XP_005709712.1	20.405	0.00417372	0.179149
GO:0048844	artery morphogenesis	biological_process	10	3	0.0352941	50	85	12141	XP_005675097.1,XP_005684557.1,XP_005690755.1	8.57012	0.00512111	0.179149
GO:0046879	hormone secretion	biological_process	7	5	0.0588235	160	85	12141	XP_005677006.1,XP_005691599.1,XP_005699350.1,XP_005699491.1,XP_005709712.1	4.4636	0.00525065	0.179149
GO:0007155	cell adhesion	biological_process	3	11	0.129412	654	85	12141	XP_005674916.1,XP_005675314.1,XP_005677379.1,XP_005678088.1,XP_005684110.1,XP_005688605.1,XP_005693730.1,XP_005695086.1,XP_005697558.1,XP_005699491.1,XP_005699779.1	2.40243	0.00574251	0.179149
GO:0009914	hormone transport	biological_process	5	5	0.0588235	164	85	12141	XP_005677006.1,XP_005691599.1,XP_005699350.1,XP_005699491.1,XP_005709712.1	4.35473	0.00582233	0.179149
GO:0043548	phosphatidylinositol 3-kinase binding	molecular_function	3	2	0.0210526	16	95	12985	XP_005677006.1,XP_005682455.1	17.0855	0.00594539	0.179149
GO:0022610	biological adhesion	biological_process	1	11	0.129412	658	85	12141	XP_005674916.1,XP_005675314.1,XP_005677379.1,XP_005678088.1,XP_005684110.1,XP_005688605.1,XP_005693730.1,XP_005695086.1,XP_005697558.1,XP_005699491.1,XP_005699779.1	2.38782	0.00600592	0.179149
GO:0043467	regulation of generation of precursor metabolites and energy	biological_process	5	3	0.0352941	53	85	12141	XP_005677006.1,XP_005682455.1,XP_005696292.1	8.08502	0.00602946	0.179149
GO:0060411	cardiac septum morphogenesis	biological_process	10	3	0.0352941	53	85	12141	XP_005684557.1,XP_005691599.1,XP_005697173.1	8.08502	0.00602946	0.179149
GO:0072089	stem cell proliferation	biological_process	3	2	0.0235294	17	85	12141	XP_005691599.1,XP_005693242.1	16.8042	0.00615331	0.179149
GO:0003281	ventricular septum development	biological_process	10	3	0.0352941	54	85	12141	XP_005684557.1,XP_005691599.1,XP_005709712.1	7.93529	0.00635225	0.179149
GO:0005911	cell-cell junction	cellular_component	2	7	0.0744681	304	94	13000	XP_005676998.1,XP_005677379.1,XP_005684110.1,XP_005685777.1,XP_005697082.1,XP_005699491.1,XP_005699779.1	3.18449	0.00644898	0.179149
GO:0050886	endocrine process	biological_process	4	3	0.0352941	55	85	12141	XP_005691599.1,XP_005699491.1,XP_005709712.1	7.79102	0.00668518	0.179149
GO:0044425	membrane part	cellular_component	2	24	0.255319	1996	94	13000	XP_005675314.1,XP_005677006.1,XP_005677462.1,XP_005678088.1,XP_005680269.1,XP_005681075.1,XP_005682455.1,XP_005684110.1,XP_005685030.1,XP_005686297.1,XP_005688702.1,XP_005693242.1,XP_005693736.1,XP_005694506.1,XP_005695086.1,XP_005695088.1,XP_005695990.1,XP_005696165.1,XP_005697082.1,XP_005697558.1,XP_005698023.1,XP_005699350.1,XP_005700378.1,XP_005700860.1	1.6629	0.00698372	0.179149
GO:2000699	fibroblast growth factor receptor signaling pathway involved in ureteric bud formation	biological_process	10	1	0.0117647	1	85	12141	XP_005709712.1	142.835	0.00700107	0.179149
GO:2000607	negative regulation of cell proliferation involved in mesonephros development	biological_process	11	1	0.0117647	1	85	12141	XP_005709712.1	142.835	0.00700107	0.179149
GO:0061301	cerebellum vasculature morphogenesis	biological_process	11	1	0.0117647	1	85	12141	XP_005699491.1	142.835	0.00700107	0.179149
GO:0036304	umbilical cord morphogenesis	biological_process	4	1	0.0117647	1	85	12141	XP_005684557.1	142.835	0.00700107	0.179149
GO:0009169	purine ribonucleoside monophosphate catabolic process	biological_process	10	1	0.0117647	1	85	12141	XP_005684880.1	142.835	0.00700107	0.179149
GO:0061300	cerebellum vasculature development	biological_process	8	1	0.0117647	1	85	12141	XP_005699491.1	142.835	0.00700107	0.179149
GO:2000683	regulation of cellular response to X-ray	biological_process	8	1	0.0117647	1	85	12141	XP_005709712.1	142.835	0.00700107	0.179149
GO:2000734	negative regulation of glial cell-derived neurotrophic factor receptor signaling pathway involved in ureteric bud formation	biological_process	12	1	0.0117647	1	85	12141	XP_005709712.1	142.835	0.00700107	0.179149
GO:0035898	parathyroid hormone secretion	biological_process	9	1	0.0117647	1	85	12141	XP_005709712.1	142.835	0.00700107	0.179149
GO:2000702	regulation of fibroblast growth factor receptor signaling pathway involved in ureteric bud formation	biological_process	11	1	0.0117647	1	85	12141	XP_005709712.1	142.835	0.00700107	0.179149
GO:0007493	endodermal cell fate determination	biological_process	11	1	0.0117647	1	85	12141	XP_005697173.1	142.835	0.00700107	0.179149
GO:0046086	adenosine biosynthetic process	biological_process	10	1	0.0117647	1	85	12141	XP_005684880.1	142.835	0.00700107	0.179149
GO:0006196	AMP catabolic process	biological_process	11	1	0.0117647	1	85	12141	XP_005684880.1	142.835	0.00700107	0.179149
GO:0090298	negative regulation of mitochondrial DNA replication	biological_process	11	1	0.0117647	1	85	12141	XP_005676704.1	142.835	0.00700107	0.179149
GO:0060921	sinoatrial node cell differentiation	biological_process	11	1	0.0117647	1	85	12141	XP_005691599.1	142.835	0.00700107	0.179149
GO:0005989	lactose biosynthetic process	biological_process	8	1	0.0117647	1	85	12141	XP_005684110.1	142.835	0.00700107	0.179149
GO:0032912	negative regulation of transforming growth factor beta2 production	biological_process	7	1	0.0117647	1	85	12141	XP_005697173.1	142.835	0.00700107	0.179149
GO:0038018	Wnt receptor catabolic process	biological_process	9	1	0.0117647	1	85	12141	XP_005693242.1	142.835	0.00700107	0.179149
GO:2000606	regulation of cell proliferation involved in mesonephros development	biological_process	10	1	0.0117647	1	85	12141	XP_005709712.1	142.835	0.00700107	0.179149
GO:0035786	protein complex oligomerization	biological_process	6	1	0.0117647	1	85	12141	XP_005699350.1	142.835	0.00700107	0.179149
GO:0060633	negative regulation of transcription initiation from RNA polymerase II promoter	biological_process	12	1	0.0117647	1	85	12141	XP_005684557.1	142.835	0.00700107	0.179149
GO:0060931	sinoatrial node cell development	biological_process	12	1	0.0117647	1	85	12141	XP_005691599.1	142.835	0.00700107	0.179149
GO:0009158	ribonucleoside monophosphate catabolic process	biological_process	9	1	0.0117647	1	85	12141	XP_005684880.1	142.835	0.00700107	0.179149
GO:0090138	regulation of actin cytoskeleton organization by cell-cell adhesion	biological_process	8	1	0.0117647	1	85	12141	XP_005699779.1	142.835	0.00700107	0.179149
GO:0046351	disaccharide biosynthetic process	biological_process	7	1	0.0117647	1	85	12141	XP_005684110.1	142.835	0.00700107	0.179149
GO:0003167	atrioventricular bundle cell differentiation	biological_process	11	1	0.0117647	1	85	12141	XP_005691599.1	142.835	0.00700107	0.179149
GO:0005984	disaccharide metabolic process	biological_process	6	1	0.0117647	1	85	12141	XP_005684110.1	142.835	0.00700107	0.179149
GO:2000701	glial cell-derived neurotrophic factor receptor signaling pathway involved in ureteric bud formation	biological_process	10	1	0.0117647	1	85	12141	XP_005709712.1	142.835	0.00700107	0.179149
GO:0021682	nerve maturation	biological_process	7	1	0.0117647	1	85	12141	XP_005696165.1	142.835	0.00700107	0.179149
GO:0061209	cell proliferation involved in mesonephros development	biological_process	9	1	0.0117647	1	85	12141	XP_005709712.1	142.835	0.00700107	0.179149
GO:0046069	cGMP catabolic process	biological_process	11	1	0.0117647	1	85	12141	XP_005690005.1	142.835	0.00700107	0.179149
GO:0061073	ciliary body morphogenesis	biological_process	10	1	0.0117647	1	85	12141	XP_005690158.1	142.835	0.00700107	0.179149
GO:2000703	negative regulation of fibroblast growth factor receptor signaling pathway involved in ureteric bud formation	biological_process	12	1	0.0117647	1	85	12141	XP_005709712.1	142.835	0.00700107	0.179149
GO:0031001	response to brefeldin A	biological_process	5	1	0.0117647	1	85	12141	XP_005694506.1	142.835	0.00700107	0.179149
GO:0061027	umbilical cord development	biological_process	3	1	0.0117647	1	85	12141	XP_005684557.1	142.835	0.00700107	0.179149
GO:0010868	negative regulation of triglyceride biosynthetic process	biological_process	10	1	0.0117647	1	85	12141	XP_005709568.1	142.835	0.00700107	0.179149
GO:2000733	regulation of glial cell-derived neurotrophic factor receptor signaling pathway involved in ureteric bud formation	biological_process	11	1	0.0117647	1	85	12141	XP_005709712.1	142.835	0.00700107	0.179149
GO:0005988	lactose metabolic process	biological_process	7	1	0.0117647	1	85	12141	XP_005684110.1	142.835	0.00700107	0.179149
GO:0090498	extrinsic to Golgi membrane	cellular_component	10	1	0.0106383	1	94	13000	XP_005694506.1	138.298	0.00723077	0.179149
GO:0030112	glycocalyx	cellular_component	5	1	0.0106383	1	94	13000	XP_005684110.1	138.298	0.00723077	0.179149
GO:0004461	lactose synthase activity	molecular_function	8	1	0.0105263	1	95	12985	XP_005684110.1	136.684	0.00731613	0.179149
GO:0015292	uniporter activity	molecular_function	9	1	0.0105263	1	95	12985	XP_005699350.1	136.684	0.00731613	0.179149
GO:0071714	icosanoid transmembrane transporter activity	molecular_function	13	1	0.0105263	1	95	12985	XP_005675660.1	136.684	0.00731613	0.179149
GO:0015132	prostaglandin transmembrane transporter activity	molecular_function	14	1	0.0105263	1	95	12985	XP_005675660.1	136.684	0.00731613	0.179149
GO:0008116	prostaglandin-I synthase activity	molecular_function	5	1	0.0105263	1	95	12985	XP_005688702.1	136.684	0.00731613	0.179149
GO:0047291	lactosylceramide alpha-2,3-sialyltransferase activity	molecular_function	6	1	0.0105263	1	95	12985	XP_005686767.1	136.684	0.00731613	0.179149
GO:0003945	N-acetyllactosamine synthase activity	molecular_function	8	1	0.0105263	1	95	12985	XP_005684110.1	136.684	0.00731613	0.179149
GO:0031995	insulin-like growth factor II binding	molecular_function	5	1	0.0105263	1	95	12985	XP_005682455.1	136.684	0.00731613	0.179149
GO:0047280	nicotinamide phosphoribosyltransferase activity	molecular_function	6	1	0.0105263	1	95	12985	XP_005679273.1	136.684	0.00731613	0.179149
GO:0047225	acetylgalactosaminyl-O-glycosyl-glycoprotein beta-1,6-N-acetylglucosaminyltransferase activity	molecular_function	7	1	0.0105263	1	95	12985	XP_005685759.1	136.684	0.00731613	0.179149
GO:0008486	diphosphoinositol-polyphosphate diphosphatase activity	molecular_function	7	1	0.0105263	1	95	12985	XP_005680132.1	136.684	0.00731613	0.179149
GO:0005009	insulin-activated receptor activity	molecular_function	11	1	0.0105263	1	95	12985	XP_005682455.1	136.684	0.00731613	0.179149
GO:0035051	cardiocyte differentiation	biological_process	8	4	0.0470588	110	85	12141	XP_005684557.1,XP_005691599.1,XP_005697173.1,XP_005709568.1	5.19401	0.00736076	0.179149
GO:0031589	cell-substrate adhesion	biological_process	4	6	0.0705882	246	85	12141	XP_005674916.1,XP_005675314.1,XP_005693730.1,XP_005697558.1,XP_005699491.1,XP_005699779.1	3.48379	0.00750936	0.179149
GO:0014887	cardiac muscle adaptation	biological_process	7	2	0.0235294	19	85	12141	XP_005684557.1,XP_005697173.1	15.0353	0.00766707	0.179149
GO:0045725	positive regulation of glycogen biosynthetic process	biological_process	11	2	0.0235294	19	85	12141	XP_005677006.1,XP_005682455.1	15.0353	0.00766707	0.179149
GO:0003299	muscle hypertrophy in response to stress	biological_process	6	2	0.0235294	19	85	12141	XP_005684557.1,XP_005697173.1	15.0353	0.00766707	0.179149
GO:0014898	cardiac muscle hypertrophy in response to stress	biological_process	8	2	0.0235294	19	85	12141	XP_005684557.1,XP_005697173.1	15.0353	0.00766707	0.179149
GO:0008286	insulin receptor signaling pathway	biological_process	10	3	0.0352941	58	85	12141	XP_005676704.1,XP_005677006.1,XP_005682455.1	7.38803	0.00774559	0.179382
GO:0030155	regulation of cell adhesion	biological_process	4	7	0.0823529	327	85	12141	XP_005674916.1,XP_005675314.1,XP_005678088.1,XP_005688605.1,XP_005693730.1,XP_005697558.1,XP_005699491.1	3.05764	0.00790577	0.181486
GO:0071417	cellular response to organic nitrogen	biological_process	6	6	0.0705882	250	85	12141	XP_005676704.1,XP_005677006.1,XP_005678807.1,XP_005682455.1,XP_005690005.1,XP_005693730.1	3.42805	0.00810022	0.183416
GO:0007600	sensory perception	biological_process	5	7	0.0823529	329	85	12141	XP_005684658.1,XP_005686651.1,XP_005693730.1,XP_005695992.1,XP_005696504.1,XP_005697082.1,XP_005699491.1	3.03905	0.0081623	0.183416
GO:0044262	cellular carbohydrate metabolic process	biological_process	4	5	0.0588235	179	85	12141	XP_005677006.1,XP_005682455.1,XP_005684110.1,XP_005697289.1,XP_005709568.1	3.98981	0.00835904	0.183416
GO:0035909	aorta morphogenesis	biological_process	11	2	0.0235294	20	85	12141	XP_005675097.1,XP_005684557.1	14.2835	0.00848047	0.183416
GO:0071773	cellular response to BMP stimulus	biological_process	7	2	0.0235294	20	85	12141	XP_005697173.1,XP_005709712.1	14.2835	0.00848047	0.183416
GO:0070875	positive regulation of glycogen metabolic process	biological_process	10	2	0.0235294	20	85	12141	XP_005677006.1,XP_005682455.1	14.2835	0.00848047	0.183416
GO:0071772	response to BMP stimulus	biological_process	5	2	0.0235294	20	85	12141	XP_005697173.1,XP_005709712.1	14.2835	0.00848047	0.183416
GO:0003206	cardiac chamber morphogenesis	biological_process	9	4	0.0470588	116	85	12141	XP_005684557.1,XP_005691599.1,XP_005697173.1,XP_005709712.1	4.92535	0.00884603	0.189358
GO:0060840	artery development	biological_process	9	3	0.0352941	61	85	12141	XP_005675097.1,XP_005684557.1,XP_005690755.1	7.02469	0.0088999	0.189358
GO:0008375	acetylglucosaminyltransferase activity	molecular_function	6	2	0.0210526	20	95	12985	XP_005676261.1,XP_005685759.1	13.6684	0.00923651	0.191841
GO:0005159	insulin-like growth factor receptor binding	molecular_function	4	2	0.0210526	20	95	12985	XP_005677006.1,XP_005682455.1	13.6684	0.00923651	0.191841
GO:0071837	HMG box domain binding	molecular_function	4	2	0.0210526	20	95	12985	XP_005690755.1,XP_005709712.1	13.6684	0.00923651	0.191841
GO:0031985	Golgi cisterna	cellular_component	10	2	0.0212766	21	94	13000	XP_005684110.1,XP_005694506.1	13.1712	0.00993431	0.204709
GO:0035904	aorta development	biological_process	10	2	0.0235294	22	85	12141	XP_005675097.1,XP_005684557.1	12.985	0.0102176	0.207408
GO:0016051	carbohydrate biosynthetic process	biological_process	5	4	0.0470588	121	85	12141	XP_005677006.1,XP_005682455.1,XP_005684110.1,XP_005709568.1	4.72183	0.0102238	0.207408
GO:0048646	anatomical structure formation involved in morphogenesis	biological_process	4	22	0.258824	1905	85	12141	XP_005675097.1,XP_005675314.1,XP_005675580.1,XP_005677083.1,XP_005678088.1,XP_005684110.1,XP_005684557.1,XP_005684658.1,XP_005686651.1,XP_005688605.1,XP_005688702.1,XP_005690158.1,XP_005690755.1,XP_005691599.1,XP_005693730.1,XP_005694627.1,XP_005695992.1,XP_005696165.1,XP_005697173.1,XP_005699491.1,XP_005699779.1,XP_005709712.1	1.64954	0.0103475	0.208303
GO:0001525	angiogenesis	biological_process	10	7	0.0823529	345	85	12141	XP_005675314.1,XP_005678088.1,XP_005684110.1,XP_005686651.1,XP_005688702.1,XP_005697173.1,XP_005699779.1	2.89811	0.0104418	0.208598
GO:0035272	exocrine system development	biological_process	5	3	0.0352941	65	85	12141	XP_005682455.1,XP_005688605.1,XP_005696165.1	6.5924	0.010588	0.209915
GO:0031984	organelle subcompartment	cellular_component	7	2	0.0212766	22	94	13000	XP_005684110.1,XP_005694506.1	12.5725	0.0108767	0.211967
GO:0044421	extracellular region part	cellular_component	2	11	0.117021	696	94	13000	XP_005674916.1,XP_005677083.1,XP_005684880.1,XP_005690158.1,XP_005690428.1,XP_005693730.1,XP_005695086.1,XP_005696165.1,XP_005696504.1,XP_005699779.1,XP_005709413.1	2.18574	0.0115606	0.211967
GO:0060343	trabecula formation	biological_process	7	2	0.0235294	24	85	12141	XP_005684557.1,XP_005693730.1	11.9029	0.0120982	0.211967
GO:0030057	desmosome	cellular_component	3	2	0.0212766	25	94	13000	XP_005684110.1,XP_005699779.1	11.0638	0.0139288	0.211967
GO:0061217	regulation of mesonephros development	biological_process	9	1	0.0117647	2	85	12141	XP_005709712.1	71.4176	0.0139537	0.211967
GO:0033159	negative regulation of protein import into nucleus, translocation	biological_process	12	1	0.0117647	2	85	12141	XP_005690005.1	71.4176	0.0139537	0.211967
GO:2001170	negative regulation of ATP biosynthetic process	biological_process	13	1	0.0117647	2	85	12141	XP_005676704.1	71.4176	0.0139537	0.211967
GO:2000662	regulation of interleukin-5 secretion	biological_process	10	1	0.0117647	2	85	12141	XP_005709712.1	71.4176	0.0139537	0.211967
GO:2001274	negative regulation of glucose import in response to insulin stimulus	biological_process	12	1	0.0117647	2	85	12141	XP_005676704.1	71.4176	0.0139537	0.211967
GO:0003186	tricuspid valve morphogenesis	biological_process	10	1	0.0117647	2	85	12141	XP_005684557.1	71.4176	0.0139537	0.211967
GO:0009128	purine nucleoside monophosphate catabolic process	biological_process	9	1	0.0117647	2	85	12141	XP_005684880.1	71.4176	0.0139537	0.211967
GO:0072603	interleukin-5 secretion	biological_process	9	1	0.0117647	2	85	12141	XP_005709712.1	71.4176	0.0139537	0.211967
GO:0031100	organ regeneration	biological_process	7	1	0.0117647	2	85	12141	XP_005687910.1	71.4176	0.0139537	0.211967
GO:0060932	His-Purkinje system cell differentiation	biological_process	10	1	0.0117647	2	85	12141	XP_005691599.1	71.4176	0.0139537	0.211967
GO:2000667	positive regulation of interleukin-13 secretion	biological_process	11	1	0.0117647	2	85	12141	XP_005709712.1	71.4176	0.0139537	0.211967
GO:0090296	regulation of mitochondrial DNA replication	biological_process	10	1	0.0117647	2	85	12141	XP_005676704.1	71.4176	0.0139537	0.211967
GO:0061290	canonical Wnt receptor signaling pathway involved in metanephric kidney development	biological_process	10	1	0.0117647	2	85	12141	XP_005709712.1	71.4176	0.0139537	0.211967
GO:0071635	negative regulation of transforming growth factor beta production	biological_process	6	1	0.0117647	2	85	12141	XP_005697173.1	71.4176	0.0139537	0.211967
GO:0019087	transformation of host cell by virus	biological_process	6	1	0.0117647	2	85	12141	XP_005682455.1	71.4176	0.0139537	0.211967
GO:0072611	interleukin-13 secretion	biological_process	9	1	0.0117647	2	85	12141	XP_005709712.1	71.4176	0.0139537	0.211967
GO:2000427	positive regulation of apoptotic cell clearance	biological_process	9	1	0.0117647	2	85	12141	XP_005695086.1	71.4176	0.0139537	0.211967
GO:0007223	Wnt receptor signaling pathway, calcium modulating pathway	biological_process	8	1	0.0117647	2	85	12141	XP_005699491.1	71.4176	0.0139537	0.211967
GO:0061462	protein localization to lysosome	biological_process	8	1	0.0117647	2	85	12141	XP_005678807.1	71.4176	0.0139537	0.211967
GO:1901859	negative regulation of mitochondrial DNA metabolic process	biological_process	9	1	0.0117647	2	85	12141	XP_005676704.1	71.4176	0.0139537	0.211967
GO:0072204	cell-cell signaling involved in metanephros development	biological_process	9	1	0.0117647	2	85	12141	XP_005709712.1	71.4176	0.0139537	0.211967
GO:0061304	retinal blood vessel morphogenesis	biological_process	12	1	0.0117647	2	85	12141	XP_005699491.1	71.4176	0.0139537	0.211967
GO:0003163	sinoatrial node development	biological_process	9	1	0.0117647	2	85	12141	XP_005691599.1	71.4176	0.0139537	0.211967
GO:2000664	positive regulation of interleukin-5 secretion	biological_process	11	1	0.0117647	2	85	12141	XP_005709712.1	71.4176	0.0139537	0.211967
GO:0061289	Wnt receptor signaling pathway involved in kidney development	biological_process	9	1	0.0117647	2	85	12141	XP_005709712.1	71.4176	0.0139537	0.211967
GO:0070346	positive regulation of fat cell proliferation	biological_process	6	1	0.0117647	2	85	12141	XP_005676704.1	71.4176	0.0139537	0.211967
GO:0032911	negative regulation of transforming growth factor beta1 production	biological_process	7	1	0.0117647	2	85	12141	XP_005697173.1	71.4176	0.0139537	0.211967
GO:0060054	positive regulation of epithelial cell proliferation involved in wound healing	biological_process	7	1	0.0117647	2	85	12141	XP_005684110.1	71.4176	0.0139537	0.211967
GO:0060948	cardiac vascular smooth muscle cell development	biological_process	11	1	0.0117647	2	85	12141	XP_005684557.1	71.4176	0.0139537	0.211967
GO:0002572	pro-T cell differentiation	biological_process	11	1	0.0117647	2	85	12141	XP_005709712.1	71.4176	0.0139537	0.211967
GO:0003195	tricuspid valve formation	biological_process	11	1	0.0117647	2	85	12141	XP_005684557.1	71.4176	0.0139537	0.211967
GO:0015817	histidine transport	biological_process	11	1	0.0117647	2	85	12141	XP_005695990.1	71.4176	0.0139537	0.211967
GO:0060995	cell-cell signaling involved in kidney development	biological_process	8	1	0.0117647	2	85	12141	XP_005709712.1	71.4176	0.0139537	0.211967
GO:2000665	regulation of interleukin-13 secretion	biological_process	10	1	0.0117647	2	85	12141	XP_005709712.1	71.4176	0.0139537	0.211967
GO:0043255	regulation of carbohydrate biosynthetic process	biological_process	6	3	0.0352941	72	85	12141	XP_005677006.1,XP_005682455.1,XP_005709568.1	5.95147	0.013961	0.211967
GO:0010962	regulation of glucan biosynthetic process	biological_process	9	2	0.0235294	26	85	12141	XP_005677006.1,XP_005682455.1	10.9873	0.0141179	0.211967
GO:0010907	positive regulation of glucose metabolic process	biological_process	9	2	0.0235294	26	85	12141	XP_005677006.1,XP_005682455.1	10.9873	0.0141179	0.211967
GO:0005979	regulation of glycogen biosynthetic process	biological_process	10	2	0.0235294	26	85	12141	XP_005677006.1,XP_005682455.1	10.9873	0.0141179	0.211967
GO:0005797	Golgi medial cisterna	cellular_component	11	1	0.0106383	2	94	13000	XP_005694506.1	69.1489	0.0144098	0.211967
GO:0030911	TPR domain binding	molecular_function	4	1	0.0105263	2	95	12985	XP_005690005.1	68.3421	0.0145793	0.211967
GO:0003987	acetate-CoA ligase activity	molecular_function	6	1	0.0105263	2	95	12985	XP_005688184.1	68.3421	0.0145793	0.211967
GO:0038036	sphingosine-1-phosphate receptor activity	molecular_function	10	1	0.0105263	2	95	12985	XP_005678088.1	68.3421	0.0145793	0.211967
GO:0005290	L-histidine transmembrane transporter activity	molecular_function	14	1	0.0105263	2	95	12985	XP_005695990.1	68.3421	0.0145793	0.211967
GO:0045125	bioactive lipid receptor activity	molecular_function	9	1	0.0105263	2	95	12985	XP_005678088.1	68.3421	0.0145793	0.211967
GO:0003006	developmental process involved in reproduction	biological_process	3	8	0.0941176	460	85	12141	XP_005677083.1,XP_005682455.1,XP_005684110.1,XP_005691599.1,XP_005697173.1,XP_005699491.1,XP_005699779.1,XP_005709712.1	2.48409	0.0150366	0.217408
GO:0003179	heart valve morphogenesis	biological_process	9	2	0.0235294	27	85	12141	XP_005684557.1,XP_005709712.1	10.5804	0.0151787	0.218257
GO:0044420	extracellular matrix part	cellular_component	2	4	0.0425532	132	94	13000	XP_005693730.1,XP_005696165.1,XP_005696504.1,XP_005697841.1	4.19084	0.0153391	0.219358
GO:0070873	regulation of glycogen metabolic process	biological_process	9	2	0.0235294	28	85	12141	XP_005677006.1,XP_005682455.1	10.2025	0.0162728	0.229013
GO:0048638	regulation of developmental growth	biological_process	4	4	0.0470588	139	85	12141	XP_005682455.1,XP_005684557.1,XP_005694627.1,XP_005697173.1	4.11037	0.0163098	0.229013
GO:0010810	regulation of cell-substrate adhesion	biological_process	5	4	0.0470588	140	85	12141	XP_005674916.1,XP_005693730.1,XP_005697558.1,XP_005699491.1	4.08101	0.016702	0.229013
GO:0003205	cardiac chamber development	biological_process	8	4	0.0470588	140	85	12141	XP_005684557.1,XP_005691599.1,XP_005697173.1,XP_005709712.1	4.08101	0.016702	0.229013
GO:1901699	cellular response to nitrogen compound	biological_process	5	6	0.0705882	294	85	12141	XP_005676704.1,XP_005677006.1,XP_005678807.1,XP_005682455.1,XP_005690005.1,XP_005693730.1	2.91501	0.0169789	0.229013
GO:0003170	heart valve development	biological_process	8	2	0.0235294	29	85	12141	XP_005684557.1,XP_005709712.1	9.85071	0.0173996	0.229013
GO:0043277	apoptotic cell clearance	biological_process	7	2	0.0235294	29	85	12141	XP_005688605.1,XP_005695086.1	9.85071	0.0173996	0.229013
GO:0032885	regulation of polysaccharide biosynthetic process	biological_process	7	2	0.0235294	29	85	12141	XP_005677006.1,XP_005682455.1	9.85071	0.0173996	0.229013
GO:0071354	cellular response to interleukin-6	biological_process	7	2	0.0235294	29	85	12141	XP_005676704.1,XP_005688702.1	9.85071	0.0173996	0.229013
GO:0010906	regulation of glucose metabolic process	biological_process	8	3	0.0352941	79	85	12141	XP_005677006.1,XP_005682455.1,XP_005709568.1	5.42413	0.0178782	0.229013
GO:0003151	outflow tract morphogenesis	biological_process	9	3	0.0352941	80	85	12141	XP_005684557.1,XP_005691599.1,XP_005697173.1	5.35632	0.0184827	0.229013
GO:0006584	catecholamine metabolic process	biological_process	6	2	0.0235294	30	85	12141	XP_005686651.1,XP_005709712.1	9.52235	0.0185586	0.229013
GO:0009712	catechol-containing compound metabolic process	biological_process	5	2	0.0235294	30	85	12141	XP_005686651.1,XP_005709712.1	9.52235	0.0185586	0.229013
GO:0034311	diol metabolic process	biological_process	4	2	0.0235294	30	85	12141	XP_005686651.1,XP_005709712.1	9.52235	0.0185586	0.229013
GO:0016055	Wnt receptor signaling pathway	biological_process	6	6	0.0705882	301	85	12141	XP_005682643.1,XP_005690158.1,XP_005693242.1,XP_005693730.1,XP_005699491.1,XP_005709712.1	2.84722	0.0188402	0.229013
GO:0016202	regulation of striated muscle tissue development	biological_process	8	4	0.0470588	146	85	12141	XP_005684557.1,XP_005691599.1,XP_005697173.1,XP_005709568.1	3.9133	0.0191797	0.229013
GO:0048513	organ development	biological_process	5	28	0.329412	2755	85	12141	XP_005675097.1,XP_005675314.1,XP_005677006.1,XP_005677083.1,XP_005678088.1,XP_005682455.1,XP_005684110.1,XP_005684557.1,XP_005684658.1,XP_005685759.1,XP_005686651.1,XP_005687910.1,XP_005688605.1,XP_005690005.1,XP_005690158.1,XP_005690755.1,XP_005691599.1,XP_005693730.1,XP_005695992.1,XP_005696165.1,XP_005696504.1,XP_005697173.1,XP_005697841.1,XP_005699491.1,XP_005699779.1,XP_005700860.1,XP_005709…	1.45168	0.0193602	0.229013
GO:0043491	protein kinase B signaling cascade	biological_process	7	4	0.0470588	147	85	12141	XP_005677006.1,XP_005682455.1,XP_005696165.1,XP_005709712.1	3.88667	0.0196136	0.229013
GO:1900076	regulation of cellular response to insulin stimulus	biological_process	10	2	0.0235294	31	85	12141	XP_005676704.1,XP_005677006.1	9.21518	0.0197494	0.229013
GO:0032881	regulation of polysaccharide metabolic process	biological_process	6	2	0.0235294	31	85	12141	XP_005677006.1,XP_005682455.1	9.21518	0.0197494	0.229013
GO:0048634	regulation of muscle organ development	biological_process	7	4	0.0470588	149	85	12141	XP_005684557.1,XP_005691599.1,XP_005697173.1,XP_005709568.1	3.8345	0.0204996	0.229013
GO:0003007	heart morphogenesis	biological_process	8	5	0.0588235	225	85	12141	XP_005682455.1,XP_005684557.1,XP_005691599.1,XP_005697173.1,XP_005709712.1	3.17412	0.0207111	0.229013
GO:0009214	cyclic nucleotide catabolic process	biological_process	9	1	0.0117647	3	85	12141	XP_005690005.1	47.6118	0.0208582	0.229013
GO:2000820	negative regulation of transcription from RNA polymerase II promoter involved in smooth muscle cell differentiation	biological_process	12	1	0.0117647	3	85	12141	XP_005684557.1	47.6118	0.0208582	0.229013
GO:0003164	His-Purkinje system development	biological_process	9	1	0.0117647	3	85	12141	XP_005691599.1	47.6118	0.0208582	0.229013
GO:0003166	bundle of His development	biological_process	10	1	0.0117647	3	85	12141	XP_005691599.1	47.6118	0.0208582	0.229013
GO:0072106	regulation of ureteric bud formation	biological_process	10	1	0.0117647	3	85	12141	XP_005709712.1	47.6118	0.0208582	0.229013
GO:2000611	positive regulation of thyroid hormone generation	biological_process	12	1	0.0117647	3	85	12141	XP_005709712.1	47.6118	0.0208582	0.229013
GO:2000609	regulation of thyroid hormone generation	biological_process	11	1	0.0117647	3	85	12141	XP_005709712.1	47.6118	0.0208582	0.229013
GO:0090209	negative regulation of triglyceride metabolic process	biological_process	9	1	0.0117647	3	85	12141	XP_005709568.1	47.6118	0.0208582	0.229013
GO:0072107	positive regulation of ureteric bud formation	biological_process	11	1	0.0117647	3	85	12141	XP_005709712.1	47.6118	0.0208582	0.229013
GO:0070305	response to cGMP	biological_process	6	1	0.0117647	3	85	12141	XP_005690005.1	47.6118	0.0208582	0.229013
GO:0032275	luteinizing hormone secretion	biological_process	10	1	0.0117647	3	85	12141	XP_005691599.1	47.6118	0.0208582	0.229013
GO:0035905	ascending aorta development	biological_process	11	1	0.0117647	3	85	12141	XP_005684557.1	47.6118	0.0208582	0.229013
GO:0035860	glial cell-derived neurotrophic factor receptor signaling pathway	biological_process	8	1	0.0117647	3	85	12141	XP_005709712.1	47.6118	0.0208582	0.229013
GO:0048625	myoblast cell fate commitment	biological_process	7	1	0.0117647	3	85	12141	XP_005686651.1	47.6118	0.0208582	0.229013
GO:0006198	cAMP catabolic process	biological_process	11	1	0.0117647	3	85	12141	XP_005690005.1	47.6118	0.0208582	0.229013
GO:0090520	sphingolipid mediated signaling pathway	biological_process	5	1	0.0117647	3	85	12141	XP_005678088.1	47.6118	0.0208582	0.229013
GO:0071321	cellular response to cGMP	biological_process	7	1	0.0117647	3	85	12141	XP_005690005.1	47.6118	0.0208582	0.229013
GO:0060920	cardiac pacemaker cell differentiation	biological_process	10	1	0.0117647	3	85	12141	XP_005691599.1	47.6118	0.0208582	0.229013
GO:0090005	negative regulation of establishment of protein localization to plasma membrane	biological_process	10	1	0.0117647	3	85	12141	XP_005676704.1	47.6118	0.0208582	0.229013
GO:0003175	tricuspid valve development	biological_process	9	1	0.0117647	3	85	12141	XP_005684557.1	47.6118	0.0208582	0.229013
GO:0035910	ascending aorta morphogenesis	biological_process	12	1	0.0117647	3	85	12141	XP_005684557.1	47.6118	0.0208582	0.229013
GO:2000143	negative regulation of DNA-dependent transcription, initiation	biological_process	11	1	0.0117647	3	85	12141	XP_005684557.1	47.6118	0.0208582	0.229013
GO:0043117	positive regulation of vascular permeability	biological_process	7	1	0.0117647	3	85	12141	XP_005690005.1	47.6118	0.0208582	0.229013
GO:0045978	negative regulation of nucleoside metabolic process	biological_process	8	1	0.0117647	3	85	12141	XP_005676704.1	47.6118	0.0208582	0.229013
GO:0003376	sphingosine-1-phosphate signaling pathway	biological_process	7	1	0.0117647	3	85	12141	XP_005678088.1	47.6118	0.0208582	0.229013
GO:0009125	nucleoside monophosphate catabolic process	biological_process	8	1	0.0117647	3	85	12141	XP_005684880.1	47.6118	0.0208582	0.229013
GO:0060926	cardiac pacemaker cell development	biological_process	11	1	0.0117647	3	85	12141	XP_005691599.1	47.6118	0.0208582	0.229013
GO:1901861	regulation of muscle tissue development	biological_process	5	4	0.0470588	150	85	12141	XP_005684557.1,XP_005691599.1,XP_005697173.1,XP_005709568.1	3.80894	0.0209517	0.229013
GO:0005581	collagen	cellular_component	4	2	0.0212766	31	94	13000	XP_005693730.1,XP_005696504.1	8.92244	0.0209939	0.229013
GO:0019318	hexose metabolic process	biological_process	6	4	0.0470588	151	85	12141	XP_005677006.1,XP_005682455.1,XP_005684110.1,XP_005709568.1	3.78372	0.02141	0.229013
GO:0005662	DNA replication factor A complex	cellular_component	14	1	0.0106383	3	94	13000	XP_005683084.1	46.0993	0.0215375	0.229013
GO:0016011	dystroglycan complex	cellular_component	7	1	0.0106383	3	94	13000	XP_005696165.1	46.0993	0.0215375	0.229013
GO:0005584	collagen type I	cellular_component	6	1	0.0106383	3	94	13000	XP_005693730.1	46.0993	0.0215375	0.229013
GO:0016939	kinesin II complex	cellular_component	11	1	0.0106383	3	94	13000	XP_005688433.1	46.0993	0.0215375	0.229013
GO:0050728	negative regulation of inflammatory response	biological_process	7	3	0.0352941	85	85	12141	XP_005684880.1,XP_005688702.1,XP_005709712.1	5.04125	0.0216748	0.229013
GO:0003810	protein-glutamine gamma-glutamyltransferase activity	molecular_function	6	1	0.0105263	3	95	12985	XP_005688605.1	45.5614	0.0217899	0.229013
GO:0052834	inositol monophosphate phosphatase activity	molecular_function	8	1	0.0105263	3	95	12985	XP_005697289.1	45.5614	0.0217899	0.229013
GO:0008429	phosphatidylethanolamine binding	molecular_function	4	1	0.0105263	3	95	12985	XP_005695086.1	45.5614	0.0217899	0.229013
GO:0030553	cGMP binding	molecular_function	8	1	0.0105263	3	95	12985	XP_005690005.1	45.5614	0.0217899	0.229013
GO:0015174	basic amino acid transmembrane transporter activity	molecular_function	13	1	0.0105263	3	95	12985	XP_005695990.1	45.5614	0.0217899	0.229013
GO:0003691	double-stranded telomeric DNA binding	molecular_function	7	1	0.0105263	3	95	12985	XP_005683084.1	45.5614	0.0217899	0.229013
GO:0032422	purine-rich negative regulatory element binding	molecular_function	7	1	0.0105263	3	95	12985	XP_005683084.1	45.5614	0.0217899	0.229013
GO:0008934	inositol monophosphate 1-phosphatase activity	molecular_function	9	1	0.0105263	3	95	12985	XP_005697289.1	45.5614	0.0217899	0.229013
GO:0000900	translation repressor activity, nucleic acid binding	molecular_function	10	1	0.0105263	3	95	12985	XP_005683084.1	45.5614	0.0217899	0.229013
GO:0071230	cellular response to amino acid stimulus	biological_process	7	2	0.0235294	33	85	12141	XP_005678807.1,XP_005693730.1	8.65668	0.0222243	0.231157
GO:0060045	positive regulation of cardiac muscle cell proliferation	biological_process	12	2	0.0235294	33	85	12141	XP_005684557.1,XP_005697173.1	8.65668	0.0222243	0.231157
GO:0016323	basolateral plasma membrane	cellular_component	6	4	0.0425532	148	94	13000	XP_005684110.1,XP_005693736.1,XP_005697082.1,XP_005700860.1	3.73778	0.0223423	0.231157
GO:0030010	establishment of cell polarity	biological_process	4	3	0.0352941	86	85	12141	XP_005694627.1,XP_005699779.1,XP_005709712.1	4.98263	0.0223472	0.231157
GO:0001078	RNA polymerase II core promoter proximal region sequence-specific DNA binding transcription factor activity involved in negative regulation of transcription	molecular_function	13	2	0.0210526	32	95	12985	XP_005675035.1,XP_005709712.1	8.54276	0.0227831	0.234737
GO:0007548	sex differentiation	biological_process	4	5	0.0588235	232	85	12141	XP_005684110.1,XP_005691599.1,XP_005697173.1,XP_005699491.1,XP_005709712.1	3.07835	0.023281	0.237026
GO:0045428	regulation of nitric oxide biosynthetic process	biological_process	6	2	0.0235294	34	85	12141	XP_005682455.1,XP_005688702.1	8.40208	0.0235074	0.237026
GO:0070741	response to interleukin-6	biological_process	5	2	0.0235294	34	85	12141	XP_005676704.1,XP_005688702.1	8.40208	0.0235074	0.237026
GO:0061383	trabecula morphogenesis	biological_process	4	2	0.0235294	34	85	12141	XP_005684557.1,XP_005693730.1	8.40208	0.0235074	0.237026
GO:0005615	extracellular space	cellular_component	3	8	0.0851064	484	94	13000	XP_005674916.1,XP_005690158.1,XP_005690428.1,XP_005693730.1,XP_005695086.1,XP_005696165.1,XP_005699779.1,XP_005709413.1	2.28592	0.0237528	0.237026
GO:0050877	neurological system process	biological_process	4	12	0.141176	908	85	12141	XP_005675314.1,XP_005684658.1,XP_005686651.1,XP_005693730.1,XP_005693736.1,XP_005695992.1,XP_005696165.1,XP_005696504.1,XP_005697082.1,XP_005699491.1,XP_005699779.1,XP_005700860.1	1.88769	0.0237983	0.237026
GO:0042169	SH2 domain binding	molecular_function	4	2	0.0210526	33	95	12985	XP_005682455.1,XP_005696165.1	8.28389	0.024139	0.237026
GO:0051291	protein heterooligomerization	biological_process	7	2	0.0235294	35	85	12141	XP_005682455.1,XP_005693730.1	8.16202	0.0248204	0.237026
GO:0014888	striated muscle adaptation	biological_process	6	2	0.0235294	35	85	12141	XP_005684557.1,XP_005697173.1	8.16202	0.0248204	0.237026
GO:0005978	glycogen biosynthetic process	biological_process	9	2	0.0235294	35	85	12141	XP_005677006.1,XP_005682455.1	8.16202	0.0248204	0.237026
GO:0009250	glucan biosynthetic process	biological_process	8	2	0.0235294	35	85	12141	XP_005677006.1,XP_005682455.1	8.16202	0.0248204	0.237026
GO:0060412	ventricular septum morphogenesis	biological_process	11	2	0.0235294	35	85	12141	XP_005684557.1,XP_005691599.1	8.16202	0.0248204	0.237026
GO:0005178	integrin binding	molecular_function	4	3	0.0315789	86	95	12985	XP_005695086.1,XP_005697558.1,XP_005699779.1	4.76805	0.0250897	0.237026
GO:0051270	regulation of cellular component movement	biological_process	4	9	0.105882	606	85	12141	XP_005675097.1,XP_005677006.1,XP_005682455.1,XP_005684110.1,XP_005693730.1,XP_005696165.1,XP_005699779.1,XP_005709413.1,XP_005709712.1	2.12132	0.025523	0.237026
GO:0001227	RNA polymerase II transcription regulatory region sequence-specific DNA binding transcription factor activity involved in negative regulation of transcription	molecular_function	12	2	0.0210526	34	95	12985	XP_005675035.1,XP_005709712.1	8.04025	0.0255274	0.237026
GO:0000979	RNA polymerase II core promoter sequence-specific DNA binding	molecular_function	9	2	0.0210526	34	95	12985	XP_005697173.1,XP_005709712.1	8.04025	0.0255274	0.237026
GO:0008037	cell recognition	biological_process	3	3	0.0352941	91	85	12141	XP_005675314.1,XP_005684110.1,XP_005695086.1	4.70886	0.025879	0.237026
GO:0010676	positive regulation of cellular carbohydrate metabolic process	biological_process	7	2	0.0235294	36	85	12141	XP_005677006.1,XP_005682455.1	7.93529	0.0261626	0.237026
GO:0021952	central nervous system projection neuron axonogenesis	biological_process	14	2	0.0235294	36	85	12141	XP_005675314.1,XP_005690158.1	7.93529	0.0261626	0.237026
GO:0030334	regulation of cell migration	biological_process	6	8	0.0941176	511	85	12141	XP_005675097.1,XP_005677006.1,XP_005682455.1,XP_005693730.1,XP_005696165.1,XP_005699779.1,XP_005709413.1,XP_005709712.1	2.23617	0.02637	0.237026
GO:0055013	cardiac muscle cell development	biological_process	10	2	0.0235294	37	85	12141	XP_005684557.1,XP_005691599.1	7.72083	0.0275338	0.237026
GO:0071229	cellular response to acid	biological_process	5	2	0.0235294	37	85	12141	XP_005678807.1,XP_005693730.1	7.72083	0.0275338	0.237026
GO:0035360	positive regulation of peroxisome proliferator activated receptor signaling pathway	biological_process	8	1	0.0117647	4	85	12141	XP_005688702.1	35.7088	0.0277149	0.237026
GO:2001171	positive regulation of ATP biosynthetic process	biological_process	13	1	0.0117647	4	85	12141	XP_005676704.1	35.7088	0.0277149	0.237026
GO:2000980	regulation of inner ear receptor cell differentiation	biological_process	11	1	0.0117647	4	85	12141	XP_005684557.1	35.7088	0.0277149	0.237026
GO:0007341	penetration of zona pellucida	biological_process	6	1	0.0117647	4	85	12141	XP_005684110.1	35.7088	0.0277149	0.237026
GO:0002082	regulation of oxidative phosphorylation	biological_process	8	1	0.0117647	4	85	12141	XP_005696292.1	35.7088	0.0277149	0.237026
GO:0060286	flagellar cell motility	biological_process	6	1	0.0117647	4	85	12141	XP_005686988.1	35.7088	0.0277149	0.237026
GO:2000210	positive regulation of anoikis	biological_process	8	1	0.0117647	4	85	12141	XP_005709568.1	35.7088	0.0277149	0.237026
GO:0002523	leukocyte migration involved in inflammatory response	biological_process	7	1	0.0117647	4	85	12141	XP_005699779.1	35.7088	0.0277149	0.237026
GO:0046884	follicle-stimulating hormone secretion	biological_process	10	1	0.0117647	4	85	12141	XP_005691599.1	35.7088	0.0277149	0.237026
GO:0090292	nuclear matrix anchoring at nuclear membrane	biological_process	9	1	0.0117647	4	85	12141	XP_005685030.1	35.7088	0.0277149	0.237026
GO:0048250	mitochondrial iron ion transport	biological_process	10	1	0.0117647	4	85	12141	XP_005684068.1	35.7088	0.0277149	0.237026
GO:0060414	aorta smooth muscle tissue morphogenesis	biological_process	12	1	0.0117647	4	85	12141	XP_005675097.1	35.7088	0.0277149	0.237026
GO:0043619	regulation of transcription from RNA polymerase II promoter in response to oxidative stress	biological_process	12	1	0.0117647	4	85	12141	XP_005686651.1	35.7088	0.0277149	0.237026
GO:0003176	aortic valve development	biological_process	9	1	0.0117647	4	85	12141	XP_005709712.1	35.7088	0.0277149	0.237026
GO:0051290	protein heterotetramerization	biological_process	8	1	0.0117647	4	85	12141	XP_005682455.1	35.7088	0.0277149	0.237026
GO:0070341	fat cell proliferation	biological_process	3	1	0.0117647	4	85	12141	XP_005676704.1	35.7088	0.0277149	0.237026
GO:0051891	positive regulation of cardioblast differentiation	biological_process	11	1	0.0117647	4	85	12141	XP_005697173.1	35.7088	0.0277149	0.237026
GO:0003180	aortic valve morphogenesis	biological_process	10	1	0.0117647	4	85	12141	XP_005709712.1	35.7088	0.0277149	0.237026
GO:0031987	locomotion involved in locomotory behavior	biological_process	5	1	0.0117647	4	85	12141	XP_005699491.1	35.7088	0.0277149	0.237026
GO:0045631	regulation of mechanoreceptor differentiation	biological_process	10	1	0.0117647	4	85	12141	XP_005684557.1	35.7088	0.0277149	0.237026
GO:0042701	progesterone secretion	biological_process	10	1	0.0117647	4	85	12141	XP_005699491.1	35.7088	0.0277149	0.237026
GO:0070344	regulation of fat cell proliferation	biological_process	5	1	0.0117647	4	85	12141	XP_005676704.1	35.7088	0.0277149	0.237026
GO:0071973	bacterial-type flagellar cell motility	biological_process	7	1	0.0117647	4	85	12141	XP_005686988.1	35.7088	0.0277149	0.237026
GO:0043578	nuclear matrix organization	biological_process	5	1	0.0117647	4	85	12141	XP_005685030.1	35.7088	0.0277149	0.237026
GO:0042421	norepinephrine biosynthetic process	biological_process	8	1	0.0117647	4	85	12141	XP_005709712.1	35.7088	0.0277149	0.237026
GO:0060267	positive regulation of respiratory burst	biological_process	5	1	0.0117647	4	85	12141	XP_005682455.1	35.7088	0.0277149	0.237026
GO:0045607	regulation of auditory receptor cell differentiation	biological_process	12	1	0.0117647	4	85	12141	XP_005684557.1	35.7088	0.0277149	0.237026
GO:2000679	positive regulation of transcription regulatory region DNA binding	biological_process	8	1	0.0117647	4	85	12141	XP_005709712.1	35.7088	0.0277149	0.237026
GO:0021540	corpus callosum morphogenesis	biological_process	15	1	0.0117647	4	85	12141	XP_005690158.1	35.7088	0.0277149	0.237026
GO:0060977	coronary vasculature morphogenesis	biological_process	10	1	0.0117647	4	85	12141	XP_005684557.1	35.7088	0.0277149	0.237026
GO:0000788	nuclear nucleosome	cellular_component	13	1	0.0106383	4	94	13000	XP_005687700.1	34.5745	0.0286142	0.237488
GO:0033010	paranodal junction	cellular_component	3	1	0.0106383	4	94	13000	XP_005699779.1	34.5745	0.0286142	0.237488
GO:0060445	branching involved in salivary gland morphogenesis	biological_process	9	2	0.0235294	38	85	12141	XP_005688605.1,XP_005696165.1	7.51765	0.0289334	0.237488
GO:0046677	response to antibiotic	biological_process	4	2	0.0235294	38	85	12141	XP_005677083.1,XP_005694506.1	7.51765	0.0289334	0.237488
GO:0010812	negative regulation of cell-substrate adhesion	biological_process	6	2	0.0235294	38	85	12141	XP_005693730.1,XP_005699491.1	7.51765	0.0289334	0.237488
GO:0004118	cGMP-stimulated cyclic-nucleotide phosphodiesterase activity	molecular_function	9	1	0.0105263	4	95	12985	XP_005690005.1	34.1711	0.0289482	0.237488
GO:0003831	beta-N-acetylglucosaminylglycopeptide beta-1,4-galactosyltransferase activity	molecular_function	8	1	0.0105263	4	95	12985	XP_005684110.1	34.1711	0.0289482	0.237488
GO:0003696	satellite DNA binding	molecular_function	6	1	0.0105263	4	95	12985	XP_005684557.1	34.1711	0.0289482	0.237488
GO:0045118	azole transporter activity	molecular_function	7	1	0.0105263	4	95	12985	XP_005695990.1	34.1711	0.0289482	0.237488
GO:1901474	azole transmembrane transporter activity	molecular_function	8	1	0.0105263	4	95	12985	XP_005695990.1	34.1711	0.0289482	0.237488
GO:0035939	microsatellite binding	molecular_function	7	1	0.0105263	4	95	12985	XP_005684557.1	34.1711	0.0289482	0.237488
GO:0015280	ligand-gated sodium channel activity	molecular_function	14	1	0.0105263	4	95	12985	XP_005681075.1	34.1711	0.0289482	0.237488
GO:0048731	system development	biological_process	4	34	0.4	3625	85	12141	XP_005675097.1,XP_005675314.1,XP_005677006.1,XP_005677083.1,XP_005678088.1,XP_005682455.1,XP_005683084.1,XP_005683168.1,XP_005684110.1,XP_005684557.1,XP_005684658.1,XP_005685759.1,XP_005686651.1,XP_005687910.1,XP_005688605.1,XP_005688702.1,XP_005690005.1,XP_005690158.1,XP_005690755.1,XP_005691599.1,XP_005693730.1,XP_005693736.1,XP_005694627.1,XP_005695992.1,XP_005696165.1,XP_005696504.1,XP_005697…	1.3397	0.0289486	0.237488
GO:0045165	cell fate commitment	biological_process	5	5	0.0588235	247	85	12141	XP_005684557.1,XP_005686651.1,XP_005691599.1,XP_005697173.1,XP_005709712.1	2.8914	0.0294639	0.240462
GO:0030879	mammary gland development	biological_process	7	4	0.0470588	167	85	12141	XP_005677006.1,XP_005684110.1,XP_005691599.1,XP_005709712.1	3.4212	0.0295869	0.240462
GO:0022612	gland morphogenesis	biological_process	7	4	0.0470588	167	85	12141	XP_005684110.1,XP_005688605.1,XP_005691599.1,XP_005696165.1	3.4212	0.0295869	0.240462
GO:0030054	cell junction	cellular_component	1	8	0.0851064	506	94	13000	XP_005676998.1,XP_005677379.1,XP_005684110.1,XP_005685777.1,XP_005696165.1,XP_005697082.1,XP_005699491.1,XP_005699779.1	2.18653	0.0299059	0.242302
GO:0034446	substrate adhesion-dependent cell spreading	biological_process	7	2	0.0235294	39	85	12141	XP_005675314.1,XP_005699491.1	7.32489	0.030361	0.243047
GO:0019048	virus-host interaction	biological_process	5	2	0.0235294	39	85	12141	XP_005682455.1,XP_005696165.1	7.32489	0.030361	0.243047
GO:0006487	protein N-linked glycosylation	biological_process	8	2	0.0235294	39	85	12141	XP_005676261.1,XP_005684110.1	7.32489	0.030361	0.243047
GO:0000981	sequence-specific DNA binding RNA polymerase II transcription factor activity	molecular_function	11	5	0.0526316	238	95	12985	XP_005675035.1,XP_005684557.1,XP_005686651.1,XP_005697173.1,XP_005709712.1	2.87152	0.0303693	0.243047
GO:0032993	protein-DNA complex	cellular_component	2	2	0.0212766	38	94	13000	XP_005683084.1,XP_005687700.1	7.27884	0.0307233	0.245131
GO:0048732	gland development	biological_process	6	6	0.0705882	338	85	12141	XP_005677006.1,XP_005684110.1,XP_005688605.1,XP_005691599.1,XP_005696165.1,XP_005709712.1	2.53554	0.0310261	0.246794
GO:0005996	monosaccharide metabolic process	biological_process	5	4	0.0470588	170	85	12141	XP_005677006.1,XP_005682455.1,XP_005684110.1,XP_005709568.1	3.36083	0.0312999	0.247468
GO:0048738	cardiac muscle tissue development	biological_process	8	4	0.0470588	170	85	12141	XP_005684557.1,XP_005691599.1,XP_005697173.1,XP_005709568.1	3.36083	0.0312999	0.247468
GO:0071456	cellular response to hypoxia	biological_process	7	2	0.0235294	40	85	12141	XP_005688702.1,XP_005697173.1	7.14176	0.0318161	0.247652
GO:0036294	cellular response to decreased oxygen levels	biological_process	6	2	0.0235294	40	85	12141	XP_005688702.1,XP_005697173.1	7.14176	0.0318161	0.247652
GO:0055006	cardiac cell development	biological_process	9	2	0.0235294	40	85	12141	XP_005684557.1,XP_005691599.1	7.14176	0.0318161	0.247652
GO:0010565	regulation of cellular ketone metabolic process	biological_process	5	3	0.0352941	99	85	12141	XP_005677006.1,XP_005709568.1,XP_005709712.1	4.32834	0.0321171	0.247652
GO:0001709	cell fate determination	biological_process	6	2	0.0235294	41	85	12141	XP_005697173.1,XP_005709712.1	6.96758	0.0332982	0.247652
GO:0033692	cellular polysaccharide biosynthetic process	biological_process	7	2	0.0235294	41	85	12141	XP_005677006.1,XP_005682455.1	6.96758	0.0332982	0.247652
GO:0006954	inflammatory response	biological_process	4	6	0.0705882	344	85	12141	XP_005684110.1,XP_005684880.1,XP_005688702.1,XP_005695913.1,XP_005699779.1,XP_005709712.1	2.49131	0.0333967	0.247652
GO:0023061	signal release	biological_process	6	5	0.0588235	257	85	12141	XP_005677006.1,XP_005691599.1,XP_005699350.1,XP_005699491.1,XP_005709712.1	2.7789	0.0341142	0.247652
GO:0003001	generation of a signal involved in cell-cell signaling	biological_process	5	5	0.0588235	257	85	12141	XP_005677006.1,XP_005691599.1,XP_005699350.1,XP_005699491.1,XP_005709712.1	2.7789	0.0341142	0.247652
GO:0042790	transcription of nuclear large rRNA transcript from RNA polymerase I promoter	biological_process	10	1	0.0117647	5	85	12141	XP_005683410.1	28.5671	0.0345242	0.247652
GO:0006868	glutamine transport	biological_process	11	1	0.0117647	5	85	12141	XP_005695990.1	28.5671	0.0345242	0.247652
GO:0035799	ureter maturation	biological_process	8	1	0.0117647	5	85	12141	XP_005709712.1	28.5671	0.0345242	0.247652
GO:0045764	positive regulation of cellular amino acid metabolic process	biological_process	9	1	0.0117647	5	85	12141	XP_005709712.1	28.5671	0.0345242	0.247652
GO:0002318	myeloid progenitor cell differentiation	biological_process	9	1	0.0117647	5	85	12141	XP_005699779.1	28.5671	0.0345242	0.247652
GO:0006085	acetyl-CoA biosynthetic process	biological_process	7	1	0.0117647	5	85	12141	XP_005688184.1	28.5671	0.0345242	0.247652
GO:0035912	dorsal aorta morphogenesis	biological_process	12	1	0.0117647	5	85	12141	XP_005684557.1	28.5671	0.0345242	0.247652
GO:0006590	thyroid hormone generation	biological_process	10	1	0.0117647	5	85	12141	XP_005709712.1	28.5671	0.0345242	0.247652
GO:0097011	cellular response to granulocyte macrophage colony-stimulating factor stimulus	biological_process	7	1	0.0117647	5	85	12141	XP_005690005.1	28.5671	0.0345242	0.247652
GO:0033600	negative regulation of mammary gland epithelial cell proliferation	biological_process	11	1	0.0117647	5	85	12141	XP_005709712.1	28.5671	0.0345242	0.247652
GO:0060676	ureteric bud formation	biological_process	9	1	0.0117647	5	85	12141	XP_005709712.1	28.5671	0.0345242	0.247652
GO:0048799	organ maturation	biological_process	6	1	0.0117647	5	85	12141	XP_005709712.1	28.5671	0.0345242	0.247652
GO:2000425	regulation of apoptotic cell clearance	biological_process	8	1	0.0117647	5	85	12141	XP_005695086.1	28.5671	0.0345242	0.247652
GO:0006012	galactose metabolic process	biological_process	7	1	0.0117647	5	85	12141	XP_005684110.1	28.5671	0.0345242	0.247652
GO:0045979	positive regulation of nucleoside metabolic process	biological_process	8	1	0.0117647	5	85	12141	XP_005676704.1	28.5671	0.0345242	0.247652
GO:2001169	regulation of ATP biosynthetic process	biological_process	12	1	0.0117647	5	85	12141	XP_005676704.1	28.5671	0.0345242	0.247652
GO:0003199	endocardial cushion to mesenchymal transition involved in heart valve formation	biological_process	12	1	0.0117647	5	85	12141	XP_005684557.1	28.5671	0.0345242	0.247652
GO:0090500	endocardial cushion to mesenchymal transition	biological_process	11	1	0.0117647	5	85	12141	XP_005684557.1	28.5671	0.0345242	0.247652
GO:0097012	response to granulocyte macrophage colony-stimulating factor stimulus	biological_process	5	1	0.0117647	5	85	12141	XP_005690005.1	28.5671	0.0345242	0.247652
GO:0071481	cellular response to X-ray	biological_process	7	1	0.0117647	5	85	12141	XP_005709712.1	28.5671	0.0345242	0.247652
GO:0060923	cardiac muscle cell fate commitment	biological_process	10	1	0.0117647	5	85	12141	XP_005691599.1	28.5671	0.0345242	0.247652
GO:0046324	regulation of glucose import	biological_process	10	2	0.0235294	42	85	12141	XP_005676704.1,XP_005677006.1	6.80168	0.034807	0.247652
GO:0045913	positive regulation of carbohydrate metabolic process	biological_process	6	2	0.0235294	42	85	12141	XP_005677006.1,XP_005682455.1	6.80168	0.034807	0.247652
GO:0043200	response to amino acid stimulus	biological_process	5	2	0.0235294	42	85	12141	XP_005678807.1,XP_005693730.1	6.80168	0.034807	0.247652
GO:2000145	regulation of cell motility	biological_process	5	8	0.0941176	540	85	12141	XP_005675097.1,XP_005677006.1,XP_005682455.1,XP_005693730.1,XP_005696165.1,XP_005699779.1,XP_005709413.1,XP_005709712.1	2.11608	0.0349804	0.247652
GO:0071953	elastic fiber	cellular_component	3	1	0.0106383	5	94	13000	XP_005697841.1	27.6596	0.0356402	0.247652
GO:0005736	DNA-directed RNA polymerase I complex	cellular_component	12	1	0.0106383	5	94	13000	XP_005686766.1	27.6596	0.0356402	0.247652
GO:0030313	cell envelope	cellular_component	4	1	0.0106383	5	94	13000	XP_005696165.1	27.6596	0.0356402	0.247652
GO:0005899	insulin receptor complex	cellular_component	8	1	0.0106383	5	94	13000	XP_005682455.1	27.6596	0.0356402	0.247652
GO:0009279	cell outer membrane	cellular_component	6	1	0.0106383	5	94	13000	XP_005696165.1	27.6596	0.0356402	0.247652
GO:0031045	dense core granule	cellular_component	10	1	0.0106383	5	94	13000	XP_005693011.1	27.6596	0.0356402	0.247652
GO:0044462	external encapsulating structure part	cellular_component	5	1	0.0106383	5	94	13000	XP_005696165.1	27.6596	0.0356402	0.247652
GO:0043230	extracellular organelle	cellular_component	3	3	0.0319149	100	94	13000	XP_005677083.1,XP_005684880.1,XP_005695086.1	4.14894	0.0357978	0.247652
GO:0065010	extracellular membrane-bounded organelle	cellular_component	4	3	0.0319149	100	94	13000	XP_005677083.1,XP_005684880.1,XP_005695086.1	4.14894	0.0357978	0.247652
GO:0005576	extracellular region	cellular_component	1	11	0.117021	827	94	13000	XP_005674916.1,XP_005677083.1,XP_005684880.1,XP_005690158.1,XP_005690428.1,XP_005693730.1,XP_005695086.1,XP_005696165.1,XP_005696504.1,XP_005699779.1,XP_005709413.1	1.83951	0.0359687	0.247652
GO:0030371	translation repressor activity	molecular_function	9	1	0.0105263	5	95	12985	XP_005683084.1	27.3368	0.0360548	0.247652
GO:0015245	fatty acid transporter activity	molecular_function	11	1	0.0105263	5	95	12985	XP_005675660.1	27.3368	0.0360548	0.247652
GO:0008140	cAMP response element binding protein binding	molecular_function	13	1	0.0105263	5	95	12985	XP_005709568.1	27.3368	0.0360548	0.247652
GO:0015186	L-glutamine transmembrane transporter activity	molecular_function	14	1	0.0105263	5	95	12985	XP_005695990.1	27.3368	0.0360548	0.247652
GO:0004687	myosin light chain kinase activity	molecular_function	10	1	0.0105263	5	95	12985	XP_005675097.1	27.3368	0.0360548	0.247652
GO:0005381	iron ion transmembrane transporter activity	molecular_function	12	1	0.0105263	5	95	12985	XP_005684068.1	27.3368	0.0360548	0.247652
GO:0018958	phenol-containing compound metabolic process	biological_process	4	2	0.0235294	43	85	12141	XP_005686651.1,XP_005709712.1	6.6435	0.036342	0.248321
GO:0006809	nitric oxide biosynthetic process	biological_process	5	2	0.0235294	43	85	12141	XP_005682455.1,XP_005688702.1	6.6435	0.036342	0.248321
GO:0048729	tissue morphogenesis	biological_process	4	9	0.105882	647	85	12141	XP_005675097.1,XP_005684110.1,XP_005684557.1,XP_005685759.1,XP_005688605.1,XP_005691599.1,XP_005693730.1,XP_005696165.1,XP_005709712.1	1.98689	0.0366684	0.249899
GO:0060021	palate development	biological_process	3	3	0.0352941	105	85	12141	XP_005675314.1,XP_005690755.1,XP_005691599.1	4.08101	0.0372663	0.251838
GO:0010675	regulation of cellular carbohydrate metabolic process	biological_process	6	3	0.0352941	105	85	12141	XP_005677006.1,XP_005682455.1,XP_005709568.1	4.08101	0.0372663	0.251838
GO:0061061	muscle structure development	biological_process	3	8	0.0941176	547	85	12141	XP_005675097.1,XP_005684557.1,XP_005685030.1,XP_005686651.1,XP_005691599.1,XP_005697173.1,XP_005697841.1,XP_005709568.1	2.089	0.0373164	0.251838
GO:0005578	proteinaceous extracellular matrix	cellular_component	3	4	0.0425532	174	94	13000	XP_005674916.1,XP_005693730.1,XP_005696165.1,XP_005696504.1	3.17926	0.0373379	0.251838
GO:0071453	cellular response to oxygen levels	biological_process	5	2	0.0235294	44	85	12141	XP_005688702.1,XP_005697173.1	6.49251	0.0379028	0.252283
GO:0030199	collagen fibril organization	biological_process	5	2	0.0235294	44	85	12141	XP_005693730.1,XP_005696504.1	6.49251	0.0379028	0.252283
GO:0046209	nitric oxide metabolic process	biological_process	3	2	0.0235294	44	85	12141	XP_005682455.1,XP_005688702.1	6.49251	0.0379028	0.252283
GO:0032403	protein complex binding	molecular_function	3	5	0.0526316	253	95	12985	XP_005677006.1,XP_005695086.1,XP_005695992.1,XP_005697558.1,XP_005699779.1	2.70127	0.0379925	0.252283
GO:0010243	response to organic nitrogen	biological_process	4	6	0.0705882	355	85	12141	XP_005676704.1,XP_005677006.1,XP_005678807.1,XP_005682455.1,XP_005690005.1,XP_005693730.1	2.41412	0.0380438	0.252283
GO:0032869	cellular response to insulin stimulus	biological_process	9	3	0.0352941	106	85	12141	XP_005676704.1,XP_005677006.1,XP_005682455.1	4.04251	0.0381634	0.252283
GO:0008284	positive regulation of cell proliferation	biological_process	5	9	0.105882	653	85	12141	XP_005676704.1,XP_005677006.1,XP_005678088.1,XP_005683084.1,XP_005684110.1,XP_005684557.1,XP_005690755.1,XP_005691599.1,XP_005697173.1	1.96863	0.0385435	0.252283
GO:0005795	Golgi stack	cellular_component	9	2	0.0212766	43	94	13000	XP_005684110.1,XP_005694506.1	6.43246	0.0385606	0.252283
GO:0005518	collagen binding	molecular_function	3	2	0.0210526	43	95	12985	XP_005674916.1,XP_005709413.1	6.35741	0.0393908	0.252283
GO:0042451	purine nucleoside biosynthetic process	biological_process	8	2	0.0235294	45	85	12141	XP_005676704.1,XP_005684880.1	6.34824	0.0394888	0.252283
GO:0046129	purine ribonucleoside biosynthetic process	biological_process	9	2	0.0235294	45	85	12141	XP_005676704.1,XP_005684880.1	6.34824	0.0394888	0.252283
GO:0000271	polysaccharide biosynthetic process	biological_process	6	2	0.0235294	45	85	12141	XP_005677006.1,XP_005682455.1	6.34824	0.0394888	0.252283
GO:0046323	glucose import	biological_process	9	2	0.0235294	45	85	12141	XP_005676704.1,XP_005677006.1	6.34824	0.0394888	0.252283
GO:0036075	replacement ossification	biological_process	4	2	0.0235294	45	85	12141	XP_005677083.1,XP_005693730.1	6.34824	0.0394888	0.252283
GO:0060043	regulation of cardiac muscle cell proliferation	biological_process	11	2	0.0235294	45	85	12141	XP_005684557.1,XP_005697173.1	6.34824	0.0394888	0.252283
GO:0048639	positive regulation of developmental growth	biological_process	5	2	0.0235294	45	85	12141	XP_005682455.1,XP_005694627.1	6.34824	0.0394888	0.252283
GO:0001958	endochondral ossification	biological_process	10	2	0.0235294	45	85	12141	XP_005677083.1,XP_005693730.1	6.34824	0.0394888	0.252283
GO:0006109	regulation of carbohydrate metabolic process	biological_process	5	3	0.0352941	108	85	12141	XP_005677006.1,XP_005682455.1,XP_005709568.1	3.96765	0.0399905	0.252283
GO:0046546	development of primary male sexual characteristics	biological_process	6	3	0.0352941	108	85	12141	XP_005691599.1,XP_005697173.1,XP_005709712.1	3.96765	0.0399905	0.252283
GO:0035907	dorsal aorta development	biological_process	11	1	0.0117647	6	85	12141	XP_005684557.1	23.8059	0.0412864	0.252283
GO:0036072	direct ossification	biological_process	4	1	0.0117647	6	85	12141	XP_005693730.1	23.8059	0.0412864	0.252283
GO:1901858	regulation of mitochondrial DNA metabolic process	biological_process	8	1	0.0117647	6	85	12141	XP_005676704.1	23.8059	0.0412864	0.252283
GO:0032000	positive regulation of fatty acid beta-oxidation	biological_process	12	1	0.0117647	6	85	12141	XP_005677006.1	23.8059	0.0412864	0.252283
GO:0060605	tube lumen cavitation	biological_process	7	1	0.0117647	6	85	12141	XP_005688605.1	23.8059	0.0412864	0.252283
GO:0051561	elevation of mitochondrial calcium ion concentration	biological_process	11	1	0.0117647	6	85	12141	XP_005699350.1	23.8059	0.0412864	0.252283
GO:0060017	parathyroid gland development	biological_process	7	1	0.0117647	6	85	12141	XP_005709712.1	23.8059	0.0412864	0.252283
GO:0060662	salivary gland cavitation	biological_process	9	1	0.0117647	6	85	12141	XP_005688605.1	23.8059	0.0412864	0.252283
GO:0035426	extracellular matrix-cell signaling	biological_process	4	1	0.0117647	6	85	12141	XP_005699491.1	23.8059	0.0412864	0.252283
GO:0015802	basic amino acid transport	biological_process	10	1	0.0117647	6	85	12141	XP_005695990.1	23.8059	0.0412864	0.252283
GO:0060911	cardiac cell fate commitment	biological_process	9	1	0.0117647	6	85	12141	XP_005691599.1	23.8059	0.0412864	0.252283
GO:0003150	muscular septum morphogenesis	biological_process	12	1	0.0117647	6	85	12141	XP_005684557.1	23.8059	0.0412864	0.252283
GO:0035457	cellular response to interferon-alpha	biological_process	7	1	0.0117647	6	85	12141	XP_005709712.1	23.8059	0.0412864	0.252283
GO:0006521	regulation of cellular amino acid metabolic process	biological_process	8	1	0.0117647	6	85	12141	XP_005709712.1	23.8059	0.0412864	0.252283
GO:0032060	bleb assembly	biological_process	5	1	0.0117647	6	85	12141	XP_005675097.1	23.8059	0.0412864	0.252283
GO:0010159	specification of organ position	biological_process	7	1	0.0117647	6	85	12141	XP_005691599.1	23.8059	0.0412864	0.252283
GO:0001957	intramembranous ossification	biological_process	5	1	0.0117647	6	85	12141	XP_005693730.1	23.8059	0.0412864	0.252283
GO:0032274	gonadotropin secretion	biological_process	9	1	0.0117647	6	85	12141	XP_005691599.1	23.8059	0.0412864	0.252283
GO:0006607	NLS-bearing substrate import into nucleus	biological_process	10	1	0.0117647	6	85	12141	XP_005696165.1	23.8059	0.0412864	0.252283
GO:0060596	mammary placode formation	biological_process	10	1	0.0117647	6	85	12141	XP_005691599.1	23.8059	0.0412864	0.252283
GO:2001275	positive regulation of glucose import in response to insulin stimulus	biological_process	12	1	0.0117647	6	85	12141	XP_005677006.1	23.8059	0.0412864	0.252283
GO:0010817	regulation of hormone levels	biological_process	3	5	0.0588235	271	85	12141	XP_005677006.1,XP_005691599.1,XP_005699350.1,XP_005699491.1,XP_005709712.1	2.63534	0.0413563	0.252283
GO:0000786	nucleosome	cellular_component	10	1	0.0106383	6	94	13000	XP_005687700.1	23.0496	0.0426159	0.259362
GO:0055021	regulation of cardiac muscle tissue growth	biological_process	10	2	0.0235294	47	85	12141	XP_005684557.1,XP_005697173.1	6.0781	0.0427354	0.259486
GO:0090484	drug transporter activity	molecular_function	6	1	0.0105263	6	95	12985	XP_005695990.1	22.7807	0.0431098	0.25995
GO:0031994	insulin-like growth factor I binding	molecular_function	5	1	0.0105263	6	95	12985	XP_005682455.1	22.7807	0.0431098	0.25995
GO:0016405	CoA-ligase activity	molecular_function	5	1	0.0105263	6	95	12985	XP_005688184.1	22.7807	0.0431098	0.25995
GO:1901659	glycosyl compound biosynthetic process	biological_process	4	2	0.0235294	48	85	12141	XP_005676704.1,XP_005684880.1	5.95147	0.044395	0.265862
GO:0042455	ribonucleoside biosynthetic process	biological_process	8	2	0.0235294	48	85	12141	XP_005676704.1,XP_005684880.1	5.95147	0.044395	0.265862
GO:0009163	nucleoside biosynthetic process	biological_process	7	2	0.0235294	48	85	12141	XP_005676704.1,XP_005684880.1	5.95147	0.044395	0.265862
GO:0050840	extracellular matrix binding	molecular_function	2	2	0.0210526	46	95	12985	XP_005687184.1,XP_005697841.1	5.94279	0.0445202	0.266003
GO:0003231	cardiac ventricle development	biological_process	9	3	0.0352941	114	85	12141	XP_005684557.1,XP_005691599.1,XP_005709712.1	3.75882	0.0457337	0.268227
GO:0032502	developmental process	biological_process	1	40	0.470588	4561	85	12141	XP_005675097.1,XP_005675314.1,XP_005675580.1,XP_005676704.1,XP_005677006.1,XP_005677083.1,XP_005678088.1,XP_005679356.1,XP_005681213.1,XP_005682455.1,XP_005683084.1,XP_005683168.1,XP_005684110.1,XP_005684557.1,XP_005684658.1,XP_005685030.1,XP_005685759.1,XP_005686651.1,XP_005687910.1,XP_005688605.1,XP_005688702.1,XP_005690005.1,XP_005690158.1,XP_005690429.1,XP_005690755.1,XP_005691599.1,XP_005693…	1.25267	0.0457779	0.268227
GO:0002526	acute inflammatory response	biological_process	5	2	0.0235294	49	85	12141	XP_005684110.1,XP_005695913.1	5.83001	0.0460782	0.268227
GO:0071495	cellular response to endogenous stimulus	biological_process	3	8	0.0941176	573	85	12141	XP_005676704.1,XP_005677006.1,XP_005678807.1,XP_005682455.1,XP_005690005.1,XP_005693730.1,XP_005697173.1,XP_005709712.1	1.99421	0.046915	0.268227
GO:0046661	male sex differentiation	biological_process	5	3	0.0352941	116	85	12141	XP_005691599.1,XP_005697173.1,XP_005709712.1	3.69402	0.0477344	0.268227
GO:0007435	salivary gland morphogenesis	biological_process	8	2	0.0235294	50	85	12141	XP_005688605.1,XP_005696165.1	5.71341	0.0477848	0.268227
GO:0002053	positive regulation of mesenchymal cell proliferation	biological_process	6	2	0.0235294	50	85	12141	XP_005677006.1,XP_005690755.1	5.71341	0.0477848	0.268227
GO:0060420	regulation of heart growth	biological_process	9	2	0.0235294	50	85	12141	XP_005684557.1,XP_005697173.1	5.71341	0.0477848	0.268227
GO:0048856	anatomical structure development	biological_process	2	38	0.447059	4301	85	12141	XP_005675097.1,XP_005675314.1,XP_005675580.1,XP_005676704.1,XP_005677006.1,XP_005677083.1,XP_005678088.1,XP_005681213.1,XP_005682455.1,XP_005683084.1,XP_005683168.1,XP_005684110.1,XP_005684557.1,XP_005684658.1,XP_005685030.1,XP_005685759.1,XP_005686651.1,XP_005687910.1,XP_005688605.1,XP_005688702.1,XP_005690005.1,XP_005690158.1,XP_005690755.1,XP_005691599.1,XP_005693730.1,XP_005693736.1,XP_005694…	1.26197	0.0479263	0.268227
GO:0032792	negative regulation of CREB transcription factor activity	biological_process	13	1	0.0117647	7	85	12141	XP_005709568.1	20.405	0.0480017	0.268227
GO:0034755	iron ion transmembrane transport	biological_process	10	1	0.0117647	7	85	12141	XP_005684068.1	20.405	0.0480017	0.268227
GO:0045117	azole transport	biological_process	6	1	0.0117647	7	85	12141	XP_005695990.1	20.405	0.0480017	0.268227
GO:1901723	negative regulation of cell proliferation involved in kidney development	biological_process	10	1	0.0117647	7	85	12141	XP_005709712.1	20.405	0.0480017	0.268227
GO:0036006	cellular response to macrophage colony-stimulating factor stimulus	biological_process	7	1	0.0117647	7	85	12141	XP_005690005.1	20.405	0.0480017	0.268227
GO:0071371	cellular response to gonadotropin stimulus	biological_process	7	1	0.0117647	7	85	12141	XP_005697173.1	20.405	0.0480017	0.268227
GO:0006474	N-terminal protein amino acid acetylation	biological_process	9	1	0.0117647	7	85	12141	XP_005691290.1	20.405	0.0480017	0.268227
GO:0006971	hypotonic response	biological_process	4	1	0.0117647	7	85	12141	XP_005675097.1	20.405	0.0480017	0.268227
GO:0033240	positive regulation of cellular amine metabolic process	biological_process	7	1	0.0117647	7	85	12141	XP_005709712.1	20.405	0.0480017	0.268227
GO:0072643	interferon-gamma secretion	biological_process	9	1	0.0117647	7	85	12141	XP_005709712.1	20.405	0.0480017	0.268227
GO:0006910	phagocytosis, recognition	biological_process	7	1	0.0117647	7	85	12141	XP_005695086.1	20.405	0.0480017	0.268227
GO:0060374	mast cell differentiation	biological_process	10	1	0.0117647	7	85	12141	XP_005709712.1	20.405	0.0480017	0.268227
GO:0050917	sensory perception of umami taste	biological_process	8	1	0.0117647	7	85	12141	XP_005695992.1	20.405	0.0480017	0.268227
GO:0002426	immunoglobulin production in mucosal tissue	biological_process	8	1	0.0117647	7	85	12141	XP_005685759.1	20.405	0.0480017	0.268227
GO:0061299	retina vasculature morphogenesis in camera-type eye	biological_process	11	1	0.0117647	7	85	12141	XP_005699491.1	20.405	0.0480017	0.268227
GO:0072602	interleukin-4 secretion	biological_process	9	1	0.0117647	7	85	12141	XP_005709712.1	20.405	0.0480017	0.268227
GO:0070295	renal water absorption	biological_process	9	1	0.0117647	7	85	12141	XP_005697082.1	20.405	0.0480017	0.268227
GO:0036005	response to macrophage colony-stimulating factor stimulus	biological_process	5	1	0.0117647	7	85	12141	XP_005690005.1	20.405	0.0480017	0.268227
GO:0071476	cellular hypotonic response	biological_process	6	1	0.0117647	7	85	12141	XP_005675097.1	20.405	0.0480017	0.268227
GO:0060430	lung saccule development	biological_process	9	1	0.0117647	7	85	12141	XP_005697173.1	20.405	0.0480017	0.268227
GO:0001102	RNA polymerase II activating transcription factor binding	molecular_function	5	2	0.0210526	48	95	12985	XP_005684557.1,XP_005691599.1	5.69518	0.0480697	0.268227
GO:0001046	core promoter sequence-specific DNA binding	molecular_function	8	2	0.0210526	48	95	12985	XP_005697173.1,XP_005709712.1	5.69518	0.0480697	0.268227
GO:0005871	kinesin complex	cellular_component	10	1	0.0106383	7	94	13000	XP_005688433.1	19.7568	0.0495417	0.273795
GO:0030425	dendrite	cellular_component	5	4	0.0425532	191	94	13000	XP_005677379.1,XP_005680269.1,XP_005683084.1,XP_005690005.1	2.89629	0.0496464	0.273795
GO:0040012	regulation of locomotion	biological_process	3	8	0.0941176	580	85	12141	XP_005675097.1,XP_005677006.1,XP_005682455.1,XP_005693730.1,XP_005696165.1,XP_005699779.1,XP_005709413.1,XP_005709712.1	1.97014	0.0497541	0.273795
