# Supplementary material for: Identification of novel and differentially expressed MicroRNAs in goat enzootic nasal adenocarcinoma
Source: BMC Genomics. 2016 Nov 8;17:896. doi: 10.1186/s12864-016-3238-5 (PMC5101819; doi:10.1186/s12864-016-3238-5)
Supplement: Additional file 9: Table S9. — Significantly enriched signaling pathways (m = 83) of gene targets of the significantly increased miRNAs in ENA. (XLSX 34 kb) [file 12864_2016_3238_MOESM9_ESM.xlsx]

## Sheet: Table S9 Significantly enriched
Pathway_id	Pathway_name	Pathway_class	Num_of_symbols_in_list_in_KEGG	Percentage_of_symbols_in_list	Num_of_symbols_in_bglist_in_KEGG	Num_of_symbols_in_list	Num_of_symbols_in_bglist	Symbols_in_list	Fold_enrichment	Pvalue	FDR
chx04010	MAPK signaling pathway	Signal transduction	106	0.0733057	365	1446	9159	XP_005675551.1,XP_005675552.1,XP_005675569.1,XP_005675570.1,XP_005675571.1,XP_005675900.1,XP_005675994.1,XP_005675995.1,XP_005675996.1,XP_005676007.1,XP_005676865.1,XP_005676866.1,XP_005676867.1,XP_005676949.1,XP_005677388.1,XP_005678338.1,XP_005679136.1,XP_005679585.1,XP_005679640.1,XP_005680259.1,XP_005680260.1,XP_005680261.1,XP_005680262.1,XP_005681142.1,XP_005681206.1,XP_005681684.1,XP_005682…	1.83947	8.80645e-12	2.3249e-09
chx04014	Ras signaling pathway	Signal transduction	95	0.0656985	328	1446	9159	XP_005675018.1,XP_005675551.1,XP_005675552.1,XP_005675566.1,XP_005675569.1,XP_005675570.1,XP_005675571.1,XP_005675764.1,XP_005676319.1,XP_005676320.1,XP_005676949.1,XP_005676962.1,XP_005676963.1,XP_005676969.1,XP_005677476.1,XP_005677477.1,XP_005677600.1,XP_005678338.1,XP_005678577.1,XP_005680259.1,XP_005680260.1,XP_005680261.1,XP_005680262.1,XP_005680436.1,XP_005680437.1,XP_005681142.1,XP_005681…	1.83455	1.5267e-10	2.01525e-08
chx04917	Prolactin signaling pathway	Endocrine system	41	0.0283541	104	1446	9159	XP_005675039.1,XP_005675566.1,XP_005677476.1,XP_005677477.1,XP_005678577.1,XP_005679389.1,XP_005681042.1,XP_005682086.1,XP_005682087.1,XP_005682088.1,XP_005684653.1,XP_005685029.1,XP_005685690.1,XP_005686596.1,XP_005686627.1,XP_005690135.1,XP_005690136.1,XP_005690137.1,XP_005690138.1,XP_005690139.1,XP_005690619.1,XP_005690621.1,XP_005693903.1,XP_005693905.1,XP_005693907.1,XP_005693908.1,XP_005694…	2.49707	3.6758e-09	3.23471e-07
chx05212	Pancreatic cancer	Cancers: Specific types	38	0.0262794	98	1446	9159	XP_005675566.1,XP_005676319.1,XP_005676320.1,XP_005676949.1,XP_005677073.1,XP_005678577.1,XP_005679585.1,XP_005682086.1,XP_005682087.1,XP_005682088.1,XP_005685197.1,XP_005685198.1,XP_005685199.1,XP_005687375.1,XP_005690535.1,XP_005690619.1,XP_005690621.1,XP_005693905.1,XP_005693907.1,XP_005693908.1,XP_005694276.1,XP_005694439.1,XP_005695710.1,XP_005696566.1,XP_005697240.1,XP_005697241.1,XP_005697…	2.45605	2.35222e-08	1.55246e-06
chx04722	Neurotrophin signaling pathway	Nervous system	59	0.0408022	189	1446	9159	XP_005675039.1,XP_005675566.1,XP_005676865.1,XP_005676866.1,XP_005676867.1,XP_005676949.1,XP_005677006.1,XP_005677476.1,XP_005677477.1,XP_005678013.1,XP_005678014.1,XP_005678577.1,XP_005679433.1,XP_005679585.1,XP_005680245.1,XP_005680259.1,XP_005680260.1,XP_005680261.1,XP_005680262.1,XP_005680641.1,XP_005682086.1,XP_005682087.1,XP_005682088.1,XP_005682539.1,XP_005683225.1,XP_005683226.1,XP_005684…	1.97729	3.97779e-08	2.10027e-06
chx04390	Hippo signaling pathway	Signal transduction	62	0.0428769	215	1446	9159	XP_005675039.1,XP_005675138.1,XP_005675139.1,XP_005675140.1,XP_005675144.1,XP_005675146.1,XP_005675147.1,XP_005675148.1,XP_005676380.1,XP_005678051.1,XP_005679210.1,XP_005680177.1,XP_005681042.1,XP_005683055.1,XP_005683056.1,XP_005683057.1,XP_005684958.1,XP_005685197.1,XP_005685198.1,XP_005685199.1,XP_005685703.1,XP_005685704.1,XP_005685705.1,XP_005685706.1,XP_005685707.1,XP_005686048.1,XP_005686…	1.82656	4.02359e-07	1.77038e-05
chx05203	Viral carcinogenesis	Cancers: Overview	78	0.0539419	303	1446	9159	XP_005675051.1,XP_005675138.1,XP_005675139.1,XP_005675140.1,XP_005675144.1,XP_005675146.1,XP_005675147.1,XP_005675148.1,XP_005675551.1,XP_005675552.1,XP_005675566.1,XP_005675994.1,XP_005675995.1,XP_005675996.1,XP_005676949.1,XP_005677760.1,XP_005678577.1,XP_005679061.1,XP_005679062.1,XP_005679063.1,XP_005679064.1,XP_005679065.1,XP_005679066.1,XP_005679319.1,XP_005679320.1,XP_005679321.1,XP_005680…	1.63054	1.5653e-06	5.90341e-05
chx05211	Renal cell carcinoma	Cancers: Specific types	31	0.0214385	89	1446	9159	XP_005675566.1,XP_005676949.1,XP_005678577.1,XP_005678647.1,XP_005679585.1,XP_005680259.1,XP_005680260.1,XP_005680261.1,XP_005680262.1,XP_005681142.1,XP_005685660.1,XP_005685690.1,XP_005686596.1,XP_005686651.1,XP_005690535.1,XP_005690619.1,XP_005690621.1,XP_005691727.1,XP_005693433.1,XP_005694197.1,XP_005694198.1,XP_005694276.1,XP_005694312.1,XP_005695124.1,XP_005695125.1,XP_005695126.1,XP_005696…	2.20623	6.58558e-06	0.000217324
chx04810	Regulation of actin cytoskeleton	Cell motility	74	0.0511757	303	1446	9159	XP_005675096.1,XP_005675097.1,XP_005675098.1,XP_005675566.1,XP_005675569.1,XP_005675570.1,XP_005675571.1,XP_005675876.1,XP_005675877.1,XP_005676449.1,XP_005676450.1,XP_005676451.1,XP_005676452.1,XP_005676454.1,XP_005676504.1,XP_005676505.1,XP_005676848.1,XP_005676949.1,XP_005677400.1,XP_005677796.1,XP_005677797.1,XP_005678338.1,XP_005678577.1,XP_005679585.1,XP_005680135.1,XP_005681142.1,XP_005681…	1.54692	2.12826e-05	0.000552694
chx04728	Dopaminergic synapse	Nervous system	55	0.038036	206	1446	9159	XP_005675039.1,XP_005675594.1,XP_005675595.1,XP_005675994.1,XP_005675995.1,XP_005675996.1,XP_005676085.1,XP_005676225.1,XP_005678338.1,XP_005679319.1,XP_005679320.1,XP_005679321.1,XP_005679433.1,XP_005680338.1,XP_005681206.1,XP_005681687.1,XP_005681688.1,XP_005682086.1,XP_005682087.1,XP_005682088.1,XP_005682315.1,XP_005682657.1,XP_005682658.1,XP_005683225.1,XP_005683226.1,XP_005683260.1,XP_005683…	1.69112	2.22927e-05	0.000552694
chx04062	Chemokine signaling pathway	Immune system	62	0.0428769	242	1446	9159	XP_005675039.1,XP_005675566.1,XP_005676949.1,XP_005677476.1,XP_005677477.1,XP_005678338.1,XP_005678577.1,XP_005679242.1,XP_005679243.1,XP_005679244.1,XP_005679585.1,XP_005680178.1,XP_005680259.1,XP_005680260.1,XP_005680261.1,XP_005680262.1,XP_005680404.1,XP_005682315.1,XP_005682657.1,XP_005682658.1,XP_005684653.1,XP_005685661.1,XP_005685690.1,XP_005685917.1,XP_005686596.1,XP_005687054.1,XP_005687…	1.62277	2.49441e-05	0.000552694
chx04068	FoxO signaling pathway	Signal transduction	53	0.0366528	197	1446	9159	XP_005675566.1,XP_005676610.1,XP_005676611.1,XP_005677006.1,XP_005678088.1,XP_005678089.1,XP_005678413.1,XP_005678577.1,XP_005679585.1,XP_005680901.1,XP_005680902.1,XP_005680903.1,XP_005681042.1,XP_005682086.1,XP_005682087.1,XP_005682088.1,XP_005682455.1,XP_005682962.1,XP_005684653.1,XP_005685197.1,XP_005685198.1,XP_005685199.1,XP_005685690.1,XP_005686291.1,XP_005686293.1,XP_005686295.1,XP_005686…	1.70408	2.54124e-05	0.000552694
chx04520	Adherens junction	Cell communication	38	0.0262794	126	1446	9159	XP_005676848.1,XP_005676949.1,XP_005677237.1,XP_005677238.1,XP_005677239.1,XP_005677240.1,XP_005677241.1,XP_005677242.1,XP_005677244.1,XP_005682455.1,XP_005683055.1,XP_005683056.1,XP_005683057.1,XP_005685197.1,XP_005685198.1,XP_005685199.1,XP_005687684.1,XP_005687957.1,XP_005687958.1,XP_005687959.1,XP_005687960.1,XP_005687961.1,XP_005687962.1,XP_005687963.1,XP_005687964.1,XP_005687965.1,XP_005687…	1.91026	2.72878e-05	0.000552694
chx04664	Fc epsilon RI signaling pathway	Immune system	33	0.0228216	104	1446	9159	XP_005675566.1,XP_005678577.1,XP_005682086.1,XP_005682087.1,XP_005682088.1,XP_005682539.1,XP_005682684.1,XP_005684240.1,XP_005684241.1,XP_005684242.1,XP_005684243.1,XP_005684244.1,XP_005684245.1,XP_005684246.1,XP_005684247.1,XP_005685583.1,XP_005685690.1,XP_005686596.1,XP_005690619.1,XP_005690621.1,XP_005694197.1,XP_005694198.1,XP_005694276.1,XP_005694287.1,XP_005694439.1,XP_005697695.1,XP_005698…	2.00983	3.03029e-05	0.000552694
chx05169	Epstein-Barr virus infection	Infectious diseases: Viral	69	0.0477178	280	1446	9159	XP_005675039.1,XP_005675051.1,XP_005675566.1,XP_005675895.1,XP_005675994.1,XP_005675995.1,XP_005675996.1,XP_005678577.1,XP_005682086.1,XP_005682087.1,XP_005682088.1,XP_005682315.1,XP_005682410.1,XP_005682411.1,XP_005682465.1,XP_005682466.1,XP_005682514.1,XP_005682539.1,XP_005682957.1,XP_005682958.1,XP_005684240.1,XP_005684241.1,XP_005684242.1,XP_005684243.1,XP_005684244.1,XP_005684245.1,XP_005684…	1.56088	3.14031e-05	0.000552694
chx05142	Chagas disease (American trypanosomiasis)	Infectious diseases: Parasitic	40	0.0276625	138	1446	9159	XP_005674798.1,XP_005675566.1,XP_005678577.1,XP_005681564.1,XP_005682086.1,XP_005682087.1,XP_005682088.1,XP_005683857.1,XP_005685197.1,XP_005685198.1,XP_005685199.1,XP_005685661.1,XP_005687888.1,XP_005689567.1,XP_005689568.1,XP_005690535.1,XP_005690619.1,XP_005690621.1,XP_005691220.1,XP_005691221.1,XP_005694276.1,XP_005694287.1,XP_005695427.1,XP_005695710.1,XP_005695989.1,XP_005697240.1,XP_005697…	1.83595	4.54421e-05	0.000748726
chx04912	GnRH signaling pathway	Endocrine system	38	0.0262794	129	1446	9159	XP_005675900.1,XP_005676949.1,XP_005679433.1,XP_005680178.1,XP_005681206.1,XP_005682086.1,XP_005682087.1,XP_005682088.1,XP_005682315.1,XP_005682539.1,XP_005683225.1,XP_005683226.1,XP_005683857.1,XP_005685583.1,XP_005685661.1,XP_005685690.1,XP_005686596.1,XP_005687888.1,XP_005693518.1,XP_005693519.1,XP_005694037.1,XP_005694038.1,XP_005694039.1,XP_005694197.1,XP_005694198.1,XP_005694287.1,XP_005695…	1.86584	4.82134e-05	0.000748726
chx05162	Measles	Infectious diseases: Viral	46	0.0318119	169	1446	9159	XP_005674798.1,XP_005674799.1,XP_005675039.1,XP_005675566.1,XP_005677483.1,XP_005677484.1,XP_005677485.1,XP_005677486.1,XP_005677487.1,XP_005677488.1,XP_005677489.1,XP_005678577.1,XP_005680404.1,XP_005681042.1,XP_005681821.1,XP_005681822.1,XP_005681823.1,XP_005682514.1,XP_005684865.1,XP_005684866.1,XP_005684954.1,XP_005685279.1,XP_005685280.1,XP_005685281.1,XP_005685282.1,XP_005685283.1,XP_005689…	1.72405	6.63556e-05	0.000949573
chx04360	Axon guidance	Development	48	0.033195	179	1446	9159	XP_005674837.1,XP_005674838.1,XP_005674839.1,XP_005674840.1,XP_005674841.1,XP_005674842.1,XP_005674859.1,XP_005675039.1,XP_005675291.1,XP_005675314.1,XP_005675598.1,XP_005676659.1,XP_005676660.1,XP_005676949.1,XP_005677600.1,XP_005679133.1,XP_005679139.1,XP_005679650.1,XP_005680133.1,XP_005680283.1,XP_005680284.1,XP_005681304.1,XP_005682866.1,XP_005684432.1,XP_005684725.1,XP_005685660.1,XP_005686…	1.69851	6.83405e-05	0.000949573
chx00514	Other types of O-glycan biosynthesis	Glycan biosynthesis and metabolism	16	0.011065	38	1446	9159	XP_005678571.1,XP_005678572.1,XP_005678573.1,XP_005678574.1,XP_005678617.1,XP_005678621.1,XP_005680285.1,XP_005684110.1,XP_005686211.1,XP_005686346.1,XP_005688431.1,XP_005694437.1,XP_005695781.1,XP_005695782.1,XP_005695783.1,XP_005695810.1	2.66696	9.23719e-05	0.00121931
chx04930	Type II diabetes mellitus	Endocrine and metabolic diseases	23	0.0159059	67	1446	9159	XP_005675566.1,XP_005677006.1,XP_005678577.1,XP_005679389.1,XP_005681206.1,XP_005682086.1,XP_005682087.1,XP_005682088.1,XP_005682455.1,XP_005686618.1,XP_005689636.1,XP_005694276.1,XP_005695900.1,XP_005696144.1,XP_005698057.1,XP_005699189.1,XP_005699190.1,XP_005699393.1,XP_005699394.1,XP_005699397.1,XP_005699398.1,XP_005699399.1,XP_005699400.1	2.17437	0.000131859	0.00165766
chx04015	Rap1 signaling pathway	Signal transduction	69	0.0477178	295	1446	9159	XP_005675566.1,XP_005675569.1,XP_005675570.1,XP_005675571.1,XP_005676319.1,XP_005676320.1,XP_005676949.1,XP_005677082.1,XP_005677600.1,XP_005678577.1,XP_005679585.1,XP_005680178.1,XP_005680259.1,XP_005680260.1,XP_005680261.1,XP_005680262.1,XP_005681142.1,XP_005681684.1,XP_005682118.1,XP_005682455.1,XP_005683140.1,XP_005683141.1,XP_005683142.1,XP_005683341.1,XP_005683857.1,XP_005684356.1,XP_005685…	1.48152	0.00016796	0.00198955
chx04012	ErbB signaling pathway	Signal transduction	40	0.0276625	146	1446	9159	XP_005674932.1,XP_005675039.1,XP_005675566.1,XP_005677476.1,XP_005677477.1,XP_005678577.1,XP_005679433.1,XP_005679585.1,XP_005680430.1,XP_005680431.1,XP_005682000.1,XP_005682086.1,XP_005682087.1,XP_005682088.1,XP_005682539.1,XP_005683225.1,XP_005683226.1,XP_005685660.1,XP_005685690.1,XP_005686596.1,XP_005687364.1,XP_005689698.1,XP_005690619.1,XP_005690621.1,XP_005693433.1,XP_005693903.1,XP_005694…	1.73535	0.000173331	0.00198955
chx05221	Acute myeloid leukemia	Cancers: Specific types	28	0.0193638	91	1446	9159	XP_005675566.1,XP_005678577.1,XP_005679585.1,XP_005685690.1,XP_005686596.1,XP_005690619.1,XP_005690621.1,XP_005693834.1,XP_005693835.1,XP_005693836.1,XP_005693883.1,XP_005693884.1,XP_005693885.1,XP_005693903.1,XP_005693905.1,XP_005693907.1,XP_005693908.1,XP_005694197.1,XP_005694198.1,XP_005694276.1,XP_005695206.1,XP_005695207.1,XP_005695213.1,XP_005696305.1,XP_005696306.1,XP_005698057.1,XP_005700…	1.94893	0.000216674	0.00235031
chx04115	p53 signaling pathway	Cell growth and death	34	0.0235131	119	1446	9159	XP_005676308.1,XP_005677043.1,XP_005681042.1,XP_005681821.1,XP_005681822.1,XP_005681823.1,XP_005684646.1,XP_005684647.1,XP_005689245.1,XP_005689449.1,XP_005689450.1,XP_005689451.1,XP_005690192.1,XP_005690193.1,XP_005690194.1,XP_005690195.1,XP_005690218.1,XP_005692293.1,XP_005696052.1,XP_005697362.1,XP_005698295.1,XP_005698769.1,XP_005699112.1,XP_005699113.1,XP_005699114.1,XP_005699115.1,XP_005699…	1.80972	0.000229517	0.00235031
chx04914	Progesterone-mediated oocyte maturation	Endocrine system	39	0.026971	143	1446	9159	XP_005675566.1,XP_005676865.1,XP_005676866.1,XP_005676867.1,XP_005678577.1,XP_005679585.1,XP_005680178.1,XP_005682086.1,XP_005682087.1,XP_005682088.1,XP_005682315.1,XP_005690619.1,XP_005690621.1,XP_005694276.1,XP_005695065.1,XP_005695989.1,XP_005696176.1,XP_005697982.1,XP_005698057.1,XP_005699112.1,XP_005699113.1,XP_005699114.1,XP_005699115.1,XP_005699116.1,XP_005699117.1,XP_005699118.1,XP_005699…	1.72746	0.00023147	0.00235031
chx04320	Dorso-ventral axis formation	Development	12	0.00829876	26	1446	9159	XP_005675764.1,XP_005678037.1,XP_005680885.1,XP_005685690.1,XP_005686596.1,XP_005694197.1,XP_005694198.1,XP_005695065.1,XP_005698057.1,XP_005699679.1,XP_005699680.1,XP_005699682.1	2.9234	0.00024991	0.00244357
chx04540	Gap junction	Cell communication	31	0.0214385	106	1446	9159	XP_005675900.1,XP_005680178.1,XP_005681142.1,XP_005681684.1,XP_005682315.1,XP_005683857.1,XP_005684356.1,XP_005684574.1,XP_005685661.1,XP_005685690.1,XP_005686596.1,XP_005687888.1,XP_005689411.1,XP_005689412.1,XP_005689413.1,XP_005694197.1,XP_005694198.1,XP_005695989.1,XP_005696514.1,XP_005697982.1,XP_005698057.1,XP_005699112.1,XP_005699113.1,XP_005699114.1,XP_005699115.1,XP_005699116.1,XP_005699…	1.8524	0.00027668	0.0026087
chx04720	Long-term potentiation	Nervous system	28	0.0193638	94	1446	9159	XP_005676865.1,XP_005676866.1,XP_005676867.1,XP_005679433.1,XP_005679585.1,XP_005680259.1,XP_005680260.1,XP_005680261.1,XP_005680262.1,XP_005681206.1,XP_005682315.1,XP_005683225.1,XP_005683226.1,XP_005683260.1,XP_005683261.1,XP_005683262.1,XP_005683857.1,XP_005685661.1,XP_005687888.1,XP_005696514.1,XP_005698057.1,XP_005700026.1,XP_005700078.1,XP_005701061.1,XP_005701062.1,XP_005701063.1,XP_005701…	1.88673	0.00039194	0.003568
chx05164	Influenza A	Infectious diseases: Viral	58	0.0401107	245	1446	9159	XP_005674798.1,XP_005674799.1,XP_005675039.1,XP_005675083.1,XP_005675084.1,XP_005675566.1,XP_005675685.1,XP_005675686.1,XP_005675994.1,XP_005675995.1,XP_005675996.1,XP_005677483.1,XP_005677484.1,XP_005677485.1,XP_005677486.1,XP_005677487.1,XP_005677488.1,XP_005677489.1,XP_005678577.1,XP_005680404.1,XP_005682086.1,XP_005682087.1,XP_005682088.1,XP_005682311.1,XP_005682410.1,XP_005682411.1,XP_005682…	1.49948	0.00043534	0.00383099
chx05166	HTLV-I infection	Infectious diseases: Viral	77	0.0532503	351	1446	9159	XP_005675039.1,XP_005675138.1,XP_005675139.1,XP_005675140.1,XP_005675144.1,XP_005675146.1,XP_005675147.1,XP_005675148.1,XP_005675566.1,XP_005675569.1,XP_005675570.1,XP_005675571.1,XP_005675764.1,XP_005675994.1,XP_005675995.1,XP_005675996.1,XP_005677073.1,XP_005678051.1,XP_005678577.1,XP_005678647.1,XP_005679210.1,XP_005680177.1,XP_005680178.1,XP_005681042.1,XP_005681142.1,XP_005681684.1,XP_005682…	1.38952	0.000516384	0.0043976
chx05206	MicroRNAs in cancer	Cancers: Overview	49	0.0338866	201	1446	9159	XP_005675182.1,XP_005675183.1,XP_005675184.1,XP_005675185.1,XP_005676232.1,XP_005677006.1,XP_005677073.1,XP_005677476.1,XP_005677477.1,XP_005678037.1,XP_005680135.1,XP_005680430.1,XP_005680431.1,XP_005680645.1,XP_005681042.1,XP_005681142.1,XP_005681684.1,XP_005684166.1,XP_005684167.1,XP_005685302.1,XP_005685303.1,XP_005685538.1,XP_005685690.1,XP_005686291.1,XP_005686293.1,XP_005686295.1,XP_005686…	1.54412	0.000640217	0.00528179
chx04910	Insulin signaling pathway	Endocrine system	47	0.0325035	193	1446	9159	XP_005674932.1,XP_005675039.1,XP_005675566.1,XP_005676610.1,XP_005676611.1,XP_005677006.1,XP_005677476.1,XP_005677477.1,XP_005678413.1,XP_005678577.1,XP_005679389.1,XP_005679585.1,XP_005682086.1,XP_005682087.1,XP_005682088.1,XP_005682315.1,XP_005682455.1,XP_005682588.1,XP_005685690.1,XP_005686596.1,XP_005687667.1,XP_005689698.1,XP_005690619.1,XP_005690621.1,XP_005693329.1,XP_005693330.1,XP_005693…	1.54248	0.000849857	0.00679886
chx04662	B cell receptor signaling pathway	Immune system	29	0.0200553	104	1446	9159	XP_005675039.1,XP_005675566.1,XP_005678577.1,XP_005683891.1,XP_005684240.1,XP_005684241.1,XP_005684242.1,XP_005684243.1,XP_005684244.1,XP_005684245.1,XP_005684246.1,XP_005684247.1,XP_005685690.1,XP_005686459.1,XP_005686460.1,XP_005686461.1,XP_005686596.1,XP_005690619.1,XP_005690621.1,XP_005692523.1,XP_005694054.1,XP_005694055.1,XP_005694056.1,XP_005694197.1,XP_005694198.1,XP_005694276.1,XP_005694…	1.76622	0.0010061	0.00781209
chx05160	Hepatitis C	Infectious diseases: Viral	42	0.0290456	169	1446	9159	XP_005674799.1,XP_005675039.1,XP_005675566.1,XP_005675582.1,XP_005675583.1,XP_005678577.1,XP_005679585.1,XP_005680404.1,XP_005682086.1,XP_005682087.1,XP_005682088.1,XP_005682432.1,XP_005682514.1,XP_005685279.1,XP_005685280.1,XP_005685281.1,XP_005685282.1,XP_005685283.1,XP_005685690.1,XP_005686596.1,XP_005687429.1,XP_005690619.1,XP_005690621.1,XP_005691545.1,XP_005693905.1,XP_005693907.1,XP_005693…	1.57414	0.00106361	0.00802269
chx04310	Wnt signaling pathway	Signal transduction	48	0.033195	201	1446	9159	XP_005675039.1,XP_005675351.1,XP_005675352.1,XP_005677274.1,XP_005677275.1,XP_005677884.1,XP_005678051.1,XP_005679210.1,XP_005679433.1,XP_005680177.1,XP_005681042.1,XP_005682086.1,XP_005682087.1,XP_005682088.1,XP_005682315.1,XP_005683225.1,XP_005683226.1,XP_005685421.1,XP_005685422.1,XP_005685423.1,XP_005685424.1,XP_005685425.1,XP_005685661.1,XP_005685974.1,XP_005685975.1,XP_005686102.1,XP_005686…	1.5126	0.00116351	0.00853243
chx04723	Retrograde endocannabinoid signaling	Nervous system	37	0.0255878	145	1446	9159	XP_005678338.1,XP_005680178.1,XP_005681206.1,XP_005682086.1,XP_005682087.1,XP_005682088.1,XP_005682315.1,XP_005682657.1,XP_005682658.1,XP_005683260.1,XP_005683261.1,XP_005683262.1,XP_005683857.1,XP_005685661.1,XP_005685917.1,XP_005687888.1,XP_005690826.1,XP_005693750.1,XP_005693751.1,XP_005695900.1,XP_005695989.1,XP_005696514.1,XP_005697982.1,XP_005698057.1,XP_005698161.1,XP_005699393.1,XP_005699…	1.61627	0.00128242	0.00902199
chx04150	mTOR signaling pathway	Signal transduction	27	0.0186722	96	1446	9159	XP_005675566.1,XP_005676865.1,XP_005676866.1,XP_005676867.1,XP_005677006.1,XP_005678413.1,XP_005678577.1,XP_005679585.1,XP_005680148.1,XP_005682962.1,XP_005690619.1,XP_005690621.1,XP_005694042.1,XP_005694043.1,XP_005694044.1,XP_005694276.1,XP_005694297.1,XP_005695189.1,XP_005696566.1,XP_005697458.1,XP_005697459.1,XP_005698057.1,XP_005701061.1,XP_005701062.1,XP_005701063.1,XP_005701064.1,XP_005701…	1.78144	0.00129862	0.00902199
chx04151	PI3K-Akt signaling pathway	Signal transduction	98	0.0677732	488	1446	9159	XP_005674799.1,XP_005675039.1,XP_005675566.1,XP_005675594.1,XP_005675595.1,XP_005675994.1,XP_005675995.1,XP_005675996.1,XP_005677006.1,XP_005677600.1,XP_005677796.1,XP_005677797.1,XP_005678338.1,XP_005678413.1,XP_005678577.1,XP_005679271.1,XP_005679319.1,XP_005679320.1,XP_005679321.1,XP_005680135.1,XP_005680148.1,XP_005681042.1,XP_005681142.1,XP_005681684.1,XP_005682118.1,XP_005682415.1,XP_005682…	1.272	0.00153103	0.0103639
chx04660	T cell receptor signaling pathway	Immune system	36	0.0248963	142	1446	9159	XP_005674932.1,XP_005675138.1,XP_005675139.1,XP_005675140.1,XP_005675144.1,XP_005675146.1,XP_005675147.1,XP_005675148.1,XP_005675566.1,XP_005676462.1,XP_005676949.1,XP_005678577.1,XP_005681147.1,XP_005681148.1,XP_005682539.1,XP_005682684.1,XP_005685660.1,XP_005685690.1,XP_005686484.1,XP_005686596.1,XP_005686811.1,XP_005688069.1,XP_005689567.1,XP_005689568.1,XP_005689698.1,XP_005690619.1,XP_005690…	1.60581	0.001681	0.0108927
chx04144	Endocytosis	Transport and catabolism	64	0.04426	292	1446	9159	XP_005674849.1,XP_005674932.1,XP_005676949.1,XP_005677064.1,XP_005677388.1,XP_005680430.1,XP_005680431.1,XP_005680436.1,XP_005680437.1,XP_005681684.1,XP_005682432.1,XP_005683377.1,XP_005683436.1,XP_005683729.1,XP_005684113.1,XP_005685180.1,XP_005685197.1,XP_005685198.1,XP_005685199.1,XP_005685788.1,XP_005685789.1,XP_005685790.1,XP_005685791.1,XP_005686758.1,XP_005686903.1,XP_005687081.1,XP_005687…	1.38828	0.00171674	0.0108927
chx04630	Jak-STAT signaling pathway	Signal transduction	45	0.0311203	189	1446	9159	XP_005674798.1,XP_005674799.1,XP_005674932.1,XP_005675566.1,XP_005675586.1,XP_005677068.1,XP_005678577.1,XP_005679490.1,XP_005680404.1,XP_005681042.1,XP_005682514.1,XP_005682684.1,XP_005685279.1,XP_005685280.1,XP_005685281.1,XP_005685282.1,XP_005685283.1,XP_005685657.1,XP_005685690.1,XP_005686596.1,XP_005686627.1,XP_005688080.1,XP_005689558.1,XP_005689698.1,XP_005690502.1,XP_005690619.1,XP_005690…	1.5081	0.00177418	0.0108927
chx04380	Osteoclast differentiation	Development	45	0.0311203	189	1446	9159	XP_005674798.1,XP_005674799.1,XP_005675566.1,XP_005678577.1,XP_005680404.1,XP_005682086.1,XP_005682087.1,XP_005682088.1,XP_005682514.1,XP_005682539.1,XP_005684240.1,XP_005684241.1,XP_005684242.1,XP_005684243.1,XP_005684244.1,XP_005684245.1,XP_005684246.1,XP_005684247.1,XP_005684954.1,XP_005685279.1,XP_005685280.1,XP_005685281.1,XP_005685282.1,XP_005685283.1,XP_005686919.1,XP_005686920.1,XP_005686…	1.5081	0.00177418	0.0108927
chx04650	Natural killer cell mediated cytotoxicity	Immune system	35	0.0242047	142	1446	9159	XP_005674798.1,XP_005674799.1,XP_005675566.1,XP_005677476.1,XP_005677477.1,XP_005678577.1,XP_005679585.1,XP_005682056.1,XP_005682410.1,XP_005682411.1,XP_005682684.1,XP_005684240.1,XP_005684241.1,XP_005684242.1,XP_005684243.1,XP_005684244.1,XP_005684245.1,XP_005684246.1,XP_005684247.1,XP_005685690.1,XP_005686484.1,XP_005686596.1,XP_005691727.1,XP_005694197.1,XP_005694198.1,XP_005694276.1,XP_005694…	1.5612	0.0032022	0.0187558
chx04510	Focal adhesion	Cell communication	67	0.0463347	317	1446	9159	XP_005675039.1,XP_005675096.1,XP_005675097.1,XP_005675098.1,XP_005675566.1,XP_005676949.1,XP_005677476.1,XP_005677477.1,XP_005677796.1,XP_005677797.1,XP_005678577.1,XP_005679271.1,XP_005679585.1,XP_005679640.1,XP_005680135.1,XP_005680259.1,XP_005680260.1,XP_005680261.1,XP_005680262.1,XP_005681042.1,XP_005681142.1,XP_005681262.1,XP_005681684.1,XP_005682086.1,XP_005682087.1,XP_005682088.1,XP_005682…	1.33874	0.00329999	0.0187558
chx04915	Estrogen signaling pathway	Endocrine system	33	0.0228216	132	1446	9159	XP_005675566.1,XP_005675994.1,XP_005675995.1,XP_005675996.1,XP_005677476.1,XP_005677477.1,XP_005678577.1,XP_005679319.1,XP_005679320.1,XP_005679321.1,XP_005680178.1,XP_005682315.1,XP_005683857.1,XP_005684010.1,XP_005685029.1,XP_005685661.1,XP_005685690.1,XP_005686596.1,XP_005687888.1,XP_005690259.1,XP_005690619.1,XP_005690621.1,XP_005694197.1,XP_005694198.1,XP_005694276.1,XP_005695989.1,XP_005696…	1.58351	0.00330045	0.0187558
chx05210	Colorectal cancer	Cancers: Specific types	27	0.0186722	102	1446	9159	XP_005675039.1,XP_005675566.1,XP_005678577.1,XP_005679585.1,XP_005682086.1,XP_005682087.1,XP_005682088.1,XP_005685197.1,XP_005685198.1,XP_005685199.1,XP_005687375.1,XP_005690535.1,XP_005690619.1,XP_005690621.1,XP_005694276.1,XP_005694439.1,XP_005697240.1,XP_005697241.1,XP_005697273.1,XP_005698057.1,XP_005698769.1,XP_005699393.1,XP_005699394.1,XP_005699397.1,XP_005699398.1,XP_005699399.1,XP_005699…	1.67665	0.0033391	0.0187558
chx05200	Pathways in cancer	Cancers: Overview	97	0.0670816	497	1446	9159	XP_005674932.1,XP_005675039.1,XP_005675566.1,XP_005676319.1,XP_005676320.1,XP_005676380.1,XP_005676949.1,XP_005677073.1,XP_005677388.1,XP_005678051.1,XP_005678577.1,XP_005678647.1,XP_005679210.1,XP_005679437.1,XP_005679585.1,XP_005680177.1,XP_005681142.1,XP_005681684.1,XP_005682086.1,XP_005682087.1,XP_005682088.1,XP_005682630.1,XP_005683055.1,XP_005683056.1,XP_005683057.1,XP_005683140.1,XP_005683…	1.23622	0.00385891	0.0208075
chx02010	ABC transporters	Membrane transport	18	0.0124481	60	1446	9159	XP_005675259.1,XP_005675260.1,XP_005675689.1,XP_005675690.1,XP_005675691.1,XP_005676065.1,XP_005676980.1,XP_005679736.1,XP_005680839.1,XP_005684319.1,XP_005684320.1,XP_005684321.1,XP_005686131.1,XP_005694551.1,XP_005698023.1,XP_005698377.1,XP_005700569.1,XP_005709814.1	1.90021	0.00386201	0.0208075
chx05161	Hepatitis B	Infectious diseases: Viral	44	0.0304288	192	1446	9159	XP_005674799.1,XP_005675566.1,XP_005675994.1,XP_005675995.1,XP_005675996.1,XP_005677073.1,XP_005678577.1,XP_005679319.1,XP_005679320.1,XP_005679321.1,XP_005680404.1,XP_005682086.1,XP_005682087.1,XP_005682088.1,XP_005690218.1,XP_005690259.1,XP_005690535.1,XP_005690619.1,XP_005690621.1,XP_005691219.1,XP_005691220.1,XP_005691221.1,XP_005692293.1,XP_005692523.1,XP_005693903.1,XP_005693905.1,XP_005693…	1.45155	0.00424366	0.0218031
chx05168	Herpes simplex infection	Infectious diseases: Viral	54	0.0373444	247	1446	9159	XP_005674798.1,XP_005674799.1,XP_005680049.1,XP_005680050.1,XP_005680051.1,XP_005680052.1,XP_005680404.1,XP_005681687.1,XP_005681688.1,XP_005682086.1,XP_005682087.1,XP_005682088.1,XP_005682514.1,XP_005684166.1,XP_005684167.1,XP_005684271.1,XP_005684837.1,XP_005684954.1,XP_005685279.1,XP_005685280.1,XP_005685281.1,XP_005685282.1,XP_005685283.1,XP_005687429.1,XP_005691219.1,XP_005691220.1,XP_005691…	1.38477	0.00433139	0.0218031
chx04668	TNF signaling pathway	Signal transduction	37	0.0255878	155	1446	9159	XP_005675566.1,XP_005675994.1,XP_005675995.1,XP_005675996.1,XP_005678577.1,XP_005679319.1,XP_005679320.1,XP_005679321.1,XP_005682086.1,XP_005682087.1,XP_005682088.1,XP_005682410.1,XP_005682411.1,XP_005682539.1,XP_005682684.1,XP_005684865.1,XP_005684866.1,XP_005684954.1,XP_005687429.1,XP_005688069.1,XP_005690259.1,XP_005690619.1,XP_005690621.1,XP_005690758.1,XP_005691552.1,XP_005694276.1,XP_005694…	1.51199	0.00434322	0.0218031
chx05220	Chronic myeloid leukemia	Cancers: Specific types	25	0.0172891	94	1446	9159	XP_005674932.1,XP_005675566.1,XP_005677073.1,XP_005677476.1,XP_005677477.1,XP_005678577.1,XP_005679585.1,XP_005685690.1,XP_005686596.1,XP_005687364.1,XP_005689698.1,XP_005690535.1,XP_005690619.1,XP_005690621.1,XP_005691727.1,XP_005693433.1,XP_005693903.1,XP_005694197.1,XP_005694198.1,XP_005694276.1,XP_005695710.1,XP_005697273.1,XP_005698057.1,XP_005701396.1,XP_005709740.1	1.68458	0.00437714	0.0218031
chx04141	Protein processing in endoplasmic reticulum	Folding, sorting and degradation	52	0.0359613	237	1446	9159	XP_005676640.1,XP_005676641.1,XP_005677198.1,XP_005680324.1,XP_005680325.1,XP_005680326.1,XP_005680327.1,XP_005680328.1,XP_005680329.1,XP_005680330.1,XP_005682086.1,XP_005682087.1,XP_005682088.1,XP_005682311.1,XP_005682539.1,XP_005683987.1,XP_005684333.1,XP_005685045.1,XP_005687125.1,XP_005687423.1,XP_005687429.1,XP_005688087.1,XP_005688927.1,XP_005688928.1,XP_005689862.1,XP_005690479.1,XP_005694…	1.38974	0.00476709	0.0229218
chx04620	Toll-like receptor signaling pathway	Immune system	33	0.0228216	135	1446	9159	XP_005674799.1,XP_005675014.1,XP_005675566.1,XP_005678577.1,XP_005681564.1,XP_005681565.1,XP_005682086.1,XP_005682087.1,XP_005682088.1,XP_005682539.1,XP_005684954.1,XP_005688069.1,XP_005690619.1,XP_005690621.1,XP_005691219.1,XP_005691220.1,XP_005691221.1,XP_005694276.1,XP_005694287.1,XP_005698057.1,XP_005699393.1,XP_005699394.1,XP_005699397.1,XP_005699398.1,XP_005699399.1,XP_005699400.1,XP_005701…	1.54832	0.00477538	0.0229218
chx04530	Tight junction	Cell communication	42	0.0290456	183	1446	9159	XP_005675569.1,XP_005675570.1,XP_005675571.1,XP_005675582.1,XP_005675583.1,XP_005676007.1,XP_005676812.1,XP_005676813.1,XP_005676814.1,XP_005676815.1,XP_005676816.1,XP_005676817.1,XP_005676949.1,XP_005677438.1,XP_005683055.1,XP_005683056.1,XP_005683057.1,XP_005683830.1,XP_005686048.1,XP_005686049.1,XP_005686618.1,XP_005687957.1,XP_005687958.1,XP_005687959.1,XP_005687960.1,XP_005687961.1,XP_005687…	1.45371	0.00505788	0.0238443
chx04750	Inflammatory mediator regulation of TRP channels	Sensory system	37	0.0255878	157	1446	9159	XP_005675566.1,XP_005676653.1,XP_005677388.1,XP_005678577.1,XP_005679433.1,XP_005680166.1,XP_005680178.1,XP_005682086.1,XP_005682087.1,XP_005682088.1,XP_005682315.1,XP_005683225.1,XP_005683226.1,XP_005683857.1,XP_005685583.1,XP_005685661.1,XP_005686618.1,XP_005687888.1,XP_005694223.1,XP_005694247.1,XP_005694276.1,XP_005695427.1,XP_005696118.1,XP_005696119.1,XP_005696120.1,XP_005696121.1,XP_005696…	1.49273	0.00541175	0.0250649
chx04920	Adipocytokine signaling pathway	Endocrine system	29	0.0200553	118	1446	9159	XP_005676610.1,XP_005676611.1,XP_005677006.1,XP_005678413.1,XP_005678647.1,XP_005679490.1,XP_005682086.1,XP_005682087.1,XP_005682088.1,XP_005682962.1,XP_005687429.1,XP_005690619.1,XP_005690621.1,XP_005690758.1,XP_005691727.1,XP_005693472.1,XP_005693905.1,XP_005693907.1,XP_005693908.1,XP_005693934.1,XP_005693973.1,XP_005699393.1,XP_005699394.1,XP_005699397.1,XP_005699398.1,XP_005699399.1,XP_005699…	1.55667	0.00738856	0.0336307
chx05152	Tuberculosis	Infectious diseases: Bacterial	52	0.0359613	244	1446	9159	XP_005674798.1,XP_005677661.1,XP_005677663.1,XP_005677664.1,XP_005679433.1,XP_005680193.1,XP_005680436.1,XP_005680437.1,XP_005681564.1,XP_005681565.1,XP_005682086.1,XP_005682087.1,XP_005682088.1,XP_005683052.1,XP_005683225.1,XP_005683226.1,XP_005684240.1,XP_005684241.1,XP_005684242.1,XP_005684243.1,XP_005684244.1,XP_005684245.1,XP_005684246.1,XP_005684247.1,XP_005689558.1,XP_005689613.1,XP_005689…	1.34987	0.00852744	0.0381567
chx00562	Inositol phosphate metabolism	Carbohydrate metabolism	22	0.0152144	84	1446	9159	XP_005675566.1,XP_005676504.1,XP_005676505.1,XP_005677665.1,XP_005677666.1,XP_005677667.1,XP_005684285.1,XP_005685661.1,XP_005686327.1,XP_005687888.1,XP_005689639.1,XP_005690592.1,XP_005692615.1,XP_005693367.1,XP_005693368.1,XP_005693369.1,XP_005693785.1,XP_005693786.1,XP_005697289.1,XP_005698443.1,XP_005698716.1,XP_005700026.1	1.65891	0.00883502	0.0388741
chx04130	SNARE interactions in vesicular transport	Folding, sorting and degradation	15	0.0103734	53	1446	9159	XP_005681030.1,XP_005681952.1,XP_005682134.1,XP_005688362.1,XP_005688363.1,XP_005688364.1,XP_005688365.1,XP_005688366.1,XP_005688367.1,XP_005688368.1,XP_005690885.1,XP_005694014.1,XP_005698546.1,XP_005700145.1,XP_005700597.1	1.79265	0.014109	0.0596715
chx00240	Pyrimidine metabolism	Nucleotide metabolism	33	0.0228216	145	1446	9159	XP_005675895.1,XP_005678715.1,XP_005680614.1,XP_005680615.1,XP_005680616.1,XP_005680617.1,XP_005680618.1,XP_005680619.1,XP_005680620.1,XP_005680621.1,XP_005681795.1,XP_005682957.1,XP_005682958.1,XP_005684384.1,XP_005684880.1,XP_005686124.1,XP_005686125.1,XP_005686126.1,XP_005686127.1,XP_005686766.1,XP_005688132.1,XP_005688151.1,XP_005690650.1,XP_005691388.1,XP_005692160.1,XP_005692161.1,XP_005692…	1.44154	0.0141987	0.0596715
chx05032	Morphine addiction	Substance dependence	30	0.0207469	129	1446	9159	XP_005675947.1,XP_005678338.1,XP_005678360.1,XP_005678361.1,XP_005680178.1,XP_005682315.1,XP_005682657.1,XP_005682658.1,XP_005684010.1,XP_005684850.1,XP_005684851.1,XP_005684852.1,XP_005685047.1,XP_005685917.1,XP_005690005.1,XP_005690826.1,XP_005693750.1,XP_005693751.1,XP_005694245.1,XP_005694732.1,XP_005694733.1,XP_005694734.1,XP_005694735.1,XP_005695989.1,XP_005697982.1,XP_005699686.1,XP_005699…	1.47303	0.0142398	0.0596715
chx00534	Glycosaminoglycan biosynthesis - heparan sulfate / heparin	Glycan biosynthesis and metabolism	8	0.0055325	22	1446	9159	XP_005682826.1,XP_005682827.1,XP_005683411.1,XP_005685211.1,XP_005690254.1,XP_005694321.1,XP_005698026.1,XP_005699880.1	2.30328	0.0151185	0.0623639
chx00450	Selenocompound metabolism	Metabolism of other amino acids	11	0.00760719	35	1446	9159	XP_005676384.1,XP_005680614.1,XP_005680615.1,XP_005680616.1,XP_005680617.1,XP_005680618.1,XP_005680619.1,XP_005680620.1,XP_005680621.1,XP_005688009.1,XP_005699057.1	1.99069	0.015407	0.0625761
chx05412	Arrhythmogenic right ventricular cardiomyopathy (ARVC)	Cardiovascular diseases	25	0.0172891	105	1446	9159	XP_005676998.1,XP_005677796.1,XP_005677797.1,XP_005679136.1,XP_005680135.1,XP_005681206.1,XP_005683055.1,XP_005683056.1,XP_005683057.1,XP_005688044.1,XP_005688045.1,XP_005688046.1,XP_005688047.1,XP_005693736.1,XP_005693793.1,XP_005693794.1,XP_005693795.1,XP_005693883.1,XP_005693884.1,XP_005693885.1,XP_005694024.1,XP_005694781.1,XP_005695725.1,XP_005695900.1,XP_005696157.1	1.5081	0.0183965	0.0735858
chx04666	Fc gamma R-mediated phagocytosis	Immune system	28	0.0193638	121	1446	9159	XP_005675566.1,XP_005676848.1,XP_005676949.1,XP_005678577.1,XP_005684240.1,XP_005684241.1,XP_005684242.1,XP_005684243.1,XP_005684244.1,XP_005684245.1,XP_005684246.1,XP_005684247.1,XP_005686618.1,XP_005687081.1,XP_005687082.1,XP_005687083.1,XP_005687684.1,XP_005688998.1,XP_005690619.1,XP_005690621.1,XP_005693433.1,XP_005693518.1,XP_005693519.1,XP_005694276.1,XP_005696144.1,XP_005697695.1,XP_005698…	1.46572	0.0187609	0.0739235
chx05145	Toxoplasmosis	Infectious diseases: Parasitic	35	0.0242047	160	1446	9159	XP_005674798.1,XP_005675566.1,XP_005678577.1,XP_005682086.1,XP_005682087.1,XP_005682088.1,XP_005682432.1,XP_005684954.1,XP_005687366.1,XP_005689558.1,XP_005690535.1,XP_005690619.1,XP_005690621.1,XP_005691219.1,XP_005691220.1,XP_005691221.1,XP_005693905.1,XP_005693907.1,XP_005693908.1,XP_005694276.1,XP_005695989.1,XP_005698057.1,XP_005698769.1,XP_005699393.1,XP_005699394.1,XP_005699397.1,XP_005699…	1.38557	0.0208423	0.0809171
chx05132	Salmonella infection	Infectious diseases: Bacterial	27	0.0186722	118	1446	9159	XP_005674798.1,XP_005676848.1,XP_005676949.1,XP_005679070.1,XP_005679640.1,XP_005682086.1,XP_005682087.1,XP_005682088.1,XP_005682684.1,XP_005687054.1,XP_005689918.1,XP_005690930.1,XP_005695495.1,XP_005695496.1,XP_005695497.1,XP_005695498.1,XP_005695857.1,XP_005696205.1,XP_005698057.1,XP_005699393.1,XP_005699394.1,XP_005699397.1,XP_005699398.1,XP_005699399.1,XP_005699400.1,XP_005700718.1,XP_005700…	1.44931	0.0238696	0.0913273
chx04070	Phosphatidylinositol signaling system	Signal transduction	26	0.0179806	113	1446	9159	XP_005675566.1,XP_005676504.1,XP_005676505.1,XP_005677665.1,XP_005677666.1,XP_005677667.1,XP_005678577.1,XP_005684285.1,XP_005685661.1,XP_005686327.1,XP_005687888.1,XP_005688287.1,XP_005689639.1,XP_005690592.1,XP_005692615.1,XP_005693367.1,XP_005693368.1,XP_005693369.1,XP_005693785.1,XP_005693786.1,XP_005694276.1,XP_005696514.1,XP_005697289.1,XP_005698443.1,XP_005698716.1,XP_005700026.1	1.45739	0.0247174	0.0932197
chx04961	Endocrine and other factor-regulated calcium reabsorption	Excretory system	13	0.00899032	47	1446	9159	XP_005677290.1,XP_005680178.1,XP_005680193.1,XP_005682315.1,XP_005683857.1,XP_005685029.1,XP_005685180.1,XP_005685661.1,XP_005687888.1,XP_005690673.1,XP_005695427.1,XP_005697982.1,XP_005700026.1	1.75196	0.0259614	0.0965324
chx04911	Insulin secretion	Endocrine system	30	0.0207469	137	1446	9159	XP_005675994.1,XP_005675995.1,XP_005675996.1,XP_005677290.1,XP_005679319.1,XP_005679320.1,XP_005679321.1,XP_005679389.1,XP_005679433.1,XP_005680178.1,XP_005680288.1,XP_005681206.1,XP_005682315.1,XP_005683225.1,XP_005683226.1,XP_005683857.1,XP_005685661.1,XP_005687888.1,XP_005689230.1,XP_005689233.1,XP_005689636.1,XP_005690259.1,XP_005690673.1,XP_005694263.1,XP_005694577.1,XP_005694578.1,XP_005695…	1.38701	0.0309889	0.113626
chx05202	Transcriptional misregulation in cancer	Cancers: Overview	48	0.033195	240	1446	9159	XP_005675226.1,XP_005675685.1,XP_005675686.1,XP_005676254.1,XP_005676255.1,XP_005676256.1,XP_005677159.1,XP_005677388.1,XP_005678957.1,XP_005679036.1,XP_005679037.1,XP_005679038.1,XP_005679039.1,XP_005679040.1,XP_005680075.1,XP_005680885.1,XP_005681042.1,XP_005681932.1,XP_005682600.1,XP_005682684.1,XP_005682977.1,XP_005682978.1,XP_005683474.1,XP_005683476.1,XP_005683477.1,XP_005683479.1,XP_005683…	1.2668	0.033233	0.1197
chx04514	Cell adhesion molecules (CAMs)	Signaling molecules and interaction	40	0.0276625	194	1446	9159	XP_005675014.1,XP_005675582.1,XP_005675583.1,XP_005675821.1,XP_005676462.1,XP_005677164.1,XP_005677215.1,XP_005677256.1,XP_005682410.1,XP_005682411.1,XP_005683452.1,XP_005683453.1,XP_005683454.1,XP_005683455.1,XP_005683748.1,XP_005685383.1,XP_005686811.1,XP_005687141.1,XP_005688473.1,XP_005689515.1,XP_005689516.1,XP_005689517.1,XP_005689518.1,XP_005690680.1,XP_005690682.1,XP_005691102.1,XP_005692…	1.30598	0.0335522	0.1197
chx05034	Alcoholism	Substance dependence	41	0.0283541	200	1446	9159	XP_005675994.1,XP_005675995.1,XP_005675996.1,XP_005676021.1,XP_005677476.1,XP_005677477.1,XP_005677760.1,XP_005678338.1,XP_005679061.1,XP_005679062.1,XP_005679063.1,XP_005679064.1,XP_005679065.1,XP_005679066.1,XP_005679319.1,XP_005679320.1,XP_005679321.1,XP_005679585.1,XP_005680194.1,XP_005682657.1,XP_005682658.1,XP_005683119.1,XP_005685690.1,XP_005685917.1,XP_005686596.1,XP_005690259.1,XP_005692…	1.29848	0.0342469	0.120549
chx04973	Carbohydrate digestion and absorption	Digestive system	14	0.00968188	54	1446	9159	XP_005675566.1,XP_005677290.1,XP_005678577.1,XP_005690619.1,XP_005690621.1,XP_005690673.1,XP_005691723.1,XP_005693934.1,XP_005693973.1,XP_005694263.1,XP_005694276.1,XP_005695900.1,XP_005699189.1,XP_005699190.1	1.64215	0.0361054	0.125419
chx04142	Lysosome	Transport and catabolism	38	0.0262794	184	1446	9159	XP_005678013.1,XP_005678014.1,XP_005680020.1,XP_005680298.1,XP_005682068.1,XP_005683582.1,XP_005685295.1,XP_005685296.1,XP_005685298.1,XP_005686268.1,XP_005692231.1,XP_005692273.1,XP_005692274.1,XP_005692275.1,XP_005693470.1,XP_005693909.1,XP_005693910.1,XP_005693911.1,XP_005694136.1,XP_005694138.1,XP_005694139.1,XP_005694378.1,XP_005695391.1,XP_005695392.1,XP_005695393.1,XP_005695764.1,XP_005695…	1.30811	0.0371388	0.127333
chx00460	Cyanoamino acid metabolism	Metabolism of other amino acids	4	0.00276625	9	1446	9159	XP_005681527.1,XP_005681528.1,XP_005693670.1,XP_005693671.1	2.81512	0.0400592	0.135585
chx04114	Oocyte meiosis	Cell growth and death	36	0.0248963	174	1446	9159	XP_005676865.1,XP_005676866.1,XP_005676867.1,XP_005679433.1,XP_005680178.1,XP_005682315.1,XP_005683225.1,XP_005683226.1,XP_005692293.1,XP_005695065.1,XP_005695469.1,XP_005695472.1,XP_005696379.1,XP_005696380.1,XP_005696514.1,XP_005697982.1,XP_005698057.1,XP_005698112.1,XP_005698395.1,XP_005698396.1,XP_005699112.1,XP_005699113.1,XP_005699114.1,XP_005699115.1,XP_005699116.1,XP_005699117.1,XP_005699…	1.31049	0.0410795	0.136571
chx00750	Vitamin B6 metabolism	Metabolism of cofactors and vitamins	5	0.00345781	13	1446	9159	XP_005676397.1,XP_005676398.1,XP_005676399.1,XP_005676400.1,XP_005676401.1	2.43616	0.041385	0.136571
chx04971	Gastric acid secretion	Digestive system	21	0.0145228	92	1446	9159	XP_005675096.1,XP_005675097.1,XP_005675098.1,XP_005677290.1,XP_005677291.1,XP_005679433.1,XP_005680178.1,XP_005682315.1,XP_005683225.1,XP_005683226.1,XP_005683857.1,XP_005685661.1,XP_005687888.1,XP_005690673.1,XP_005694263.1,XP_005695989.1,XP_005696514.1,XP_005697982.1,XP_005699684.1,XP_005699685.1,XP_005700026.1	1.44581	0.0445412	0.145171
chx04020	Calcium signaling pathway	Signal transduction	48	0.033195	246	1446	9159	XP_005675096.1,XP_005675097.1,XP_005675098.1,XP_005675947.1,XP_005676837.1,XP_005679433.1,XP_005680430.1,XP_005680431.1,XP_005681206.1,XP_005681684.1,XP_005682315.1,XP_005682636.1,XP_005683196.1,XP_005683225.1,XP_005683226.1,XP_005683857.1,XP_005685661.1,XP_005686079.1,XP_005686080.1,XP_005686081.1,XP_005686082.1,XP_005686083.1,XP_005686590.1,XP_005687888.1,XP_005689911.1,XP_005689912.1,XP_005690…	1.23591	0.0481299	0.154955
chx04724	Glutamatergic synapse	Nervous system	31	0.0214385	148	1446	9159	XP_005678338.1,XP_005678866.1,XP_005680178.1,XP_005681206.1,XP_005682315.1,XP_005682657.1,XP_005682658.1,XP_005683260.1,XP_005683261.1,XP_005683262.1,XP_005683857.1,XP_005685583.1,XP_005685661.1,XP_005685917.1,XP_005687888.1,XP_005692773.1,XP_005693518.1,XP_005693519.1,XP_005693750.1,XP_005693751.1,XP_005694249.1,XP_005695900.1,XP_005695963.1,XP_005695989.1,XP_005695990.1,XP_005696514.1,XP_005697…	1.32672	0.0487932	0.155198

## Sheet: Sheet1
Pathway_id	Pathway_name	Pathway_class	Num_of_symbols_in_list_in_KEGG	Percentage_of_symbols_in_list	Num_of_symbols_in_bglist_in_KEGG	Num_of_symbols_in_list	Num_of_symbols_in_bglist	Symbols_in_list	Fold_enrichment	Pvalue	FDR
chx04010	MAPK signaling pathway	Signal transduction	106	0.0733057	365	1446	9159	XP_005675551.1,XP_005675552.1,XP_005675569.1,XP_005675570.1,XP_005675571.1,XP_005675900.1,XP_005675994.1,XP_005675995.1,XP_005675996.1,XP_005676007.1,XP_005676865.1,XP_005676866.1,XP_005676867.1,XP_005676949.1,XP_005677388.1,XP_005678338.1,XP_005679136.1,XP_005679585.1,XP_005679640.1,XP_005680259.1,XP_005680260.1,XP_005680261.1,XP_005680262.1,XP_005681142.1,XP_005681206.1,XP_005681684.1,XP_005682…	1.83947	8.80645e-12	2.3249e-09
chx04014	Ras signaling pathway	Signal transduction	95	0.0656985	328	1446	9159	XP_005675018.1,XP_005675551.1,XP_005675552.1,XP_005675566.1,XP_005675569.1,XP_005675570.1,XP_005675571.1,XP_005675764.1,XP_005676319.1,XP_005676320.1,XP_005676949.1,XP_005676962.1,XP_005676963.1,XP_005676969.1,XP_005677476.1,XP_005677477.1,XP_005677600.1,XP_005678338.1,XP_005678577.1,XP_005680259.1,XP_005680260.1,XP_005680261.1,XP_005680262.1,XP_005680436.1,XP_005680437.1,XP_005681142.1,XP_005681…	1.83455	1.5267e-10	2.01525e-08
chx04917	Prolactin signaling pathway	Endocrine system	41	0.0283541	104	1446	9159	XP_005675039.1,XP_005675566.1,XP_005677476.1,XP_005677477.1,XP_005678577.1,XP_005679389.1,XP_005681042.1,XP_005682086.1,XP_005682087.1,XP_005682088.1,XP_005684653.1,XP_005685029.1,XP_005685690.1,XP_005686596.1,XP_005686627.1,XP_005690135.1,XP_005690136.1,XP_005690137.1,XP_005690138.1,XP_005690139.1,XP_005690619.1,XP_005690621.1,XP_005693903.1,XP_005693905.1,XP_005693907.1,XP_005693908.1,XP_005694…	2.49707	3.6758e-09	3.23471e-07
chx05212	Pancreatic cancer	Cancers: Specific types	38	0.0262794	98	1446	9159	XP_005675566.1,XP_005676319.1,XP_005676320.1,XP_005676949.1,XP_005677073.1,XP_005678577.1,XP_005679585.1,XP_005682086.1,XP_005682087.1,XP_005682088.1,XP_005685197.1,XP_005685198.1,XP_005685199.1,XP_005687375.1,XP_005690535.1,XP_005690619.1,XP_005690621.1,XP_005693905.1,XP_005693907.1,XP_005693908.1,XP_005694276.1,XP_005694439.1,XP_005695710.1,XP_005696566.1,XP_005697240.1,XP_005697241.1,XP_005697…	2.45605	2.35222e-08	1.55246e-06
chx04722	Neurotrophin signaling pathway	Nervous system	59	0.0408022	189	1446	9159	XP_005675039.1,XP_005675566.1,XP_005676865.1,XP_005676866.1,XP_005676867.1,XP_005676949.1,XP_005677006.1,XP_005677476.1,XP_005677477.1,XP_005678013.1,XP_005678014.1,XP_005678577.1,XP_005679433.1,XP_005679585.1,XP_005680245.1,XP_005680259.1,XP_005680260.1,XP_005680261.1,XP_005680262.1,XP_005680641.1,XP_005682086.1,XP_005682087.1,XP_005682088.1,XP_005682539.1,XP_005683225.1,XP_005683226.1,XP_005684…	1.97729	3.97779e-08	2.10027e-06
chx04390	Hippo signaling pathway	Signal transduction	62	0.0428769	215	1446	9159	XP_005675039.1,XP_005675138.1,XP_005675139.1,XP_005675140.1,XP_005675144.1,XP_005675146.1,XP_005675147.1,XP_005675148.1,XP_005676380.1,XP_005678051.1,XP_005679210.1,XP_005680177.1,XP_005681042.1,XP_005683055.1,XP_005683056.1,XP_005683057.1,XP_005684958.1,XP_005685197.1,XP_005685198.1,XP_005685199.1,XP_005685703.1,XP_005685704.1,XP_005685705.1,XP_005685706.1,XP_005685707.1,XP_005686048.1,XP_005686…	1.82656	4.02359e-07	1.77038e-05
chx05203	Viral carcinogenesis	Cancers: Overview	78	0.0539419	303	1446	9159	XP_005675051.1,XP_005675138.1,XP_005675139.1,XP_005675140.1,XP_005675144.1,XP_005675146.1,XP_005675147.1,XP_005675148.1,XP_005675551.1,XP_005675552.1,XP_005675566.1,XP_005675994.1,XP_005675995.1,XP_005675996.1,XP_005676949.1,XP_005677760.1,XP_005678577.1,XP_005679061.1,XP_005679062.1,XP_005679063.1,XP_005679064.1,XP_005679065.1,XP_005679066.1,XP_005679319.1,XP_005679320.1,XP_005679321.1,XP_005680…	1.63054	1.5653e-06	5.90341e-05
chx05211	Renal cell carcinoma	Cancers: Specific types	31	0.0214385	89	1446	9159	XP_005675566.1,XP_005676949.1,XP_005678577.1,XP_005678647.1,XP_005679585.1,XP_005680259.1,XP_005680260.1,XP_005680261.1,XP_005680262.1,XP_005681142.1,XP_005685660.1,XP_005685690.1,XP_005686596.1,XP_005686651.1,XP_005690535.1,XP_005690619.1,XP_005690621.1,XP_005691727.1,XP_005693433.1,XP_005694197.1,XP_005694198.1,XP_005694276.1,XP_005694312.1,XP_005695124.1,XP_005695125.1,XP_005695126.1,XP_005696…	2.20623	6.58558e-06	0.000217324
chx04810	Regulation of actin cytoskeleton	Cell motility	74	0.0511757	303	1446	9159	XP_005675096.1,XP_005675097.1,XP_005675098.1,XP_005675566.1,XP_005675569.1,XP_005675570.1,XP_005675571.1,XP_005675876.1,XP_005675877.1,XP_005676449.1,XP_005676450.1,XP_005676451.1,XP_005676452.1,XP_005676454.1,XP_005676504.1,XP_005676505.1,XP_005676848.1,XP_005676949.1,XP_005677400.1,XP_005677796.1,XP_005677797.1,XP_005678338.1,XP_005678577.1,XP_005679585.1,XP_005680135.1,XP_005681142.1,XP_005681…	1.54692	2.12826e-05	0.000552694
chx04728	Dopaminergic synapse	Nervous system	55	0.038036	206	1446	9159	XP_005675039.1,XP_005675594.1,XP_005675595.1,XP_005675994.1,XP_005675995.1,XP_005675996.1,XP_005676085.1,XP_005676225.1,XP_005678338.1,XP_005679319.1,XP_005679320.1,XP_005679321.1,XP_005679433.1,XP_005680338.1,XP_005681206.1,XP_005681687.1,XP_005681688.1,XP_005682086.1,XP_005682087.1,XP_005682088.1,XP_005682315.1,XP_005682657.1,XP_005682658.1,XP_005683225.1,XP_005683226.1,XP_005683260.1,XP_005683…	1.69112	2.22927e-05	0.000552694
chx04062	Chemokine signaling pathway	Immune system	62	0.0428769	242	1446	9159	XP_005675039.1,XP_005675566.1,XP_005676949.1,XP_005677476.1,XP_005677477.1,XP_005678338.1,XP_005678577.1,XP_005679242.1,XP_005679243.1,XP_005679244.1,XP_005679585.1,XP_005680178.1,XP_005680259.1,XP_005680260.1,XP_005680261.1,XP_005680262.1,XP_005680404.1,XP_005682315.1,XP_005682657.1,XP_005682658.1,XP_005684653.1,XP_005685661.1,XP_005685690.1,XP_005685917.1,XP_005686596.1,XP_005687054.1,XP_005687…	1.62277	2.49441e-05	0.000552694
chx04068	FoxO signaling pathway	Signal transduction	53	0.0366528	197	1446	9159	XP_005675566.1,XP_005676610.1,XP_005676611.1,XP_005677006.1,XP_005678088.1,XP_005678089.1,XP_005678413.1,XP_005678577.1,XP_005679585.1,XP_005680901.1,XP_005680902.1,XP_005680903.1,XP_005681042.1,XP_005682086.1,XP_005682087.1,XP_005682088.1,XP_005682455.1,XP_005682962.1,XP_005684653.1,XP_005685197.1,XP_005685198.1,XP_005685199.1,XP_005685690.1,XP_005686291.1,XP_005686293.1,XP_005686295.1,XP_005686…	1.70408	2.54124e-05	0.000552694
chx04520	Adherens junction	Cell communication	38	0.0262794	126	1446	9159	XP_005676848.1,XP_005676949.1,XP_005677237.1,XP_005677238.1,XP_005677239.1,XP_005677240.1,XP_005677241.1,XP_005677242.1,XP_005677244.1,XP_005682455.1,XP_005683055.1,XP_005683056.1,XP_005683057.1,XP_005685197.1,XP_005685198.1,XP_005685199.1,XP_005687684.1,XP_005687957.1,XP_005687958.1,XP_005687959.1,XP_005687960.1,XP_005687961.1,XP_005687962.1,XP_005687963.1,XP_005687964.1,XP_005687965.1,XP_005687…	1.91026	2.72878e-05	0.000552694
chx04664	Fc epsilon RI signaling pathway	Immune system	33	0.0228216	104	1446	9159	XP_005675566.1,XP_005678577.1,XP_005682086.1,XP_005682087.1,XP_005682088.1,XP_005682539.1,XP_005682684.1,XP_005684240.1,XP_005684241.1,XP_005684242.1,XP_005684243.1,XP_005684244.1,XP_005684245.1,XP_005684246.1,XP_005684247.1,XP_005685583.1,XP_005685690.1,XP_005686596.1,XP_005690619.1,XP_005690621.1,XP_005694197.1,XP_005694198.1,XP_005694276.1,XP_005694287.1,XP_005694439.1,XP_005697695.1,XP_005698…	2.00983	3.03029e-05	0.000552694
chx05169	Epstein-Barr virus infection	Infectious diseases: Viral	69	0.0477178	280	1446	9159	XP_005675039.1,XP_005675051.1,XP_005675566.1,XP_005675895.1,XP_005675994.1,XP_005675995.1,XP_005675996.1,XP_005678577.1,XP_005682086.1,XP_005682087.1,XP_005682088.1,XP_005682315.1,XP_005682410.1,XP_005682411.1,XP_005682465.1,XP_005682466.1,XP_005682514.1,XP_005682539.1,XP_005682957.1,XP_005682958.1,XP_005684240.1,XP_005684241.1,XP_005684242.1,XP_005684243.1,XP_005684244.1,XP_005684245.1,XP_005684…	1.56088	3.14031e-05	0.000552694
chx05142	Chagas disease (American trypanosomiasis)	Infectious diseases: Parasitic	40	0.0276625	138	1446	9159	XP_005674798.1,XP_005675566.1,XP_005678577.1,XP_005681564.1,XP_005682086.1,XP_005682087.1,XP_005682088.1,XP_005683857.1,XP_005685197.1,XP_005685198.1,XP_005685199.1,XP_005685661.1,XP_005687888.1,XP_005689567.1,XP_005689568.1,XP_005690535.1,XP_005690619.1,XP_005690621.1,XP_005691220.1,XP_005691221.1,XP_005694276.1,XP_005694287.1,XP_005695427.1,XP_005695710.1,XP_005695989.1,XP_005697240.1,XP_005697…	1.83595	4.54421e-05	0.000748726
chx04912	GnRH signaling pathway	Endocrine system	38	0.0262794	129	1446	9159	XP_005675900.1,XP_005676949.1,XP_005679433.1,XP_005680178.1,XP_005681206.1,XP_005682086.1,XP_005682087.1,XP_005682088.1,XP_005682315.1,XP_005682539.1,XP_005683225.1,XP_005683226.1,XP_005683857.1,XP_005685583.1,XP_005685661.1,XP_005685690.1,XP_005686596.1,XP_005687888.1,XP_005693518.1,XP_005693519.1,XP_005694037.1,XP_005694038.1,XP_005694039.1,XP_005694197.1,XP_005694198.1,XP_005694287.1,XP_005695…	1.86584	4.82134e-05	0.000748726
chx05162	Measles	Infectious diseases: Viral	46	0.0318119	169	1446	9159	XP_005674798.1,XP_005674799.1,XP_005675039.1,XP_005675566.1,XP_005677483.1,XP_005677484.1,XP_005677485.1,XP_005677486.1,XP_005677487.1,XP_005677488.1,XP_005677489.1,XP_005678577.1,XP_005680404.1,XP_005681042.1,XP_005681821.1,XP_005681822.1,XP_005681823.1,XP_005682514.1,XP_005684865.1,XP_005684866.1,XP_005684954.1,XP_005685279.1,XP_005685280.1,XP_005685281.1,XP_005685282.1,XP_005685283.1,XP_005689…	1.72405	6.63556e-05	0.000949573
chx04360	Axon guidance	Development	48	0.033195	179	1446	9159	XP_005674837.1,XP_005674838.1,XP_005674839.1,XP_005674840.1,XP_005674841.1,XP_005674842.1,XP_005674859.1,XP_005675039.1,XP_005675291.1,XP_005675314.1,XP_005675598.1,XP_005676659.1,XP_005676660.1,XP_005676949.1,XP_005677600.1,XP_005679133.1,XP_005679139.1,XP_005679650.1,XP_005680133.1,XP_005680283.1,XP_005680284.1,XP_005681304.1,XP_005682866.1,XP_005684432.1,XP_005684725.1,XP_005685660.1,XP_005686…	1.69851	6.83405e-05	0.000949573
chx00514	Other types of O-glycan biosynthesis	Glycan biosynthesis and metabolism	16	0.011065	38	1446	9159	XP_005678571.1,XP_005678572.1,XP_005678573.1,XP_005678574.1,XP_005678617.1,XP_005678621.1,XP_005680285.1,XP_005684110.1,XP_005686211.1,XP_005686346.1,XP_005688431.1,XP_005694437.1,XP_005695781.1,XP_005695782.1,XP_005695783.1,XP_005695810.1	2.66696	9.23719e-05	0.00121931
chx04930	Type II diabetes mellitus	Endocrine and metabolic diseases	23	0.0159059	67	1446	9159	XP_005675566.1,XP_005677006.1,XP_005678577.1,XP_005679389.1,XP_005681206.1,XP_005682086.1,XP_005682087.1,XP_005682088.1,XP_005682455.1,XP_005686618.1,XP_005689636.1,XP_005694276.1,XP_005695900.1,XP_005696144.1,XP_005698057.1,XP_005699189.1,XP_005699190.1,XP_005699393.1,XP_005699394.1,XP_005699397.1,XP_005699398.1,XP_005699399.1,XP_005699400.1	2.17437	0.000131859	0.00165766
chx04015	Rap1 signaling pathway	Signal transduction	69	0.0477178	295	1446	9159	XP_005675566.1,XP_005675569.1,XP_005675570.1,XP_005675571.1,XP_005676319.1,XP_005676320.1,XP_005676949.1,XP_005677082.1,XP_005677600.1,XP_005678577.1,XP_005679585.1,XP_005680178.1,XP_005680259.1,XP_005680260.1,XP_005680261.1,XP_005680262.1,XP_005681142.1,XP_005681684.1,XP_005682118.1,XP_005682455.1,XP_005683140.1,XP_005683141.1,XP_005683142.1,XP_005683341.1,XP_005683857.1,XP_005684356.1,XP_005685…	1.48152	0.00016796	0.00198955
chx04012	ErbB signaling pathway	Signal transduction	40	0.0276625	146	1446	9159	XP_005674932.1,XP_005675039.1,XP_005675566.1,XP_005677476.1,XP_005677477.1,XP_005678577.1,XP_005679433.1,XP_005679585.1,XP_005680430.1,XP_005680431.1,XP_005682000.1,XP_005682086.1,XP_005682087.1,XP_005682088.1,XP_005682539.1,XP_005683225.1,XP_005683226.1,XP_005685660.1,XP_005685690.1,XP_005686596.1,XP_005687364.1,XP_005689698.1,XP_005690619.1,XP_005690621.1,XP_005693433.1,XP_005693903.1,XP_005694…	1.73535	0.000173331	0.00198955
chx05221	Acute myeloid leukemia	Cancers: Specific types	28	0.0193638	91	1446	9159	XP_005675566.1,XP_005678577.1,XP_005679585.1,XP_005685690.1,XP_005686596.1,XP_005690619.1,XP_005690621.1,XP_005693834.1,XP_005693835.1,XP_005693836.1,XP_005693883.1,XP_005693884.1,XP_005693885.1,XP_005693903.1,XP_005693905.1,XP_005693907.1,XP_005693908.1,XP_005694197.1,XP_005694198.1,XP_005694276.1,XP_005695206.1,XP_005695207.1,XP_005695213.1,XP_005696305.1,XP_005696306.1,XP_005698057.1,XP_005700…	1.94893	0.000216674	0.00235031
chx04115	p53 signaling pathway	Cell growth and death	34	0.0235131	119	1446	9159	XP_005676308.1,XP_005677043.1,XP_005681042.1,XP_005681821.1,XP_005681822.1,XP_005681823.1,XP_005684646.1,XP_005684647.1,XP_005689245.1,XP_005689449.1,XP_005689450.1,XP_005689451.1,XP_005690192.1,XP_005690193.1,XP_005690194.1,XP_005690195.1,XP_005690218.1,XP_005692293.1,XP_005696052.1,XP_005697362.1,XP_005698295.1,XP_005698769.1,XP_005699112.1,XP_005699113.1,XP_005699114.1,XP_005699115.1,XP_005699…	1.80972	0.000229517	0.00235031
chx04914	Progesterone-mediated oocyte maturation	Endocrine system	39	0.026971	143	1446	9159	XP_005675566.1,XP_005676865.1,XP_005676866.1,XP_005676867.1,XP_005678577.1,XP_005679585.1,XP_005680178.1,XP_005682086.1,XP_005682087.1,XP_005682088.1,XP_005682315.1,XP_005690619.1,XP_005690621.1,XP_005694276.1,XP_005695065.1,XP_005695989.1,XP_005696176.1,XP_005697982.1,XP_005698057.1,XP_005699112.1,XP_005699113.1,XP_005699114.1,XP_005699115.1,XP_005699116.1,XP_005699117.1,XP_005699118.1,XP_005699…	1.72746	0.00023147	0.00235031
chx04320	Dorso-ventral axis formation	Development	12	0.00829876	26	1446	9159	XP_005675764.1,XP_005678037.1,XP_005680885.1,XP_005685690.1,XP_005686596.1,XP_005694197.1,XP_005694198.1,XP_005695065.1,XP_005698057.1,XP_005699679.1,XP_005699680.1,XP_005699682.1	2.9234	0.00024991	0.00244357
chx04540	Gap junction	Cell communication	31	0.0214385	106	1446	9159	XP_005675900.1,XP_005680178.1,XP_005681142.1,XP_005681684.1,XP_005682315.1,XP_005683857.1,XP_005684356.1,XP_005684574.1,XP_005685661.1,XP_005685690.1,XP_005686596.1,XP_005687888.1,XP_005689411.1,XP_005689412.1,XP_005689413.1,XP_005694197.1,XP_005694198.1,XP_005695989.1,XP_005696514.1,XP_005697982.1,XP_005698057.1,XP_005699112.1,XP_005699113.1,XP_005699114.1,XP_005699115.1,XP_005699116.1,XP_005699…	1.8524	0.00027668	0.0026087
chx04720	Long-term potentiation	Nervous system	28	0.0193638	94	1446	9159	XP_005676865.1,XP_005676866.1,XP_005676867.1,XP_005679433.1,XP_005679585.1,XP_005680259.1,XP_005680260.1,XP_005680261.1,XP_005680262.1,XP_005681206.1,XP_005682315.1,XP_005683225.1,XP_005683226.1,XP_005683260.1,XP_005683261.1,XP_005683262.1,XP_005683857.1,XP_005685661.1,XP_005687888.1,XP_005696514.1,XP_005698057.1,XP_005700026.1,XP_005700078.1,XP_005701061.1,XP_005701062.1,XP_005701063.1,XP_005701…	1.88673	0.00039194	0.003568
chx05164	Influenza A	Infectious diseases: Viral	58	0.0401107	245	1446	9159	XP_005674798.1,XP_005674799.1,XP_005675039.1,XP_005675083.1,XP_005675084.1,XP_005675566.1,XP_005675685.1,XP_005675686.1,XP_005675994.1,XP_005675995.1,XP_005675996.1,XP_005677483.1,XP_005677484.1,XP_005677485.1,XP_005677486.1,XP_005677487.1,XP_005677488.1,XP_005677489.1,XP_005678577.1,XP_005680404.1,XP_005682086.1,XP_005682087.1,XP_005682088.1,XP_005682311.1,XP_005682410.1,XP_005682411.1,XP_005682…	1.49948	0.00043534	0.00383099
chx05166	HTLV-I infection	Infectious diseases: Viral	77	0.0532503	351	1446	9159	XP_005675039.1,XP_005675138.1,XP_005675139.1,XP_005675140.1,XP_005675144.1,XP_005675146.1,XP_005675147.1,XP_005675148.1,XP_005675566.1,XP_005675569.1,XP_005675570.1,XP_005675571.1,XP_005675764.1,XP_005675994.1,XP_005675995.1,XP_005675996.1,XP_005677073.1,XP_005678051.1,XP_005678577.1,XP_005678647.1,XP_005679210.1,XP_005680177.1,XP_005680178.1,XP_005681042.1,XP_005681142.1,XP_005681684.1,XP_005682…	1.38952	0.000516384	0.0043976
chx05206	MicroRNAs in cancer	Cancers: Overview	49	0.0338866	201	1446	9159	XP_005675182.1,XP_005675183.1,XP_005675184.1,XP_005675185.1,XP_005676232.1,XP_005677006.1,XP_005677073.1,XP_005677476.1,XP_005677477.1,XP_005678037.1,XP_005680135.1,XP_005680430.1,XP_005680431.1,XP_005680645.1,XP_005681042.1,XP_005681142.1,XP_005681684.1,XP_005684166.1,XP_005684167.1,XP_005685302.1,XP_005685303.1,XP_005685538.1,XP_005685690.1,XP_005686291.1,XP_005686293.1,XP_005686295.1,XP_005686…	1.54412	0.000640217	0.00528179
chx04910	Insulin signaling pathway	Endocrine system	47	0.0325035	193	1446	9159	XP_005674932.1,XP_005675039.1,XP_005675566.1,XP_005676610.1,XP_005676611.1,XP_005677006.1,XP_005677476.1,XP_005677477.1,XP_005678413.1,XP_005678577.1,XP_005679389.1,XP_005679585.1,XP_005682086.1,XP_005682087.1,XP_005682088.1,XP_005682315.1,XP_005682455.1,XP_005682588.1,XP_005685690.1,XP_005686596.1,XP_005687667.1,XP_005689698.1,XP_005690619.1,XP_005690621.1,XP_005693329.1,XP_005693330.1,XP_005693…	1.54248	0.000849857	0.00679886
chx04662	B cell receptor signaling pathway	Immune system	29	0.0200553	104	1446	9159	XP_005675039.1,XP_005675566.1,XP_005678577.1,XP_005683891.1,XP_005684240.1,XP_005684241.1,XP_005684242.1,XP_005684243.1,XP_005684244.1,XP_005684245.1,XP_005684246.1,XP_005684247.1,XP_005685690.1,XP_005686459.1,XP_005686460.1,XP_005686461.1,XP_005686596.1,XP_005690619.1,XP_005690621.1,XP_005692523.1,XP_005694054.1,XP_005694055.1,XP_005694056.1,XP_005694197.1,XP_005694198.1,XP_005694276.1,XP_005694…	1.76622	0.0010061	0.00781209
chx05160	Hepatitis C	Infectious diseases: Viral	42	0.0290456	169	1446	9159	XP_005674799.1,XP_005675039.1,XP_005675566.1,XP_005675582.1,XP_005675583.1,XP_005678577.1,XP_005679585.1,XP_005680404.1,XP_005682086.1,XP_005682087.1,XP_005682088.1,XP_005682432.1,XP_005682514.1,XP_005685279.1,XP_005685280.1,XP_005685281.1,XP_005685282.1,XP_005685283.1,XP_005685690.1,XP_005686596.1,XP_005687429.1,XP_005690619.1,XP_005690621.1,XP_005691545.1,XP_005693905.1,XP_005693907.1,XP_005693…	1.57414	0.00106361	0.00802269
chx04310	Wnt signaling pathway	Signal transduction	48	0.033195	201	1446	9159	XP_005675039.1,XP_005675351.1,XP_005675352.1,XP_005677274.1,XP_005677275.1,XP_005677884.1,XP_005678051.1,XP_005679210.1,XP_005679433.1,XP_005680177.1,XP_005681042.1,XP_005682086.1,XP_005682087.1,XP_005682088.1,XP_005682315.1,XP_005683225.1,XP_005683226.1,XP_005685421.1,XP_005685422.1,XP_005685423.1,XP_005685424.1,XP_005685425.1,XP_005685661.1,XP_005685974.1,XP_005685975.1,XP_005686102.1,XP_005686…	1.5126	0.00116351	0.00853243
chx04723	Retrograde endocannabinoid signaling	Nervous system	37	0.0255878	145	1446	9159	XP_005678338.1,XP_005680178.1,XP_005681206.1,XP_005682086.1,XP_005682087.1,XP_005682088.1,XP_005682315.1,XP_005682657.1,XP_005682658.1,XP_005683260.1,XP_005683261.1,XP_005683262.1,XP_005683857.1,XP_005685661.1,XP_005685917.1,XP_005687888.1,XP_005690826.1,XP_005693750.1,XP_005693751.1,XP_005695900.1,XP_005695989.1,XP_005696514.1,XP_005697982.1,XP_005698057.1,XP_005698161.1,XP_005699393.1,XP_005699…	1.61627	0.00128242	0.00902199
chx04150	mTOR signaling pathway	Signal transduction	27	0.0186722	96	1446	9159	XP_005675566.1,XP_005676865.1,XP_005676866.1,XP_005676867.1,XP_005677006.1,XP_005678413.1,XP_005678577.1,XP_005679585.1,XP_005680148.1,XP_005682962.1,XP_005690619.1,XP_005690621.1,XP_005694042.1,XP_005694043.1,XP_005694044.1,XP_005694276.1,XP_005694297.1,XP_005695189.1,XP_005696566.1,XP_005697458.1,XP_005697459.1,XP_005698057.1,XP_005701061.1,XP_005701062.1,XP_005701063.1,XP_005701064.1,XP_005701…	1.78144	0.00129862	0.00902199
chx04151	PI3K-Akt signaling pathway	Signal transduction	98	0.0677732	488	1446	9159	XP_005674799.1,XP_005675039.1,XP_005675566.1,XP_005675594.1,XP_005675595.1,XP_005675994.1,XP_005675995.1,XP_005675996.1,XP_005677006.1,XP_005677600.1,XP_005677796.1,XP_005677797.1,XP_005678338.1,XP_005678413.1,XP_005678577.1,XP_005679271.1,XP_005679319.1,XP_005679320.1,XP_005679321.1,XP_005680135.1,XP_005680148.1,XP_005681042.1,XP_005681142.1,XP_005681684.1,XP_005682118.1,XP_005682415.1,XP_005682…	1.272	0.00153103	0.0103639
chx04660	T cell receptor signaling pathway	Immune system	36	0.0248963	142	1446	9159	XP_005674932.1,XP_005675138.1,XP_005675139.1,XP_005675140.1,XP_005675144.1,XP_005675146.1,XP_005675147.1,XP_005675148.1,XP_005675566.1,XP_005676462.1,XP_005676949.1,XP_005678577.1,XP_005681147.1,XP_005681148.1,XP_005682539.1,XP_005682684.1,XP_005685660.1,XP_005685690.1,XP_005686484.1,XP_005686596.1,XP_005686811.1,XP_005688069.1,XP_005689567.1,XP_005689568.1,XP_005689698.1,XP_005690619.1,XP_005690…	1.60581	0.001681	0.0108927
chx04144	Endocytosis	Transport and catabolism	64	0.04426	292	1446	9159	XP_005674849.1,XP_005674932.1,XP_005676949.1,XP_005677064.1,XP_005677388.1,XP_005680430.1,XP_005680431.1,XP_005680436.1,XP_005680437.1,XP_005681684.1,XP_005682432.1,XP_005683377.1,XP_005683436.1,XP_005683729.1,XP_005684113.1,XP_005685180.1,XP_005685197.1,XP_005685198.1,XP_005685199.1,XP_005685788.1,XP_005685789.1,XP_005685790.1,XP_005685791.1,XP_005686758.1,XP_005686903.1,XP_005687081.1,XP_005687…	1.38828	0.00171674	0.0108927
chx04630	Jak-STAT signaling pathway	Signal transduction	45	0.0311203	189	1446	9159	XP_005674798.1,XP_005674799.1,XP_005674932.1,XP_005675566.1,XP_005675586.1,XP_005677068.1,XP_005678577.1,XP_005679490.1,XP_005680404.1,XP_005681042.1,XP_005682514.1,XP_005682684.1,XP_005685279.1,XP_005685280.1,XP_005685281.1,XP_005685282.1,XP_005685283.1,XP_005685657.1,XP_005685690.1,XP_005686596.1,XP_005686627.1,XP_005688080.1,XP_005689558.1,XP_005689698.1,XP_005690502.1,XP_005690619.1,XP_005690…	1.5081	0.00177418	0.0108927
chx04380	Osteoclast differentiation	Development	45	0.0311203	189	1446	9159	XP_005674798.1,XP_005674799.1,XP_005675566.1,XP_005678577.1,XP_005680404.1,XP_005682086.1,XP_005682087.1,XP_005682088.1,XP_005682514.1,XP_005682539.1,XP_005684240.1,XP_005684241.1,XP_005684242.1,XP_005684243.1,XP_005684244.1,XP_005684245.1,XP_005684246.1,XP_005684247.1,XP_005684954.1,XP_005685279.1,XP_005685280.1,XP_005685281.1,XP_005685282.1,XP_005685283.1,XP_005686919.1,XP_005686920.1,XP_005686…	1.5081	0.00177418	0.0108927
chx04650	Natural killer cell mediated cytotoxicity	Immune system	35	0.0242047	142	1446	9159	XP_005674798.1,XP_005674799.1,XP_005675566.1,XP_005677476.1,XP_005677477.1,XP_005678577.1,XP_005679585.1,XP_005682056.1,XP_005682410.1,XP_005682411.1,XP_005682684.1,XP_005684240.1,XP_005684241.1,XP_005684242.1,XP_005684243.1,XP_005684244.1,XP_005684245.1,XP_005684246.1,XP_005684247.1,XP_005685690.1,XP_005686484.1,XP_005686596.1,XP_005691727.1,XP_005694197.1,XP_005694198.1,XP_005694276.1,XP_005694…	1.5612	0.0032022	0.0187558
chx04510	Focal adhesion	Cell communication	67	0.0463347	317	1446	9159	XP_005675039.1,XP_005675096.1,XP_005675097.1,XP_005675098.1,XP_005675566.1,XP_005676949.1,XP_005677476.1,XP_005677477.1,XP_005677796.1,XP_005677797.1,XP_005678577.1,XP_005679271.1,XP_005679585.1,XP_005679640.1,XP_005680135.1,XP_005680259.1,XP_005680260.1,XP_005680261.1,XP_005680262.1,XP_005681042.1,XP_005681142.1,XP_005681262.1,XP_005681684.1,XP_005682086.1,XP_005682087.1,XP_005682088.1,XP_005682…	1.33874	0.00329999	0.0187558
chx04915	Estrogen signaling pathway	Endocrine system	33	0.0228216	132	1446	9159	XP_005675566.1,XP_005675994.1,XP_005675995.1,XP_005675996.1,XP_005677476.1,XP_005677477.1,XP_005678577.1,XP_005679319.1,XP_005679320.1,XP_005679321.1,XP_005680178.1,XP_005682315.1,XP_005683857.1,XP_005684010.1,XP_005685029.1,XP_005685661.1,XP_005685690.1,XP_005686596.1,XP_005687888.1,XP_005690259.1,XP_005690619.1,XP_005690621.1,XP_005694197.1,XP_005694198.1,XP_005694276.1,XP_005695989.1,XP_005696…	1.58351	0.00330045	0.0187558
chx05210	Colorectal cancer	Cancers: Specific types	27	0.0186722	102	1446	9159	XP_005675039.1,XP_005675566.1,XP_005678577.1,XP_005679585.1,XP_005682086.1,XP_005682087.1,XP_005682088.1,XP_005685197.1,XP_005685198.1,XP_005685199.1,XP_005687375.1,XP_005690535.1,XP_005690619.1,XP_005690621.1,XP_005694276.1,XP_005694439.1,XP_005697240.1,XP_005697241.1,XP_005697273.1,XP_005698057.1,XP_005698769.1,XP_005699393.1,XP_005699394.1,XP_005699397.1,XP_005699398.1,XP_005699399.1,XP_005699…	1.67665	0.0033391	0.0187558
chx05200	Pathways in cancer	Cancers: Overview	97	0.0670816	497	1446	9159	XP_005674932.1,XP_005675039.1,XP_005675566.1,XP_005676319.1,XP_005676320.1,XP_005676380.1,XP_005676949.1,XP_005677073.1,XP_005677388.1,XP_005678051.1,XP_005678577.1,XP_005678647.1,XP_005679210.1,XP_005679437.1,XP_005679585.1,XP_005680177.1,XP_005681142.1,XP_005681684.1,XP_005682086.1,XP_005682087.1,XP_005682088.1,XP_005682630.1,XP_005683055.1,XP_005683056.1,XP_005683057.1,XP_005683140.1,XP_005683…	1.23622	0.00385891	0.0208075
chx02010	ABC transporters	Membrane transport	18	0.0124481	60	1446	9159	XP_005675259.1,XP_005675260.1,XP_005675689.1,XP_005675690.1,XP_005675691.1,XP_005676065.1,XP_005676980.1,XP_005679736.1,XP_005680839.1,XP_005684319.1,XP_005684320.1,XP_005684321.1,XP_005686131.1,XP_005694551.1,XP_005698023.1,XP_005698377.1,XP_005700569.1,XP_005709814.1	1.90021	0.00386201	0.0208075
chx05161	Hepatitis B	Infectious diseases: Viral	44	0.0304288	192	1446	9159	XP_005674799.1,XP_005675566.1,XP_005675994.1,XP_005675995.1,XP_005675996.1,XP_005677073.1,XP_005678577.1,XP_005679319.1,XP_005679320.1,XP_005679321.1,XP_005680404.1,XP_005682086.1,XP_005682087.1,XP_005682088.1,XP_005690218.1,XP_005690259.1,XP_005690535.1,XP_005690619.1,XP_005690621.1,XP_005691219.1,XP_005691220.1,XP_005691221.1,XP_005692293.1,XP_005692523.1,XP_005693903.1,XP_005693905.1,XP_005693…	1.45155	0.00424366	0.0218031
chx05168	Herpes simplex infection	Infectious diseases: Viral	54	0.0373444	247	1446	9159	XP_005674798.1,XP_005674799.1,XP_005680049.1,XP_005680050.1,XP_005680051.1,XP_005680052.1,XP_005680404.1,XP_005681687.1,XP_005681688.1,XP_005682086.1,XP_005682087.1,XP_005682088.1,XP_005682514.1,XP_005684166.1,XP_005684167.1,XP_005684271.1,XP_005684837.1,XP_005684954.1,XP_005685279.1,XP_005685280.1,XP_005685281.1,XP_005685282.1,XP_005685283.1,XP_005687429.1,XP_005691219.1,XP_005691220.1,XP_005691…	1.38477	0.00433139	0.0218031
chx04668	TNF signaling pathway	Signal transduction	37	0.0255878	155	1446	9159	XP_005675566.1,XP_005675994.1,XP_005675995.1,XP_005675996.1,XP_005678577.1,XP_005679319.1,XP_005679320.1,XP_005679321.1,XP_005682086.1,XP_005682087.1,XP_005682088.1,XP_005682410.1,XP_005682411.1,XP_005682539.1,XP_005682684.1,XP_005684865.1,XP_005684866.1,XP_005684954.1,XP_005687429.1,XP_005688069.1,XP_005690259.1,XP_005690619.1,XP_005690621.1,XP_005690758.1,XP_005691552.1,XP_005694276.1,XP_005694…	1.51199	0.00434322	0.0218031
chx05220	Chronic myeloid leukemia	Cancers: Specific types	25	0.0172891	94	1446	9159	XP_005674932.1,XP_005675566.1,XP_005677073.1,XP_005677476.1,XP_005677477.1,XP_005678577.1,XP_005679585.1,XP_005685690.1,XP_005686596.1,XP_005687364.1,XP_005689698.1,XP_005690535.1,XP_005690619.1,XP_005690621.1,XP_005691727.1,XP_005693433.1,XP_005693903.1,XP_005694197.1,XP_005694198.1,XP_005694276.1,XP_005695710.1,XP_005697273.1,XP_005698057.1,XP_005701396.1,XP_005709740.1	1.68458	0.00437714	0.0218031
chx04141	Protein processing in endoplasmic reticulum	Folding, sorting and degradation	52	0.0359613	237	1446	9159	XP_005676640.1,XP_005676641.1,XP_005677198.1,XP_005680324.1,XP_005680325.1,XP_005680326.1,XP_005680327.1,XP_005680328.1,XP_005680329.1,XP_005680330.1,XP_005682086.1,XP_005682087.1,XP_005682088.1,XP_005682311.1,XP_005682539.1,XP_005683987.1,XP_005684333.1,XP_005685045.1,XP_005687125.1,XP_005687423.1,XP_005687429.1,XP_005688087.1,XP_005688927.1,XP_005688928.1,XP_005689862.1,XP_005690479.1,XP_005694…	1.38974	0.00476709	0.0229218
chx04620	Toll-like receptor signaling pathway	Immune system	33	0.0228216	135	1446	9159	XP_005674799.1,XP_005675014.1,XP_005675566.1,XP_005678577.1,XP_005681564.1,XP_005681565.1,XP_005682086.1,XP_005682087.1,XP_005682088.1,XP_005682539.1,XP_005684954.1,XP_005688069.1,XP_005690619.1,XP_005690621.1,XP_005691219.1,XP_005691220.1,XP_005691221.1,XP_005694276.1,XP_005694287.1,XP_005698057.1,XP_005699393.1,XP_005699394.1,XP_005699397.1,XP_005699398.1,XP_005699399.1,XP_005699400.1,XP_005701…	1.54832	0.00477538	0.0229218
chx04530	Tight junction	Cell communication	42	0.0290456	183	1446	9159	XP_005675569.1,XP_005675570.1,XP_005675571.1,XP_005675582.1,XP_005675583.1,XP_005676007.1,XP_005676812.1,XP_005676813.1,XP_005676814.1,XP_005676815.1,XP_005676816.1,XP_005676817.1,XP_005676949.1,XP_005677438.1,XP_005683055.1,XP_005683056.1,XP_005683057.1,XP_005683830.1,XP_005686048.1,XP_005686049.1,XP_005686618.1,XP_005687957.1,XP_005687958.1,XP_005687959.1,XP_005687960.1,XP_005687961.1,XP_005687…	1.45371	0.00505788	0.0238443
chx04750	Inflammatory mediator regulation of TRP channels	Sensory system	37	0.0255878	157	1446	9159	XP_005675566.1,XP_005676653.1,XP_005677388.1,XP_005678577.1,XP_005679433.1,XP_005680166.1,XP_005680178.1,XP_005682086.1,XP_005682087.1,XP_005682088.1,XP_005682315.1,XP_005683225.1,XP_005683226.1,XP_005683857.1,XP_005685583.1,XP_005685661.1,XP_005686618.1,XP_005687888.1,XP_005694223.1,XP_005694247.1,XP_005694276.1,XP_005695427.1,XP_005696118.1,XP_005696119.1,XP_005696120.1,XP_005696121.1,XP_005696…	1.49273	0.00541175	0.0250649
chx04920	Adipocytokine signaling pathway	Endocrine system	29	0.0200553	118	1446	9159	XP_005676610.1,XP_005676611.1,XP_005677006.1,XP_005678413.1,XP_005678647.1,XP_005679490.1,XP_005682086.1,XP_005682087.1,XP_005682088.1,XP_005682962.1,XP_005687429.1,XP_005690619.1,XP_005690621.1,XP_005690758.1,XP_005691727.1,XP_005693472.1,XP_005693905.1,XP_005693907.1,XP_005693908.1,XP_005693934.1,XP_005693973.1,XP_005699393.1,XP_005699394.1,XP_005699397.1,XP_005699398.1,XP_005699399.1,XP_005699…	1.55667	0.00738856	0.0336307
chx05152	Tuberculosis	Infectious diseases: Bacterial	52	0.0359613	244	1446	9159	XP_005674798.1,XP_005677661.1,XP_005677663.1,XP_005677664.1,XP_005679433.1,XP_005680193.1,XP_005680436.1,XP_005680437.1,XP_005681564.1,XP_005681565.1,XP_005682086.1,XP_005682087.1,XP_005682088.1,XP_005683052.1,XP_005683225.1,XP_005683226.1,XP_005684240.1,XP_005684241.1,XP_005684242.1,XP_005684243.1,XP_005684244.1,XP_005684245.1,XP_005684246.1,XP_005684247.1,XP_005689558.1,XP_005689613.1,XP_005689…	1.34987	0.00852744	0.0381567
chx00562	Inositol phosphate metabolism	Carbohydrate metabolism	22	0.0152144	84	1446	9159	XP_005675566.1,XP_005676504.1,XP_005676505.1,XP_005677665.1,XP_005677666.1,XP_005677667.1,XP_005684285.1,XP_005685661.1,XP_005686327.1,XP_005687888.1,XP_005689639.1,XP_005690592.1,XP_005692615.1,XP_005693367.1,XP_005693368.1,XP_005693369.1,XP_005693785.1,XP_005693786.1,XP_005697289.1,XP_005698443.1,XP_005698716.1,XP_005700026.1	1.65891	0.00883502	0.0388741
chx04130	SNARE interactions in vesicular transport	Folding, sorting and degradation	15	0.0103734	53	1446	9159	XP_005681030.1,XP_005681952.1,XP_005682134.1,XP_005688362.1,XP_005688363.1,XP_005688364.1,XP_005688365.1,XP_005688366.1,XP_005688367.1,XP_005688368.1,XP_005690885.1,XP_005694014.1,XP_005698546.1,XP_005700145.1,XP_005700597.1	1.79265	0.014109	0.0596715
chx00240	Pyrimidine metabolism	Nucleotide metabolism	33	0.0228216	145	1446	9159	XP_005675895.1,XP_005678715.1,XP_005680614.1,XP_005680615.1,XP_005680616.1,XP_005680617.1,XP_005680618.1,XP_005680619.1,XP_005680620.1,XP_005680621.1,XP_005681795.1,XP_005682957.1,XP_005682958.1,XP_005684384.1,XP_005684880.1,XP_005686124.1,XP_005686125.1,XP_005686126.1,XP_005686127.1,XP_005686766.1,XP_005688132.1,XP_005688151.1,XP_005690650.1,XP_005691388.1,XP_005692160.1,XP_005692161.1,XP_005692…	1.44154	0.0141987	0.0596715
chx05032	Morphine addiction	Substance dependence	30	0.0207469	129	1446	9159	XP_005675947.1,XP_005678338.1,XP_005678360.1,XP_005678361.1,XP_005680178.1,XP_005682315.1,XP_005682657.1,XP_005682658.1,XP_005684010.1,XP_005684850.1,XP_005684851.1,XP_005684852.1,XP_005685047.1,XP_005685917.1,XP_005690005.1,XP_005690826.1,XP_005693750.1,XP_005693751.1,XP_005694245.1,XP_005694732.1,XP_005694733.1,XP_005694734.1,XP_005694735.1,XP_005695989.1,XP_005697982.1,XP_005699686.1,XP_005699…	1.47303	0.0142398	0.0596715
chx00534	Glycosaminoglycan biosynthesis - heparan sulfate / heparin	Glycan biosynthesis and metabolism	8	0.0055325	22	1446	9159	XP_005682826.1,XP_005682827.1,XP_005683411.1,XP_005685211.1,XP_005690254.1,XP_005694321.1,XP_005698026.1,XP_005699880.1	2.30328	0.0151185	0.0623639
chx00450	Selenocompound metabolism	Metabolism of other amino acids	11	0.00760719	35	1446	9159	XP_005676384.1,XP_005680614.1,XP_005680615.1,XP_005680616.1,XP_005680617.1,XP_005680618.1,XP_005680619.1,XP_005680620.1,XP_005680621.1,XP_005688009.1,XP_005699057.1	1.99069	0.015407	0.0625761
chx05412	Arrhythmogenic right ventricular cardiomyopathy (ARVC)	Cardiovascular diseases	25	0.0172891	105	1446	9159	XP_005676998.1,XP_005677796.1,XP_005677797.1,XP_005679136.1,XP_005680135.1,XP_005681206.1,XP_005683055.1,XP_005683056.1,XP_005683057.1,XP_005688044.1,XP_005688045.1,XP_005688046.1,XP_005688047.1,XP_005693736.1,XP_005693793.1,XP_005693794.1,XP_005693795.1,XP_005693883.1,XP_005693884.1,XP_005693885.1,XP_005694024.1,XP_005694781.1,XP_005695725.1,XP_005695900.1,XP_005696157.1	1.5081	0.0183965	0.0735858
chx04666	Fc gamma R-mediated phagocytosis	Immune system	28	0.0193638	121	1446	9159	XP_005675566.1,XP_005676848.1,XP_005676949.1,XP_005678577.1,XP_005684240.1,XP_005684241.1,XP_005684242.1,XP_005684243.1,XP_005684244.1,XP_005684245.1,XP_005684246.1,XP_005684247.1,XP_005686618.1,XP_005687081.1,XP_005687082.1,XP_005687083.1,XP_005687684.1,XP_005688998.1,XP_005690619.1,XP_005690621.1,XP_005693433.1,XP_005693518.1,XP_005693519.1,XP_005694276.1,XP_005696144.1,XP_005697695.1,XP_005698…	1.46572	0.0187609	0.0739235
chx05145	Toxoplasmosis	Infectious diseases: Parasitic	35	0.0242047	160	1446	9159	XP_005674798.1,XP_005675566.1,XP_005678577.1,XP_005682086.1,XP_005682087.1,XP_005682088.1,XP_005682432.1,XP_005684954.1,XP_005687366.1,XP_005689558.1,XP_005690535.1,XP_005690619.1,XP_005690621.1,XP_005691219.1,XP_005691220.1,XP_005691221.1,XP_005693905.1,XP_005693907.1,XP_005693908.1,XP_005694276.1,XP_005695989.1,XP_005698057.1,XP_005698769.1,XP_005699393.1,XP_005699394.1,XP_005699397.1,XP_005699…	1.38557	0.0208423	0.0809171
chx05132	Salmonella infection	Infectious diseases: Bacterial	27	0.0186722	118	1446	9159	XP_005674798.1,XP_005676848.1,XP_005676949.1,XP_005679070.1,XP_005679640.1,XP_005682086.1,XP_005682087.1,XP_005682088.1,XP_005682684.1,XP_005687054.1,XP_005689918.1,XP_005690930.1,XP_005695495.1,XP_005695496.1,XP_005695497.1,XP_005695498.1,XP_005695857.1,XP_005696205.1,XP_005698057.1,XP_005699393.1,XP_005699394.1,XP_005699397.1,XP_005699398.1,XP_005699399.1,XP_005699400.1,XP_005700718.1,XP_005700…	1.44931	0.0238696	0.0913273
chx04070	Phosphatidylinositol signaling system	Signal transduction	26	0.0179806	113	1446	9159	XP_005675566.1,XP_005676504.1,XP_005676505.1,XP_005677665.1,XP_005677666.1,XP_005677667.1,XP_005678577.1,XP_005684285.1,XP_005685661.1,XP_005686327.1,XP_005687888.1,XP_005688287.1,XP_005689639.1,XP_005690592.1,XP_005692615.1,XP_005693367.1,XP_005693368.1,XP_005693369.1,XP_005693785.1,XP_005693786.1,XP_005694276.1,XP_005696514.1,XP_005697289.1,XP_005698443.1,XP_005698716.1,XP_005700026.1	1.45739	0.0247174	0.0932197
chx04961	Endocrine and other factor-regulated calcium reabsorption	Excretory system	13	0.00899032	47	1446	9159	XP_005677290.1,XP_005680178.1,XP_005680193.1,XP_005682315.1,XP_005683857.1,XP_005685029.1,XP_005685180.1,XP_005685661.1,XP_005687888.1,XP_005690673.1,XP_005695427.1,XP_005697982.1,XP_005700026.1	1.75196	0.0259614	0.0965324
chx04911	Insulin secretion	Endocrine system	30	0.0207469	137	1446	9159	XP_005675994.1,XP_005675995.1,XP_005675996.1,XP_005677290.1,XP_005679319.1,XP_005679320.1,XP_005679321.1,XP_005679389.1,XP_005679433.1,XP_005680178.1,XP_005680288.1,XP_005681206.1,XP_005682315.1,XP_005683225.1,XP_005683226.1,XP_005683857.1,XP_005685661.1,XP_005687888.1,XP_005689230.1,XP_005689233.1,XP_005689636.1,XP_005690259.1,XP_005690673.1,XP_005694263.1,XP_005694577.1,XP_005694578.1,XP_005695…	1.38701	0.0309889	0.113626
chx05202	Transcriptional misregulation in cancer	Cancers: Overview	48	0.033195	240	1446	9159	XP_005675226.1,XP_005675685.1,XP_005675686.1,XP_005676254.1,XP_005676255.1,XP_005676256.1,XP_005677159.1,XP_005677388.1,XP_005678957.1,XP_005679036.1,XP_005679037.1,XP_005679038.1,XP_005679039.1,XP_005679040.1,XP_005680075.1,XP_005680885.1,XP_005681042.1,XP_005681932.1,XP_005682600.1,XP_005682684.1,XP_005682977.1,XP_005682978.1,XP_005683474.1,XP_005683476.1,XP_005683477.1,XP_005683479.1,XP_005683…	1.2668	0.033233	0.1197
chx04514	Cell adhesion molecules (CAMs)	Signaling molecules and interaction	40	0.0276625	194	1446	9159	XP_005675014.1,XP_005675582.1,XP_005675583.1,XP_005675821.1,XP_005676462.1,XP_005677164.1,XP_005677215.1,XP_005677256.1,XP_005682410.1,XP_005682411.1,XP_005683452.1,XP_005683453.1,XP_005683454.1,XP_005683455.1,XP_005683748.1,XP_005685383.1,XP_005686811.1,XP_005687141.1,XP_005688473.1,XP_005689515.1,XP_005689516.1,XP_005689517.1,XP_005689518.1,XP_005690680.1,XP_005690682.1,XP_005691102.1,XP_005692…	1.30598	0.0335522	0.1197
chx05034	Alcoholism	Substance dependence	41	0.0283541	200	1446	9159	XP_005675994.1,XP_005675995.1,XP_005675996.1,XP_005676021.1,XP_005677476.1,XP_005677477.1,XP_005677760.1,XP_005678338.1,XP_005679061.1,XP_005679062.1,XP_005679063.1,XP_005679064.1,XP_005679065.1,XP_005679066.1,XP_005679319.1,XP_005679320.1,XP_005679321.1,XP_005679585.1,XP_005680194.1,XP_005682657.1,XP_005682658.1,XP_005683119.1,XP_005685690.1,XP_005685917.1,XP_005686596.1,XP_005690259.1,XP_005692…	1.29848	0.0342469	0.120549
chx04973	Carbohydrate digestion and absorption	Digestive system	14	0.00968188	54	1446	9159	XP_005675566.1,XP_005677290.1,XP_005678577.1,XP_005690619.1,XP_005690621.1,XP_005690673.1,XP_005691723.1,XP_005693934.1,XP_005693973.1,XP_005694263.1,XP_005694276.1,XP_005695900.1,XP_005699189.1,XP_005699190.1	1.64215	0.0361054	0.125419
chx04142	Lysosome	Transport and catabolism	38	0.0262794	184	1446	9159	XP_005678013.1,XP_005678014.1,XP_005680020.1,XP_005680298.1,XP_005682068.1,XP_005683582.1,XP_005685295.1,XP_005685296.1,XP_005685298.1,XP_005686268.1,XP_005692231.1,XP_005692273.1,XP_005692274.1,XP_005692275.1,XP_005693470.1,XP_005693909.1,XP_005693910.1,XP_005693911.1,XP_005694136.1,XP_005694138.1,XP_005694139.1,XP_005694378.1,XP_005695391.1,XP_005695392.1,XP_005695393.1,XP_005695764.1,XP_005695…	1.30811	0.0371388	0.127333
chx00460	Cyanoamino acid metabolism	Metabolism of other amino acids	4	0.00276625	9	1446	9159	XP_005681527.1,XP_005681528.1,XP_005693670.1,XP_005693671.1	2.81512	0.0400592	0.135585
chx04114	Oocyte meiosis	Cell growth and death	36	0.0248963	174	1446	9159	XP_005676865.1,XP_005676866.1,XP_005676867.1,XP_005679433.1,XP_005680178.1,XP_005682315.1,XP_005683225.1,XP_005683226.1,XP_005692293.1,XP_005695065.1,XP_005695469.1,XP_005695472.1,XP_005696379.1,XP_005696380.1,XP_005696514.1,XP_005697982.1,XP_005698057.1,XP_005698112.1,XP_005698395.1,XP_005698396.1,XP_005699112.1,XP_005699113.1,XP_005699114.1,XP_005699115.1,XP_005699116.1,XP_005699117.1,XP_005699…	1.31049	0.0410795	0.136571
chx00750	Vitamin B6 metabolism	Metabolism of cofactors and vitamins	5	0.00345781	13	1446	9159	XP_005676397.1,XP_005676398.1,XP_005676399.1,XP_005676400.1,XP_005676401.1	2.43616	0.041385	0.136571
chx04971	Gastric acid secretion	Digestive system	21	0.0145228	92	1446	9159	XP_005675096.1,XP_005675097.1,XP_005675098.1,XP_005677290.1,XP_005677291.1,XP_005679433.1,XP_005680178.1,XP_005682315.1,XP_005683225.1,XP_005683226.1,XP_005683857.1,XP_005685661.1,XP_005687888.1,XP_005690673.1,XP_005694263.1,XP_005695989.1,XP_005696514.1,XP_005697982.1,XP_005699684.1,XP_005699685.1,XP_005700026.1	1.44581	0.0445412	0.145171
chx04020	Calcium signaling pathway	Signal transduction	48	0.033195	246	1446	9159	XP_005675096.1,XP_005675097.1,XP_005675098.1,XP_005675947.1,XP_005676837.1,XP_005679433.1,XP_005680430.1,XP_005680431.1,XP_005681206.1,XP_005681684.1,XP_005682315.1,XP_005682636.1,XP_005683196.1,XP_005683225.1,XP_005683226.1,XP_005683857.1,XP_005685661.1,XP_005686079.1,XP_005686080.1,XP_005686081.1,XP_005686082.1,XP_005686083.1,XP_005686590.1,XP_005687888.1,XP_005689911.1,XP_005689912.1,XP_005690…	1.23591	0.0481299	0.154955
chx04724	Glutamatergic synapse	Nervous system	31	0.0214385	148	1446	9159	XP_005678338.1,XP_005678866.1,XP_005680178.1,XP_005681206.1,XP_005682315.1,XP_005682657.1,XP_005682658.1,XP_005683260.1,XP_005683261.1,XP_005683262.1,XP_005683857.1,XP_005685583.1,XP_005685661.1,XP_005685917.1,XP_005687888.1,XP_005692773.1,XP_005693518.1,XP_005693519.1,XP_005693750.1,XP_005693751.1,XP_005694249.1,XP_005695900.1,XP_005695963.1,XP_005695989.1,XP_005695990.1,XP_005696514.1,XP_005697…	1.32672	0.0487932	0.155198
