# Supplementary material for: Identification of novel and differentially expressed MicroRNAs in goat enzootic nasal adenocarcinoma
Source: BMC Genomics. 2016 Nov 8;17:896. doi: 10.1186/s12864-016-3238-5 (PMC5101819; doi:10.1186/s12864-016-3238-5)
Supplement: Additional file 10: Table S10. — Significantly enriched signaling pathways (m = 89) of gene targets of the significantly reduced miRNAs in ENA. (XLSX 34 kb) [file 12864_2016_3238_MOESM10_ESM.xlsx]

## Sheet: Table S10 Significantly enriche
Pathway_id	Pathway_name	Pathway_class	Num_of_symbols_in_list_in_KEGG	Percentage_of_symbols_in_list	Num_of_symbols_in_bglist_in_KEGG	Num_of_symbols_in_list	Num_of_symbols_in_bglist	Symbols_in_list	Fold_enrichment	Pvalue	FDR
chx04010	MAPK signaling pathway	Signal transduction	105	0.0856444	365	1226	9159	XP_005675401.1,XP_005675402.1,XP_005675403.1,XP_005675404.1,XP_005675405.1,XP_005675406.1,XP_005675407.1,XP_005675408.1,XP_005675551.1,XP_005675552.1,XP_005675569.1,XP_005675570.1,XP_005675571.1,XP_005675900.1,XP_005676007.1,XP_005676865.1,XP_005676866.1,XP_005676867.1,XP_005676949.1,XP_005677891.1,XP_005677892.1,XP_005678227.1,XP_005678228.1,XP_005679136.1,XP_005679585.1,XP_005680719.1,XP_005680…	2.14909	3.53482e-16	9.11983e-14
chx04014	Ras signaling pathway	Signal transduction	82	0.0668842	328	1226	9159	XP_005675018.1,XP_005675369.1,XP_005675551.1,XP_005675552.1,XP_005675566.1,XP_005675569.1,XP_005675570.1,XP_005675571.1,XP_005676949.1,XP_005677466.1,XP_005677891.1,XP_005677892.1,XP_005678227.1,XP_005678228.1,XP_005678577.1,XP_005679090.1,XP_005679091.1,XP_005679215.1,XP_005679848.1,XP_005679850.1,XP_005680436.1,XP_005680437.1,XP_005680798.1,XP_005680799.1,XP_005681142.1,XP_005681920.1,XP_005682…	1.86766	1.78959e-09	2.30858e-07
chx05206	MicroRNAs in cancer	Cancers: Overview	56	0.045677	201	1226	9159	XP_005675182.1,XP_005675183.1,XP_005675184.1,XP_005675185.1,XP_005676232.1,XP_005677006.1,XP_005677073.1,XP_005677891.1,XP_005677892.1,XP_005678037.1,XP_005679215.1,XP_005680430.1,XP_005680431.1,XP_005680798.1,XP_005680799.1,XP_005681042.1,XP_005681142.1,XP_005685302.1,XP_005685303.1,XP_005685538.1,XP_005685741.1,XP_005685744.1,XP_005685746.1,XP_005685748.1,XP_005685749.1,XP_005686278.1,XP_005686…	2.08137	1.9118e-08	1.0837e-06
chx04917	Prolactin signaling pathway	Endocrine system	36	0.0293638	104	1226	9159	XP_005675039.1,XP_005675566.1,XP_005677891.1,XP_005677892.1,XP_005678577.1,XP_005680798.1,XP_005680799.1,XP_005681042.1,XP_005681920.1,XP_005682086.1,XP_005682087.1,XP_005682088.1,XP_005682678.1,XP_005684653.1,XP_005685029.1,XP_005686596.1,XP_005686627.1,XP_005690619.1,XP_005690621.1,XP_005690880.1,XP_005691822.1,XP_005694863.1,XP_005694864.1,XP_005694865.1,XP_005694866.1,XP_005694867.1,XP_005695…	2.58599	2.10019e-08	1.0837e-06
chx04664	Fc epsilon RI signaling pathway	Immune system	36	0.0293638	104	1226	9159	XP_005675566.1,XP_005677891.1,XP_005677892.1,XP_005678070.1,XP_005678577.1,XP_005680798.1,XP_005680799.1,XP_005681920.1,XP_005682086.1,XP_005682087.1,XP_005682088.1,XP_005682684.1,XP_005684240.1,XP_005684241.1,XP_005684242.1,XP_005684243.1,XP_005684244.1,XP_005684245.1,XP_005684246.1,XP_005684247.1,XP_005685581.1,XP_005686596.1,XP_005690619.1,XP_005690621.1,XP_005690880.1,XP_005691822.1,XP_005693…	2.58599	2.10019e-08	1.0837e-06
chx04722	Neurotrophin signaling pathway	Nervous system	52	0.0424144	189	1226	9159	XP_005675039.1,XP_005675566.1,XP_005676865.1,XP_005676866.1,XP_005676867.1,XP_005676949.1,XP_005677006.1,XP_005677891.1,XP_005677892.1,XP_005678013.1,XP_005678014.1,XP_005678577.1,XP_005679585.1,XP_005680798.1,XP_005680799.1,XP_005681920.1,XP_005682086.1,XP_005682087.1,XP_005682088.1,XP_005683225.1,XP_005684653.1,XP_005686278.1,XP_005686596.1,XP_005687364.1,XP_005690619.1,XP_005690621.1,XP_005690…	2.05541	9.90548e-08	4.25936e-06
chx04668	TNF signaling pathway	Signal transduction	45	0.0367047	155	1226	9159	XP_005675566.1,XP_005677531.1,XP_005677537.1,XP_005677538.1,XP_005677539.1,XP_005678577.1,XP_005679319.1,XP_005679320.1,XP_005679321.1,XP_005681920.1,XP_005682086.1,XP_005682087.1,XP_005682088.1,XP_005682410.1,XP_005682411.1,XP_005682684.1,XP_005684865.1,XP_005684866.1,XP_005686278.1,XP_005689426.1,XP_005690619.1,XP_005690621.1,XP_005690683.1,XP_005690758.1,XP_005690880.1,XP_005691084.1,XP_005691…	2.16889	1.4417e-07	5.31368e-06
chx05220	Chronic myeloid leukemia	Cancers: Specific types	32	0.0261011	94	1226	9159	XP_005675401.1,XP_005675402.1,XP_005675403.1,XP_005675404.1,XP_005675405.1,XP_005675406.1,XP_005675407.1,XP_005675408.1,XP_005675566.1,XP_005676762.1,XP_005677073.1,XP_005677891.1,XP_005678577.1,XP_005679585.1,XP_005680798.1,XP_005680799.1,XP_005686596.1,XP_005687364.1,XP_005689698.1,XP_005690535.1,XP_005690619.1,XP_005690621.1,XP_005690880.1,XP_005691727.1,XP_005691822.1,XP_005695321.1,XP_005695…	2.5432	2.01094e-07	6.48527e-06
chx04810	Regulation of actin cytoskeleton	Cell motility	71	0.0579119	303	1226	9159	XP_005675566.1,XP_005675569.1,XP_005675570.1,XP_005675571.1,XP_005675830.1,XP_005676017.1,XP_005676018.1,XP_005676121.1,XP_005676122.1,XP_005676449.1,XP_005676450.1,XP_005676451.1,XP_005676452.1,XP_005676454.1,XP_005676504.1,XP_005676505.1,XP_005676949.1,XP_005677671.1,XP_005677672.1,XP_005677673.1,XP_005677674.1,XP_005677676.1,XP_005677677.1,XP_005677796.1,XP_005677797.1,XP_005677891.1,XP_005677…	1.75055	3.74717e-07	1.07419e-05
chx04910	Insulin signaling pathway	Endocrine system	51	0.0415987	193	1226	9159	XP_005675039.1,XP_005675566.1,XP_005676611.1,XP_005676735.1,XP_005677006.1,XP_005677891.1,XP_005677892.1,XP_005678227.1,XP_005678228.1,XP_005678413.1,XP_005678577.1,XP_005678841.1,XP_005679585.1,XP_005680063.1,XP_005680798.1,XP_005680799.1,XP_005680857.1,XP_005681920.1,XP_005682086.1,XP_005682087.1,XP_005682088.1,XP_005682455.1,XP_005686596.1,XP_005687667.1,XP_005689698.1,XP_005690619.1,XP_005690…	1.97411	5.0965e-07	1.1589e-05
chx05200	Pathways in cancer	Cancers: Overview	102	0.0831974	497	1226	9159	XP_005675039.1,XP_005675401.1,XP_005675402.1,XP_005675403.1,XP_005675404.1,XP_005675405.1,XP_005675406.1,XP_005675407.1,XP_005675408.1,XP_005675566.1,XP_005676017.1,XP_005676018.1,XP_005676380.1,XP_005676606.1,XP_005676607.1,XP_005676608.1,XP_005676762.1,XP_005676949.1,XP_005677073.1,XP_005677891.1,XP_005677892.1,XP_005678051.1,XP_005678577.1,XP_005678647.1,XP_005679215.1,XP_005679585.1,XP_005679…	1.53321	5.30123e-07	1.1589e-05
chx00562	Inositol phosphate metabolism	Carbohydrate metabolism	29	0.0236542	84	1226	9159	XP_005675566.1,XP_005676504.1,XP_005676505.1,XP_005677671.1,XP_005677672.1,XP_005677673.1,XP_005677674.1,XP_005677676.1,XP_005677677.1,XP_005684285.1,XP_005685661.1,XP_005686327.1,XP_005687888.1,XP_005687991.1,XP_005689336.1,XP_005689337.1,XP_005690592.1,XP_005690880.1,XP_005692615.1,XP_005693367.1,XP_005693368.1,XP_005693369.1,XP_005693785.1,XP_005693786.1,XP_005694404.1,XP_005697289.1,XP_005698…	2.57915	5.41244e-07	1.1589e-05
chx05212	Pancreatic cancer	Cancers: Specific types	32	0.0261011	98	1226	9159	XP_005675566.1,XP_005676949.1,XP_005677073.1,XP_005678577.1,XP_005679585.1,XP_005680798.1,XP_005680799.1,XP_005681920.1,XP_005682086.1,XP_005682087.1,XP_005682088.1,XP_005686442.1,XP_005687375.1,XP_005690535.1,XP_005690619.1,XP_005690621.1,XP_005690880.1,XP_005691822.1,XP_005695710.1,XP_005696566.1,XP_005697273.1,XP_005699393.1,XP_005699394.1,XP_005699397.1,XP_005699398.1,XP_005699399.1,XP_005699…	2.43939	5.8394e-07	1.1589e-05
chx04914	Progesterone-mediated oocyte maturation	Endocrine system	41	0.0334421	143	1226	9159	XP_005675566.1,XP_005676865.1,XP_005676866.1,XP_005676867.1,XP_005678227.1,XP_005678228.1,XP_005678577.1,XP_005679371.1,XP_005679585.1,XP_005680798.1,XP_005680799.1,XP_005680857.1,XP_005681920.1,XP_005682086.1,XP_005682087.1,XP_005682088.1,XP_005684376.1,XP_005688248.1,XP_005688249.1,XP_005688250.1,XP_005688251.1,XP_005690619.1,XP_005690621.1,XP_005690880.1,XP_005691822.1,XP_005694416.1,XP_005696…	2.14193	7.58146e-07	1.39715e-05
chx04912	GnRH signaling pathway	Endocrine system	37	0.0301794	129	1226	9159	XP_005675369.1,XP_005675900.1,XP_005676949.1,XP_005677891.1,XP_005677892.1,XP_005678227.1,XP_005678228.1,XP_005679371.1,XP_005680798.1,XP_005680799.1,XP_005681206.1,XP_005681920.1,XP_005682086.1,XP_005682087.1,XP_005682088.1,XP_005683225.1,XP_005685581.1,XP_005685661.1,XP_005686596.1,XP_005687888.1,XP_005691822.1,XP_005693518.1,XP_005693519.1,XP_005693688.1,XP_005693689.1,XP_005694037.1,XP_005694…	2.14274	2.64632e-06	4.55167e-05
chx04666	Fc gamma R-mediated phagocytosis	Immune system	35	0.0285481	121	1226	9159	XP_005675369.1,XP_005675566.1,XP_005676922.1,XP_005676949.1,XP_005677671.1,XP_005677672.1,XP_005677673.1,XP_005677674.1,XP_005677676.1,XP_005677677.1,XP_005678070.1,XP_005678577.1,XP_005684240.1,XP_005684241.1,XP_005684242.1,XP_005684243.1,XP_005684244.1,XP_005684245.1,XP_005684246.1,XP_005684247.1,XP_005684470.1,XP_005685688.1,XP_005686618.1,XP_005686619.1,XP_005687684.1,XP_005690619.1,XP_005690…	2.16093	4.03209e-06	6.50174e-05
chx05210	Colorectal cancer	Cancers: Specific types	31	0.0252855	102	1226	9159	XP_005675039.1,XP_005675566.1,XP_005678577.1,XP_005679585.1,XP_005680798.1,XP_005680799.1,XP_005681920.1,XP_005682086.1,XP_005682087.1,XP_005682088.1,XP_005682991.1,XP_005686820.1,XP_005687375.1,XP_005690535.1,XP_005690619.1,XP_005690621.1,XP_005690880.1,XP_005691822.1,XP_005695879.1,XP_005696018.1,XP_005697273.1,XP_005698769.1,XP_005699393.1,XP_005699394.1,XP_005699397.1,XP_005699398.1,XP_005699…	2.27049	4.78364e-06	7.25988e-05
chx04750	Inflammatory mediator regulation of TRP channels	Sensory system	41	0.0334421	157	1226	9159	XP_005675566.1,XP_005676653.1,XP_005678227.1,XP_005678228.1,XP_005678397.1,XP_005678533.1,XP_005678577.1,XP_005679371.1,XP_005681920.1,XP_005682086.1,XP_005682087.1,XP_005682088.1,XP_005683225.1,XP_005685350.1,XP_005685581.1,XP_005685661.1,XP_005686351.1,XP_005686352.1,XP_005686353.1,XP_005686354.1,XP_005686618.1,XP_005686619.1,XP_005687888.1,XP_005690880.1,XP_005693688.1,XP_005694223.1,XP_005695…	1.95093	9.68621e-06	0.000138836
chx04068	FoxO signaling pathway	Signal transduction	48	0.0391517	197	1226	9159	XP_005675566.1,XP_005675739.1,XP_005675740.1,XP_005675741.1,XP_005675742.1,XP_005675743.1,XP_005675744.1,XP_005676611.1,XP_005677006.1,XP_005677891.1,XP_005677892.1,XP_005678413.1,XP_005678577.1,XP_005679585.1,XP_005680063.1,XP_005680798.1,XP_005680799.1,XP_005680902.1,XP_005681042.1,XP_005681920.1,XP_005682086.1,XP_005682087.1,XP_005682088.1,XP_005682455.1,XP_005682723.1,XP_005684653.1,XP_005686…	1.82026	1.22604e-05	0.000166484
chx05211	Renal cell carcinoma	Cancers: Specific types	27	0.0220228	89	1226	9159	XP_005675566.1,XP_005676949.1,XP_005677891.1,XP_005678577.1,XP_005678647.1,XP_005679215.1,XP_005679585.1,XP_005680798.1,XP_005680799.1,XP_005681142.1,XP_005685660.1,XP_005686442.1,XP_005686596.1,XP_005686651.1,XP_005690535.1,XP_005690619.1,XP_005690621.1,XP_005690880.1,XP_005691727.1,XP_005691822.1,XP_005694312.1,XP_005695124.1,XP_005695125.1,XP_005695126.1,XP_005696566.1,XP_005700894.1,XP_005700…	2.26637	2.04286e-05	0.000248786
chx04720	Long-term potentiation	Nervous system	28	0.0228385	94	1226	9159	XP_005676865.1,XP_005676866.1,XP_005676867.1,XP_005677891.1,XP_005677892.1,XP_005678227.1,XP_005678228.1,XP_005679371.1,XP_005679585.1,XP_005680798.1,XP_005680799.1,XP_005681206.1,XP_005683225.1,XP_005683260.1,XP_005683261.1,XP_005683262.1,XP_005685661.1,XP_005687888.1,XP_005691822.1,XP_005699352.1,XP_005700078.1,XP_005700894.1,XP_005700895.1,XP_005701061.1,XP_005701062.1,XP_005701063.1,XP_005701…	2.2253	2.08931e-05	0.000248786
chx04620	Toll-like receptor signaling pathway	Immune system	36	0.0293638	135	1226	9159	XP_005674799.1,XP_005675073.1,XP_005675074.1,XP_005675075.1,XP_005675076.1,XP_005675566.1,XP_005678577.1,XP_005679510.1,XP_005679511.1,XP_005679512.1,XP_005679513.1,XP_005681562.1,XP_005681563.1,XP_005681846.1,XP_005681920.1,XP_005682086.1,XP_005682087.1,XP_005682088.1,XP_005685099.1,XP_005690619.1,XP_005690621.1,XP_005690880.1,XP_005691822.1,XP_005693688.1,XP_005693689.1,XP_005694287.1,XP_005695…	1.99217	2.12143e-05	0.000248786
chx04340	Hedgehog signaling pathway	Signal transduction	23	0.0187602	71	1226	9159	XP_005675039.1,XP_005676380.1,XP_005676606.1,XP_005676607.1,XP_005676608.1,XP_005678051.1,XP_005678227.1,XP_005678228.1,XP_005679643.1,XP_005680064.1,XP_005681203.1,XP_005684200.1,XP_005684201.1,XP_005684202.1,XP_005685721.1,XP_005685722.1,XP_005685723.1,XP_005688235.1,XP_005694095.1,XP_005694096.1,XP_005698395.1,XP_005698396.1,XP_005698467.1	2.42007	2.64932e-05	0.000297184
chx04510	Focal adhesion	Cell communication	67	0.0546493	317	1226	9159	XP_005675039.1,XP_005675566.1,XP_005675727.1,XP_005676017.1,XP_005676018.1,XP_005676121.1,XP_005676122.1,XP_005676949.1,XP_005677796.1,XP_005677797.1,XP_005678070.1,XP_005678081.1,XP_005678082.1,XP_005678083.1,XP_005678084.1,XP_005678577.1,XP_005679084.1,XP_005679215.1,XP_005679271.1,XP_005679585.1,XP_005681042.1,XP_005681142.1,XP_005681200.1,XP_005681920.1,XP_005682086.1,XP_005682087.1,XP_005682…	1.57897	3.03586e-05	0.000323168
chx04930	Type II diabetes mellitus	Endocrine and metabolic diseases	22	0.0179445	67	1226	9159	XP_005675566.1,XP_005677006.1,XP_005678577.1,XP_005681206.1,XP_005681920.1,XP_005682086.1,XP_005682087.1,XP_005682088.1,XP_005682455.1,XP_005685234.1,XP_005686618.1,XP_005686619.1,XP_005690880.1,XP_005691822.1,XP_005693544.1,XP_005696144.1,XP_005699393.1,XP_005699394.1,XP_005699397.1,XP_005699398.1,XP_005699399.1,XP_005699400.1	2.45304	3.13148e-05	0.000323168
chx04151	PI3K-Akt signaling pathway	Signal transduction	93	0.0758564	488	1226	9159	XP_005674799.1,XP_005675039.1,XP_005675566.1,XP_005675727.1,XP_005676017.1,XP_005676018.1,XP_005676121.1,XP_005676122.1,XP_005676735.1,XP_005677006.1,XP_005677466.1,XP_005677531.1,XP_005677537.1,XP_005677538.1,XP_005677539.1,XP_005677796.1,XP_005677797.1,XP_005677891.1,XP_005677892.1,XP_005678081.1,XP_005678082.1,XP_005678083.1,XP_005678084.1,XP_005678413.1,XP_005678577.1,XP_005679084.1,XP_005679…	1.42371	4.00175e-05	0.000397097
chx04070	Phosphatidylinositol signaling system	Signal transduction	31	0.0252855	113	1226	9159	XP_005675566.1,XP_005676504.1,XP_005676505.1,XP_005677671.1,XP_005677672.1,XP_005677673.1,XP_005677674.1,XP_005677676.1,XP_005677677.1,XP_005678577.1,XP_005684285.1,XP_005685661.1,XP_005686327.1,XP_005687888.1,XP_005687990.1,XP_005687991.1,XP_005688287.1,XP_005689336.1,XP_005689337.1,XP_005690592.1,XP_005690880.1,XP_005692615.1,XP_005693367.1,XP_005693368.1,XP_005693369.1,XP_005693785.1,XP_005693…	2.04947	4.47399e-05	0.000427515
chx05166	HTLV-I infection	Infectious diseases: Viral	71	0.0579119	351	1226	9159	XP_005675039.1,XP_005675138.1,XP_005675139.1,XP_005675140.1,XP_005675144.1,XP_005675146.1,XP_005675147.1,XP_005675148.1,XP_005675566.1,XP_005675569.1,XP_005675570.1,XP_005675571.1,XP_005675830.1,XP_005677073.1,XP_005677891.1,XP_005677892.1,XP_005678051.1,XP_005678227.1,XP_005678228.1,XP_005678577.1,XP_005678647.1,XP_005679371.1,XP_005680064.1,XP_005680798.1,XP_005680799.1,XP_005681042.1,XP_005681…	1.51115	7.13062e-05	0.00064001
chx04919	Thyroid hormone signaling pathway	Endocrine system	39	0.0318108	159	1226	9159	XP_005675039.1,XP_005675566.1,XP_005675645.1,XP_005676762.1,XP_005677290.1,XP_005677891.1,XP_005677892.1,XP_005678037.1,XP_005678227.1,XP_005678228.1,XP_005678444.1,XP_005678577.1,XP_005678647.1,XP_005680798.1,XP_005680799.1,XP_005683633.1,XP_005685029.1,XP_005685661.1,XP_005687667.1,XP_005687888.1,XP_005689103.1,XP_005689104.1,XP_005689105.1,XP_005689106.1,XP_005689107.1,XP_005689108.1,XP_005689…	1.83242	7.19392e-05	0.00064001
chx05169	Epstein-Barr virus infection	Infectious diseases: Viral	59	0.048124	280	1226	9159	XP_005675039.1,XP_005675566.1,XP_005676762.1,XP_005677790.1,XP_005678227.1,XP_005678228.1,XP_005678577.1,XP_005681920.1,XP_005682027.1,XP_005682086.1,XP_005682087.1,XP_005682088.1,XP_005682410.1,XP_005682411.1,XP_005682465.1,XP_005682466.1,XP_005682849.1,XP_005682957.1,XP_005682958.1,XP_005684047.1,XP_005684048.1,XP_005684240.1,XP_005684241.1,XP_005684242.1,XP_005684243.1,XP_005684244.1,XP_005684…	1.57417	0.000106683	0.000917469
chx04012	ErbB signaling pathway	Signal transduction	36	0.0293638	146	1226	9159	XP_005675039.1,XP_005675566.1,XP_005677891.1,XP_005678577.1,XP_005679585.1,XP_005680430.1,XP_005680431.1,XP_005680798.1,XP_005680799.1,XP_005681920.1,XP_005682086.1,XP_005682087.1,XP_005682088.1,XP_005683225.1,XP_005685660.1,XP_005686442.1,XP_005686596.1,XP_005687364.1,XP_005689698.1,XP_005690619.1,XP_005690621.1,XP_005690880.1,XP_005690981.1,XP_005690982.1,XP_005691822.1,XP_005694287.1,XP_005699…	1.84207	0.000122738	0.0010092
chx04390	Hippo signaling pathway	Signal transduction	48	0.0391517	215	1226	9159	XP_005675039.1,XP_005675138.1,XP_005675139.1,XP_005675140.1,XP_005675144.1,XP_005675146.1,XP_005675147.1,XP_005675148.1,XP_005675830.1,XP_005676380.1,XP_005678051.1,XP_005680064.1,XP_005681042.1,XP_005681203.1,XP_005682991.1,XP_005684082.1,XP_005684958.1,XP_005685703.1,XP_005685704.1,XP_005685705.1,XP_005685706.1,XP_005685707.1,XP_005686404.1,XP_005686405.1,XP_005686820.1,XP_005687075.1,XP_005687…	1.66786	0.000125173	0.0010092
chx04728	Dopaminergic synapse	Nervous system	46	0.0375204	206	1226	9159	XP_005675039.1,XP_005676225.1,XP_005677531.1,XP_005677537.1,XP_005677538.1,XP_005677539.1,XP_005678227.1,XP_005678228.1,XP_005679319.1,XP_005679320.1,XP_005679321.1,XP_005681206.1,XP_005681687.1,XP_005681688.1,XP_005681920.1,XP_005682086.1,XP_005682087.1,XP_005682088.1,XP_005682657.1,XP_005682658.1,XP_005683225.1,XP_005683260.1,XP_005683261.1,XP_005683262.1,XP_005684082.1,XP_005685661.1,XP_005685…	1.6682	0.00017403	0.0013606
chx05133	Pertussis	Infectious diseases: Bacterial	27	0.0220228	100	1226	9159	XP_005675830.1,XP_005676943.1,XP_005676944.1,XP_005676945.1,XP_005676946.1,XP_005680979.1,XP_005681920.1,XP_005682086.1,XP_005682087.1,XP_005682088.1,XP_005682678.1,XP_005685099.1,XP_005691822.1,XP_005696018.1,XP_005696528.1,XP_005696619.1,XP_005696620.1,XP_005696621.1,XP_005698769.1,XP_005699393.1,XP_005699394.1,XP_005699397.1,XP_005699398.1,XP_005699399.1,XP_005699400.1,XP_005699776.1,XP_005701…	2.01707	0.000184873	0.00140286
chx04142	Lysosome	Transport and catabolism	42	0.0342577	184	1226	9159	XP_005678013.1,XP_005678014.1,XP_005678618.1,XP_005680020.1,XP_005681182.1,XP_005682664.1,XP_005682665.1,XP_005683245.1,XP_005683246.1,XP_005684486.1,XP_005684643.1,XP_005684644.1,XP_005684645.1,XP_005685295.1,XP_005685296.1,XP_005685298.1,XP_005685355.1,XP_005686268.1,XP_005688672.1,XP_005688673.1,XP_005691405.1,XP_005692231.1,XP_005692273.1,XP_005692274.1,XP_005692275.1,XP_005693470.1,XP_005693…	1.70525	0.000207172	0.00152715
chx05160	Hepatitis C	Infectious diseases: Viral	39	0.0318108	169	1226	9159	XP_005674799.1,XP_005675039.1,XP_005675566.1,XP_005675582.1,XP_005675583.1,XP_005677891.1,XP_005677892.1,XP_005678577.1,XP_005679585.1,XP_005680404.1,XP_005680798.1,XP_005680799.1,XP_005681920.1,XP_005682086.1,XP_005682087.1,XP_005682088.1,XP_005682432.1,XP_005682678.1,XP_005684082.1,XP_005686596.1,XP_005690619.1,XP_005690621.1,XP_005690880.1,XP_005691822.1,XP_005692184.1,XP_005693924.1,XP_005693…	1.72399	0.000279015	0.00199961
chx04144	Endocytosis	Transport and catabolism	59	0.048124	292	1226	9159	XP_005675115.1,XP_005675116.1,XP_005675369.1,XP_005676922.1,XP_005676949.1,XP_005677064.1,XP_005677671.1,XP_005677672.1,XP_005677673.1,XP_005677674.1,XP_005677676.1,XP_005677677.1,XP_005678364.1,XP_005679215.1,XP_005680430.1,XP_005680431.1,XP_005680436.1,XP_005680437.1,XP_005681551.1,XP_005681552.1,XP_005682432.1,XP_005682618.1,XP_005682849.1,XP_005683377.1,XP_005683729.1,XP_005685580.1,XP_005685…	1.50948	0.000336325	0.00234518
chx05142	Chagas disease (American trypanosomiasis)	Infectious diseases: Parasitic	33	0.0269168	138	1226	9159	XP_005675566.1,XP_005676943.1,XP_005676944.1,XP_005676945.1,XP_005676946.1,XP_005678577.1,XP_005679371.1,XP_005681920.1,XP_005682086.1,XP_005682087.1,XP_005682088.1,XP_005684082.1,XP_005685661.1,XP_005687888.1,XP_005690535.1,XP_005690619.1,XP_005690621.1,XP_005690880.1,XP_005691822.1,XP_005692049.1,XP_005694287.1,XP_005695321.1,XP_005695427.1,XP_005695710.1,XP_005696528.1,XP_005698295.1,XP_005699…	1.78646	0.000427039	0.00289937
chx05161	Hepatitis B	Infectious diseases: Viral	42	0.0342577	192	1226	9159	XP_005674799.1,XP_005675566.1,XP_005677073.1,XP_005677531.1,XP_005677537.1,XP_005677538.1,XP_005677539.1,XP_005677891.1,XP_005677892.1,XP_005678577.1,XP_005679319.1,XP_005679320.1,XP_005679321.1,XP_005680404.1,XP_005680798.1,XP_005680799.1,XP_005681920.1,XP_005682086.1,XP_005682087.1,XP_005682088.1,XP_005685099.1,XP_005687075.1,XP_005690535.1,XP_005690619.1,XP_005690621.1,XP_005690880.1,XP_005691…	1.6342	0.000529197	0.00350084
chx05132	Salmonella infection	Infectious diseases: Bacterial	29	0.0236542	118	1226	9159	XP_005676949.1,XP_005681920.1,XP_005682086.1,XP_005682087.1,XP_005682088.1,XP_005682684.1,XP_005691022.1,XP_005691023.1,XP_005691822.1,XP_005695495.1,XP_005695496.1,XP_005695497.1,XP_005695498.1,XP_005695852.1,XP_005695853.1,XP_005695854.1,XP_005695855.1,XP_005695856.1,XP_005696528.1,XP_005699393.1,XP_005699394.1,XP_005699397.1,XP_005699398.1,XP_005699399.1,XP_005699400.1,XP_005699971.1,XP_005699…	1.836	0.000595654	0.00384197
chx05223	Non-small cell lung cancer	Cancers: Specific types	20	0.0163132	71	1226	9159	XP_005675566.1,XP_005677073.1,XP_005677891.1,XP_005677892.1,XP_005678577.1,XP_005679585.1,XP_005680798.1,XP_005680799.1,XP_005684653.1,XP_005686442.1,XP_005686596.1,XP_005690469.1,XP_005690619.1,XP_005690621.1,XP_005690880.1,XP_005691822.1,XP_005700106.1,XP_005700894.1,XP_005700895.1,XP_005709787.1	2.1044	0.000700764	0.00440968
chx05205	Proteoglycans in cancer	Cancers: Overview	64	0.0522023	340	1226	9159	XP_005675566.1,XP_005675569.1,XP_005675570.1,XP_005675571.1,XP_005676949.1,XP_005677891.1,XP_005677892.1,XP_005678051.1,XP_005678227.1,XP_005678228.1,XP_005678577.1,XP_005679215.1,XP_005679585.1,XP_005679643.1,XP_005680064.1,XP_005680148.1,XP_005680430.1,XP_005680431.1,XP_005680798.1,XP_005680799.1,XP_005681203.1,XP_005683140.1,XP_005683141.1,XP_005683142.1,XP_005683225.1,XP_005683341.1,XP_005684…	1.40624	0.00121682	0.00747473
chx04310	Wnt signaling pathway	Signal transduction	42	0.0342577	201	1226	9159	XP_005675039.1,XP_005675351.1,XP_005675352.1,XP_005678051.1,XP_005678227.1,XP_005678228.1,XP_005680064.1,XP_005680199.1,XP_005680200.1,XP_005680201.1,XP_005680202.1,XP_005681042.1,XP_005681203.1,XP_005681920.1,XP_005682086.1,XP_005682087.1,XP_005682088.1,XP_005682991.1,XP_005683225.1,XP_005685661.1,XP_005686820.1,XP_005687888.1,XP_005692523.1,XP_005695818.1,XP_005696018.1,XP_005696362.1,XP_005696…	1.56103	0.00136618	0.0081971
chx05221	Acute myeloid leukemia	Cancers: Specific types	23	0.0187602	91	1226	9159	XP_005675566.1,XP_005677891.1,XP_005677892.1,XP_005678577.1,XP_005679585.1,XP_005680798.1,XP_005680799.1,XP_005682991.1,XP_005686596.1,XP_005686820.1,XP_005690619.1,XP_005690621.1,XP_005690880.1,XP_005691822.1,XP_005693834.1,XP_005693883.1,XP_005693884.1,XP_005693885.1,XP_005695206.1,XP_005695207.1,XP_005700106.1,XP_005700894.1,XP_005700895.1	1.88818	0.00145964	0.00855879
chx04650	Natural killer cell mediated cytotoxicity	Immune system	32	0.0261011	142	1226	9159	XP_005674799.1,XP_005675566.1,XP_005675830.1,XP_005677891.1,XP_005677892.1,XP_005678070.1,XP_005678577.1,XP_005679585.1,XP_005680798.1,XP_005680799.1,XP_005682056.1,XP_005682410.1,XP_005682411.1,XP_005682684.1,XP_005684240.1,XP_005684241.1,XP_005684242.1,XP_005684243.1,XP_005684244.1,XP_005684245.1,XP_005684246.1,XP_005684247.1,XP_005686596.1,XP_005690880.1,XP_005691727.1,XP_005691822.1,XP_005697…	1.68352	0.00149876	0.00859288
chx05202	Transcriptional misregulation in cancer	Cancers: Overview	48	0.0391517	240	1226	9159	XP_005675073.1,XP_005675074.1,XP_005675075.1,XP_005675076.1,XP_005675763.1,XP_005676762.1,XP_005677159.1,XP_005678957.1,XP_005679036.1,XP_005679037.1,XP_005679038.1,XP_005679039.1,XP_005679040.1,XP_005679215.1,XP_005680075.1,XP_005680885.1,XP_005681042.1,XP_005681932.1,XP_005682600.1,XP_005682684.1,XP_005682977.1,XP_005682978.1,XP_005683474.1,XP_005683476.1,XP_005683479.1,XP_005683482.1,XP_005683…	1.49413	0.00160082	0.0089785
chx04723	Retrograde endocannabinoid signaling	Nervous system	32	0.0261011	145	1226	9159	XP_005678227.1,XP_005678228.1,XP_005679371.1,XP_005681206.1,XP_005681920.1,XP_005682086.1,XP_005682087.1,XP_005682088.1,XP_005682657.1,XP_005682658.1,XP_005683260.1,XP_005683261.1,XP_005683262.1,XP_005685661.1,XP_005685917.1,XP_005687888.1,XP_005690827.1,XP_005691822.1,XP_005692049.1,XP_005693750.1,XP_005693751.1,XP_005695849.1,XP_005696528.1,XP_005698161.1,XP_005699049.1,XP_005699393.1,XP_005699…	1.64869	0.00213347	0.011505
chx04141	Protein processing in endoplasmic reticulum	Folding, sorting and degradation	47	0.0383361	237	1226	9159	XP_005675722.1,XP_005676640.1,XP_005676641.1,XP_005677198.1,XP_005681920.1,XP_005682086.1,XP_005682087.1,XP_005682088.1,XP_005682095.1,XP_005682096.1,XP_005682868.1,XP_005685045.1,XP_005688927.1,XP_005688928.1,XP_005690479.1,XP_005691028.1,XP_005691029.1,XP_005691030.1,XP_005691703.1,XP_005691704.1,XP_005691705.1,XP_005691706.1,XP_005691707.1,XP_005694230.1,XP_005694423.1,XP_005694451.1,XP_005694…	1.48152	0.00214046	0.011505
chx05152	Tuberculosis	Infectious diseases: Bacterial	48	0.0391517	244	1226	9159	XP_005675830.1,XP_005678618.1,XP_005680436.1,XP_005680437.1,XP_005681562.1,XP_005681563.1,XP_005681920.1,XP_005682086.1,XP_005682087.1,XP_005682088.1,XP_005683225.1,XP_005684240.1,XP_005684241.1,XP_005684242.1,XP_005684243.1,XP_005684244.1,XP_005684245.1,XP_005684246.1,XP_005684247.1,XP_005689558.1,XP_005689613.1,XP_005689614.1,XP_005690535.1,XP_005690619.1,XP_005690621.1,XP_005691405.1,XP_005691…	1.46963	0.00226278	0.0119142
chx05410	Hypertrophic cardiomyopathy (HCM)	Cardiovascular diseases	28	0.0228385	127	1226	9159	XP_005676017.1,XP_005676018.1,XP_005676121.1,XP_005676122.1,XP_005676611.1,XP_005677796.1,XP_005677797.1,XP_005678413.1,XP_005679084.1,XP_005679136.1,XP_005680063.1,XP_005680719.1,XP_005681206.1,XP_005683899.1,XP_005685741.1,XP_005685744.1,XP_005685746.1,XP_005685748.1,XP_005685749.1,XP_005688109.1,XP_005689079.1,XP_005690535.1,XP_005693793.1,XP_005693794.1,XP_005693795.1,XP_005695725.1,XP_005696…	1.64707	0.0040591	0.020945
chx00750	Vitamin B6 metabolism	Metabolism of cofactors and vitamins	6	0.00489396	13	1226	9159	XP_005676397.1,XP_005676398.1,XP_005676400.1,XP_005676401.1,XP_005683859.1,XP_005693770.1	3.44799	0.00419203	0.0212068
chx04261	Adrenergic signaling in cardiomyocytes	Circulatory system	47	0.0383361	246	1226	9159	XP_005675566.1,XP_005675645.1,XP_005677290.1,XP_005677531.1,XP_005677537.1,XP_005677538.1,XP_005677539.1,XP_005678227.1,XP_005678228.1,XP_005678577.1,XP_005679136.1,XP_005679319.1,XP_005679320.1,XP_005679321.1,XP_005679371.1,XP_005679859.1,XP_005679860.1,XP_005679861.1,XP_005679862.1,XP_005679863.1,XP_005679864.1,XP_005680719.1,XP_005683225.1,XP_005683899.1,XP_005684082.1,XP_005685661.1,XP_005685…	1.42732	0.00448599	0.0218967
chx04064	NF-kappa B signaling pathway	Signal transduction	27	0.0220228	122	1226	9159	XP_005682410.1,XP_005682411.1,XP_005684240.1,XP_005684241.1,XP_005684242.1,XP_005684243.1,XP_005684244.1,XP_005684245.1,XP_005684246.1,XP_005684247.1,XP_005684865.1,XP_005684866.1,XP_005685099.1,XP_005686351.1,XP_005686352.1,XP_005686353.1,XP_005686354.1,XP_005687802.1,XP_005689426.1,XP_005691084.1,XP_005692184.1,XP_005695321.1,XP_005699446.1,XP_005699776.1,XP_005700409.1,XP_005700410.1,XP_005701…	1.65334	0.00449816	0.0218967
chx04320	Dorso-ventral axis formation	Development	9	0.00734095	26	1226	9159	XP_005678037.1,XP_005680798.1,XP_005680799.1,XP_005680885.1,XP_005686596.1,XP_005691822.1,XP_005699679.1,XP_005699680.1,XP_005699682.1	2.58599	0.00487735	0.0233029
chx05145	Toxoplasmosis	Infectious diseases: Parasitic	33	0.0269168	160	1226	9159	XP_005675566.1,XP_005676017.1,XP_005676018.1,XP_005678577.1,XP_005681920.1,XP_005682086.1,XP_005682087.1,XP_005682088.1,XP_005682432.1,XP_005687366.1,XP_005689426.1,XP_005689558.1,XP_005690535.1,XP_005690619.1,XP_005690621.1,XP_005690880.1,XP_005691013.1,XP_005691822.1,XP_005692049.1,XP_005693688.1,XP_005693689.1,XP_005695321.1,XP_005696528.1,XP_005698769.1,XP_005699393.1,XP_005699394.1,XP_005699…	1.54082	0.00551409	0.0258661
chx04660	T cell receptor signaling pathway	Immune system	30	0.0244698	142	1226	9159	XP_005675138.1,XP_005675139.1,XP_005675140.1,XP_005675144.1,XP_005675146.1,XP_005675147.1,XP_005675148.1,XP_005675566.1,XP_005676462.1,XP_005676949.1,XP_005677891.1,XP_005677892.1,XP_005678070.1,XP_005678577.1,XP_005680798.1,XP_005680799.1,XP_005681147.1,XP_005681148.1,XP_005682684.1,XP_005685660.1,XP_005686596.1,XP_005689698.1,XP_005690619.1,XP_005690621.1,XP_005690880.1,XP_005691822.1,XP_005692…	1.5783	0.00567056	0.0261251
chx05203	Viral carcinogenesis	Cancers: Overview	55	0.0448613	303	1226	9159	XP_005675138.1,XP_005675139.1,XP_005675140.1,XP_005675144.1,XP_005675146.1,XP_005675147.1,XP_005675148.1,XP_005675551.1,XP_005675552.1,XP_005675566.1,XP_005676762.1,XP_005676949.1,XP_005677531.1,XP_005677537.1,XP_005677538.1,XP_005677539.1,XP_005677891.1,XP_005677892.1,XP_005678227.1,XP_005678228.1,XP_005678577.1,XP_005679319.1,XP_005679320.1,XP_005679321.1,XP_005680798.1,XP_005680799.1,XP_005681…	1.35606	0.00611203	0.027665
chx04915	Estrogen signaling pathway	Endocrine system	28	0.0228385	132	1226	9159	XP_005675566.1,XP_005677531.1,XP_005677537.1,XP_005677538.1,XP_005677539.1,XP_005677891.1,XP_005677892.1,XP_005678227.1,XP_005678228.1,XP_005678577.1,XP_005679319.1,XP_005679320.1,XP_005679321.1,XP_005679371.1,XP_005680798.1,XP_005680799.1,XP_005685029.1,XP_005685661.1,XP_005686596.1,XP_005687888.1,XP_005690619.1,XP_005690621.1,XP_005690880.1,XP_005691822.1,XP_005692049.1,XP_005696144.1,XP_005696…	1.58468	0.00704002	0.0313159
chx05217	Basal cell carcinoma	Cancers: Specific types	17	0.0138662	69	1226	9159	XP_005675039.1,XP_005676380.1,XP_005676606.1,XP_005676607.1,XP_005676608.1,XP_005678051.1,XP_005679643.1,XP_005680064.1,XP_005681203.1,XP_005682991.1,XP_005684199.1,XP_005684200.1,XP_005684201.1,XP_005684202.1,XP_005688235.1,XP_005698467.1,XP_005699491.1	1.84059	0.00772462	0.0337789
chx04380	Osteoclast differentiation	Development	37	0.0301794	189	1226	9159	XP_005674799.1,XP_005675566.1,XP_005678577.1,XP_005680404.1,XP_005681920.1,XP_005682086.1,XP_005682087.1,XP_005682088.1,XP_005684240.1,XP_005684241.1,XP_005684242.1,XP_005684243.1,XP_005684244.1,XP_005684245.1,XP_005684246.1,XP_005684247.1,XP_005686351.1,XP_005686352.1,XP_005686353.1,XP_005686354.1,XP_005688304.1,XP_005690535.1,XP_005690619.1,XP_005690621.1,XP_005690880.1,XP_005691822.1,XP_005695…	1.46251	0.00794576	0.0339989
chx04725	Cholinergic synapse	Nervous system	33	0.0269168	164	1226	9159	XP_005675566.1,XP_005677531.1,XP_005677537.1,XP_005677538.1,XP_005677539.1,XP_005677891.1,XP_005677892.1,XP_005678227.1,XP_005678228.1,XP_005678577.1,XP_005679319.1,XP_005679320.1,XP_005679321.1,XP_005679371.1,XP_005680798.1,XP_005680799.1,XP_005681206.1,XP_005682657.1,XP_005682658.1,XP_005683225.1,XP_005685661.1,XP_005685917.1,XP_005687888.1,XP_005690619.1,XP_005690621.1,XP_005690827.1,XP_005690…	1.50324	0.00803869	0.0339989
chx04530	Tight junction	Cell communication	36	0.0293638	183	1226	9159	XP_005674954.1,XP_005675569.1,XP_005675570.1,XP_005675571.1,XP_005675582.1,XP_005675583.1,XP_005676007.1,XP_005676812.1,XP_005676813.1,XP_005676814.1,XP_005676815.1,XP_005676816.1,XP_005676817.1,XP_005676949.1,XP_005677438.1,XP_005677778.1,XP_005677891.1,XP_005677892.1,XP_005680798.1,XP_005680799.1,XP_005684082.1,XP_005686618.1,XP_005686619.1,XP_005688734.1,XP_005688793.1,XP_005689462.1,XP_005690…	1.46963	0.00817029	0.0339989
chx05215	Prostate cancer	Cancers: Specific types	31	0.0252855	152	1226	9159	XP_005675039.1,XP_005675566.1,XP_005677073.1,XP_005677531.1,XP_005677537.1,XP_005677538.1,XP_005677539.1,XP_005677891.1,XP_005677892.1,XP_005678577.1,XP_005679319.1,XP_005679320.1,XP_005679321.1,XP_005679585.1,XP_005680798.1,XP_005680799.1,XP_005681142.1,XP_005682991.1,XP_005686442.1,XP_005686596.1,XP_005686820.1,XP_005687667.1,XP_005690619.1,XP_005690621.1,XP_005690880.1,XP_005691822.1,XP_005692…	1.52362	0.0083415	0.0341604
chx05414	Dilated cardiomyopathy	Cardiovascular diseases	28	0.0228385	134	1226	9159	XP_005676017.1,XP_005676018.1,XP_005676121.1,XP_005676122.1,XP_005677796.1,XP_005677797.1,XP_005678227.1,XP_005678228.1,XP_005679084.1,XP_005679136.1,XP_005679371.1,XP_005680719.1,XP_005681206.1,XP_005683899.1,XP_005685741.1,XP_005685744.1,XP_005685746.1,XP_005685748.1,XP_005685749.1,XP_005688109.1,XP_005689079.1,XP_005690535.1,XP_005693793.1,XP_005693794.1,XP_005693795.1,XP_005695725.1,XP_005696…	1.56103	0.00865457	0.0348888
chx00360	Phenylalanine metabolism	Amino acid metabolism	8	0.00652529	24	1226	9159	XP_005692154.1,XP_005692277.1,XP_005692278.1,XP_005693927.1,XP_005693928.1,XP_005695004.1,XP_005700089.1,XP_005709735.1	2.49021	0.0100914	0.0400551
chx00310	Lysine degradation	Amino acid metabolism	17	0.0138662	71	1226	9159	XP_005677438.1,XP_005677701.1,XP_005677702.1,XP_005677703.1,XP_005677704.1,XP_005677705.1,XP_005677706.1,XP_005677707.1,XP_005679172.1,XP_005680175.1,XP_005682251.1,XP_005686143.1,XP_005689573.1,XP_005691025.1,XP_005691310.1,XP_005691421.1,XP_005691582.1	1.78874	0.0103526	0.0404691
chx05219	Bladder cancer	Cancers: Specific types	12	0.00978793	44	1226	9159	XP_005677073.1,XP_005677891.1,XP_005679585.1,XP_005680798.1,XP_005680799.1,XP_005686278.1,XP_005691822.1,XP_005696566.1,XP_005700106.1,XP_005700894.1,XP_005700895.1,XP_005709787.1	2.03745	0.0105336	0.0405623
chx05213	Endometrial cancer	Cancers: Specific types	19	0.0154976	83	1226	9159	XP_005675039.1,XP_005675566.1,XP_005677891.1,XP_005677892.1,XP_005678577.1,XP_005679585.1,XP_005680798.1,XP_005680799.1,XP_005682991.1,XP_005684653.1,XP_005686596.1,XP_005686820.1,XP_005690619.1,XP_005690621.1,XP_005690880.1,XP_005691822.1,XP_005700106.1,XP_005700894.1,XP_005700895.1	1.71015	0.0112824	0.0428069
chx04140	Regulation of autophagy	Transport and catabolism	12	0.00978793	45	1226	9159	XP_005678413.1,XP_005680902.1,XP_005682417.1,XP_005682418.1,XP_005682419.1,XP_005683443.1,XP_005683444.1,XP_005683445.1,XP_005683446.1,XP_005685984.1,XP_005690008.1,XP_005691560.1	1.99217	0.0126563	0.0473237
chx04150	mTOR signaling pathway	Signal transduction	21	0.0171289	96	1226	9159	XP_005675566.1,XP_005676735.1,XP_005676865.1,XP_005676866.1,XP_005676867.1,XP_005677006.1,XP_005678413.1,XP_005678577.1,XP_005679585.1,XP_005680148.1,XP_005690619.1,XP_005690621.1,XP_005690880.1,XP_005691560.1,XP_005691822.1,XP_005696566.1,XP_005701061.1,XP_005701062.1,XP_005701063.1,XP_005701064.1,XP_005701065.1	1.6342	0.0132708	0.0485396
chx04015	Rap1 signaling pathway	Signal transduction	52	0.0424144	295	1226	9159	XP_005675476.1,XP_005675566.1,XP_005675569.1,XP_005675570.1,XP_005675571.1,XP_005675830.1,XP_005676949.1,XP_005677466.1,XP_005677891.1,XP_005677892.1,XP_005678577.1,XP_005679090.1,XP_005679091.1,XP_005679215.1,XP_005679371.1,XP_005679585.1,XP_005679848.1,XP_005679850.1,XP_005680798.1,XP_005680799.1,XP_005681142.1,XP_005681551.1,XP_005681552.1,XP_005682118.1,XP_005682455.1,XP_005683140.1,XP_005683…	1.31686	0.0133578	0.0485396
chx04662	B cell receptor signaling pathway	Immune system	22	0.0179445	104	1226	9159	XP_005675039.1,XP_005675566.1,XP_005677891.1,XP_005677892.1,XP_005678070.1,XP_005678577.1,XP_005680798.1,XP_005680799.1,XP_005684240.1,XP_005684241.1,XP_005684242.1,XP_005684243.1,XP_005684244.1,XP_005684245.1,XP_005684246.1,XP_005684247.1,XP_005686596.1,XP_005690619.1,XP_005690621.1,XP_005690880.1,XP_005691822.1,XP_005692523.1	1.58033	0.0166156	0.0595394
chx04020	Calcium signaling pathway	Signal transduction	44	0.0358891	246	1226	9159	XP_005675947.1,XP_005676837.1,XP_005678227.1,XP_005678228.1,XP_005679371.1,XP_005679859.1,XP_005679860.1,XP_005679861.1,XP_005679862.1,XP_005679863.1,XP_005679864.1,XP_005680430.1,XP_005680431.1,XP_005681206.1,XP_005682027.1,XP_005683196.1,XP_005683225.1,XP_005685661.1,XP_005686079.1,XP_005686080.1,XP_005686081.1,XP_005686082.1,XP_005686083.1,XP_005687888.1,XP_005689911.1,XP_005689912.1,XP_005690…	1.33621	0.0182705	0.064332
chx05412	Arrhythmogenic right ventricular cardiomyopathy (ARVC)	Cardiovascular diseases	22	0.0179445	105	1226	9159	XP_005676017.1,XP_005676018.1,XP_005676121.1,XP_005676122.1,XP_005677796.1,XP_005677797.1,XP_005679084.1,XP_005679136.1,XP_005680719.1,XP_005681206.1,XP_005682991.1,XP_005686820.1,XP_005688109.1,XP_005693793.1,XP_005693794.1,XP_005693795.1,XP_005693883.1,XP_005693884.1,XP_005693885.1,XP_005695725.1,XP_005696157.1,XP_005696165.1	1.56528	0.0184518	0.064332
chx00564	Glycerophospholipid metabolism	Lipid metabolism	27	0.0220228	136	1226	9159	XP_005675117.1,XP_005675369.1,XP_005680034.1,XP_005680810.1,XP_005685581.1,XP_005686906.1,XP_005687049.1,XP_005687050.1,XP_005688234.1,XP_005688287.1,XP_005689034.1,XP_005691078.1,XP_005691079.1,XP_005692231.1,XP_005693518.1,XP_005693519.1,XP_005696603.1,XP_005697126.1,XP_005697127.1,XP_005697128.1,XP_005699891.1,XP_005699892.1,XP_005699893.1,XP_005701872.1,XP_005701873.1,XP_005701874.1,XP_005701…	1.48314	0.0188332	0.0647861
chx04130	SNARE interactions in vesicular transport	Folding, sorting and degradation	13	0.0106036	53	1226	9159	XP_005681030.1,XP_005681952.1,XP_005688362.1,XP_005688363.1,XP_005688364.1,XP_005688365.1,XP_005688366.1,XP_005688367.1,XP_005688368.1,XP_005691149.1,XP_005694014.1,XP_005698546.1,XP_005700145.1	1.83242	0.0194108	0.0650996
chx04060	Cytokine-cytokine receptor interaction	Signaling molecules and interaction	48	0.0391517	274	1226	9159	XP_005674799.1,XP_005676163.1,XP_005676164.1,XP_005676165.1,XP_005676166.1,XP_005676167.1,XP_005676168.1,XP_005676904.1,XP_005676905.1,XP_005677068.1,XP_005679215.1,XP_005679848.1,XP_005679850.1,XP_005681142.1,XP_005681846.1,XP_005682118.1,XP_005682592.1,XP_005682684.1,XP_005684408.1,XP_005686351.1,XP_005686352.1,XP_005686353.1,XP_005686354.1,XP_005686797.1,XP_005687679.1,XP_005687802.1,XP_005687…	1.30872	0.019429	0.0650996
chx04920	Adipocytokine signaling pathway	Endocrine system	24	0.0195759	118	1226	9159	XP_005676611.1,XP_005677006.1,XP_005678413.1,XP_005678647.1,XP_005680063.1,XP_005681920.1,XP_005682086.1,XP_005682087.1,XP_005682088.1,XP_005690619.1,XP_005690621.1,XP_005690758.1,XP_005691727.1,XP_005692184.1,XP_005693472.1,XP_005693544.1,XP_005695321.1,XP_005699393.1,XP_005699394.1,XP_005699397.1,XP_005699398.1,XP_005699399.1,XP_005699400.1,XP_005700094.1	1.51945	0.0199493	0.0659861
chx04370	VEGF signaling pathway	Signal transduction	16	0.0130506	71	1226	9159	XP_005675566.1,XP_005676949.1,XP_005677891.1,XP_005677892.1,XP_005678577.1,XP_005680798.1,XP_005680799.1,XP_005685581.1,XP_005690619.1,XP_005690621.1,XP_005690880.1,XP_005691822.1,XP_005696156.1,XP_005696528.1,XP_005696566.1,XP_005709740.1	1.68352	0.0221804	0.0724371
chx04950	Maturity onset diabetes of the young	Endocrine and metabolic diseases	8	0.00652529	28	1226	9159	XP_005675954.1,XP_005688631.1,XP_005688632.1,XP_005690101.1,XP_005690102.1,XP_005690103.1,XP_005690106.1,XP_005691737.1	2.13447	0.0261991	0.0844921
chx04360	Axon guidance	Development	33	0.0269168	179	1226	9159	XP_005674859.1,XP_005675039.1,XP_005675291.1,XP_005675314.1,XP_005676659.1,XP_005676660.1,XP_005676949.1,XP_005677466.1,XP_005677891.1,XP_005677892.1,XP_005679133.1,XP_005679215.1,XP_005679650.1,XP_005680133.1,XP_005680283.1,XP_005680284.1,XP_005680798.1,XP_005680799.1,XP_005681732.1,XP_005682866.1,XP_005684088.1,XP_005684432.1,XP_005685660.1,XP_005685872.1,XP_005687364.1,XP_005688090.1,XP_005689…	1.37727	0.0271694	0.0865395
chx04621	NOD-like receptor signaling pathway	Immune system	17	0.0138662	79	1226	9159	XP_005681920.1,XP_005682086.1,XP_005682087.1,XP_005682088.1,XP_005684865.1,XP_005684866.1,XP_005689426.1,XP_005691822.1,XP_005692135.1,XP_005695321.1,XP_005696528.1,XP_005699393.1,XP_005699394.1,XP_005699397.1,XP_005699398.1,XP_005699399.1,XP_005699400.1	1.60761	0.0285151	0.0897183
chx04512	ECM-receptor interaction	Signaling molecules and interaction	23	0.0187602	116	1226	9159	XP_005675727.1,XP_005676017.1,XP_005676018.1,XP_005676121.1,XP_005676122.1,XP_005677796.1,XP_005677797.1,XP_005678081.1,XP_005678082.1,XP_005678083.1,XP_005678084.1,XP_005679084.1,XP_005679271.1,XP_005685065.1,XP_005687366.1,XP_005688109.1,XP_005691013.1,XP_005695725.1,XP_005696165.1,XP_005696504.1,XP_005700281.1,XP_005700282.1,XP_005700283.1	1.48125	0.0294792	0.0916343
chx00350	Tyrosine metabolism	Amino acid metabolism	13	0.0106036	56	1226	9159	XP_005676397.1,XP_005676398.1,XP_005676400.1,XP_005676401.1,XP_005692154.1,XP_005692277.1,XP_005692278.1,XP_005693927.1,XP_005693928.1,XP_005695004.1,XP_005695975.1,XP_005700089.1,XP_005709735.1	1.73425	0.0298501	0.0916825
chx04630	Jak-STAT signaling pathway	Signal transduction	34	0.0277325	189	1226	9159	XP_005674799.1,XP_005675566.1,XP_005675586.1,XP_005676904.1,XP_005676905.1,XP_005677068.1,XP_005677798.1,XP_005677799.1,XP_005678577.1,XP_005680404.1,XP_005681042.1,XP_005682684.1,XP_005685657.1,XP_005686596.1,XP_005686627.1,XP_005687897.1,XP_005689558.1,XP_005689698.1,XP_005690502.1,XP_005690619.1,XP_005690621.1,XP_005690880.1,XP_005691682.1,XP_005691727.1,XP_005694861.1,XP_005694863.1,XP_005694…	1.34392	0.0344022	0.104421
chx05214	Glioma	Cancers: Specific types	20	0.0163132	100	1226	9159	XP_005675566.1,XP_005677073.1,XP_005677891.1,XP_005677892.1,XP_005678577.1,XP_005679585.1,XP_005680798.1,XP_005680799.1,XP_005681142.1,XP_005683225.1,XP_005686596.1,XP_005690619.1,XP_005690621.1,XP_005690880.1,XP_005691822.1,XP_005699352.1,XP_005700106.1,XP_005700894.1,XP_005700895.1,XP_005709740.1	1.49413	0.0377015	0.113105
chx05014	Amyotrophic lateral sclerosis (ALS)	Neurodegenerative diseases	13	0.0106036	59	1226	9159	XP_005676432.1,XP_005676433.1,XP_005677216.1,XP_005683260.1,XP_005683261.1,XP_005683262.1,XP_005688927.1,XP_005688928.1,XP_005690758.1,XP_005693688.1,XP_005693689.1,XP_005696528.1,XP_005698769.1	1.64607	0.0438525	0.129748
chx05150	Staphylococcus aureus infection	Infectious diseases: Bacterial	14	0.0114192	65	1226	9159	XP_005675198.1,XP_005675830.1,XP_005676837.1,XP_005676943.1,XP_005676944.1,XP_005676945.1,XP_005676946.1,XP_005680979.1,XP_005682410.1,XP_005682411.1,XP_005696619.1,XP_005696620.1,XP_005696621.1,XP_005697763.1	1.60906	0.044255	0.129748
chx04974	Protein digestion and absorption	Digestive system	21	0.0171289	109	1226	9159	XP_005675645.1,XP_005675727.1,XP_005677290.1,XP_005678081.1,XP_005678082.1,XP_005678083.1,XP_005678084.1,XP_005686079.1,XP_005686080.1,XP_005686081.1,XP_005686082.1,XP_005686083.1,XP_005686608.1,XP_005686609.1,XP_005696504.1,XP_005697841.1,XP_005698490.1,XP_005700281.1,XP_005700282.1,XP_005700283.1,XP_005700427.1	1.4393	0.0479905	0.139119

## Sheet: Sheet1
Pathway_id	Pathway_name	Pathway_class	Num_of_symbols_in_list_in_KEGG	Percentage_of_symbols_in_list	Num_of_symbols_in_bglist_in_KEGG	Num_of_symbols_in_list	Num_of_symbols_in_bglist	Symbols_in_list	Fold_enrichment	Pvalue	FDR
chx04010	MAPK signaling pathway	Signal transduction	105	0.0856444	365	1226	9159	XP_005675401.1,XP_005675402.1,XP_005675403.1,XP_005675404.1,XP_005675405.1,XP_005675406.1,XP_005675407.1,XP_005675408.1,XP_005675551.1,XP_005675552.1,XP_005675569.1,XP_005675570.1,XP_005675571.1,XP_005675900.1,XP_005676007.1,XP_005676865.1,XP_005676866.1,XP_005676867.1,XP_005676949.1,XP_005677891.1,XP_005677892.1,XP_005678227.1,XP_005678228.1,XP_005679136.1,XP_005679585.1,XP_005680719.1,XP_005680…	2.14909	3.53482e-16	9.11983e-14
chx04014	Ras signaling pathway	Signal transduction	82	0.0668842	328	1226	9159	XP_005675018.1,XP_005675369.1,XP_005675551.1,XP_005675552.1,XP_005675566.1,XP_005675569.1,XP_005675570.1,XP_005675571.1,XP_005676949.1,XP_005677466.1,XP_005677891.1,XP_005677892.1,XP_005678227.1,XP_005678228.1,XP_005678577.1,XP_005679090.1,XP_005679091.1,XP_005679215.1,XP_005679848.1,XP_005679850.1,XP_005680436.1,XP_005680437.1,XP_005680798.1,XP_005680799.1,XP_005681142.1,XP_005681920.1,XP_005682…	1.86766	1.78959e-09	2.30858e-07
chx05206	MicroRNAs in cancer	Cancers: Overview	56	0.045677	201	1226	9159	XP_005675182.1,XP_005675183.1,XP_005675184.1,XP_005675185.1,XP_005676232.1,XP_005677006.1,XP_005677073.1,XP_005677891.1,XP_005677892.1,XP_005678037.1,XP_005679215.1,XP_005680430.1,XP_005680431.1,XP_005680798.1,XP_005680799.1,XP_005681042.1,XP_005681142.1,XP_005685302.1,XP_005685303.1,XP_005685538.1,XP_005685741.1,XP_005685744.1,XP_005685746.1,XP_005685748.1,XP_005685749.1,XP_005686278.1,XP_005686…	2.08137	1.9118e-08	1.0837e-06
chx04917	Prolactin signaling pathway	Endocrine system	36	0.0293638	104	1226	9159	XP_005675039.1,XP_005675566.1,XP_005677891.1,XP_005677892.1,XP_005678577.1,XP_005680798.1,XP_005680799.1,XP_005681042.1,XP_005681920.1,XP_005682086.1,XP_005682087.1,XP_005682088.1,XP_005682678.1,XP_005684653.1,XP_005685029.1,XP_005686596.1,XP_005686627.1,XP_005690619.1,XP_005690621.1,XP_005690880.1,XP_005691822.1,XP_005694863.1,XP_005694864.1,XP_005694865.1,XP_005694866.1,XP_005694867.1,XP_005695…	2.58599	2.10019e-08	1.0837e-06
chx04664	Fc epsilon RI signaling pathway	Immune system	36	0.0293638	104	1226	9159	XP_005675566.1,XP_005677891.1,XP_005677892.1,XP_005678070.1,XP_005678577.1,XP_005680798.1,XP_005680799.1,XP_005681920.1,XP_005682086.1,XP_005682087.1,XP_005682088.1,XP_005682684.1,XP_005684240.1,XP_005684241.1,XP_005684242.1,XP_005684243.1,XP_005684244.1,XP_005684245.1,XP_005684246.1,XP_005684247.1,XP_005685581.1,XP_005686596.1,XP_005690619.1,XP_005690621.1,XP_005690880.1,XP_005691822.1,XP_005693…	2.58599	2.10019e-08	1.0837e-06
chx04722	Neurotrophin signaling pathway	Nervous system	52	0.0424144	189	1226	9159	XP_005675039.1,XP_005675566.1,XP_005676865.1,XP_005676866.1,XP_005676867.1,XP_005676949.1,XP_005677006.1,XP_005677891.1,XP_005677892.1,XP_005678013.1,XP_005678014.1,XP_005678577.1,XP_005679585.1,XP_005680798.1,XP_005680799.1,XP_005681920.1,XP_005682086.1,XP_005682087.1,XP_005682088.1,XP_005683225.1,XP_005684653.1,XP_005686278.1,XP_005686596.1,XP_005687364.1,XP_005690619.1,XP_005690621.1,XP_005690…	2.05541	9.90548e-08	4.25936e-06
chx04668	TNF signaling pathway	Signal transduction	45	0.0367047	155	1226	9159	XP_005675566.1,XP_005677531.1,XP_005677537.1,XP_005677538.1,XP_005677539.1,XP_005678577.1,XP_005679319.1,XP_005679320.1,XP_005679321.1,XP_005681920.1,XP_005682086.1,XP_005682087.1,XP_005682088.1,XP_005682410.1,XP_005682411.1,XP_005682684.1,XP_005684865.1,XP_005684866.1,XP_005686278.1,XP_005689426.1,XP_005690619.1,XP_005690621.1,XP_005690683.1,XP_005690758.1,XP_005690880.1,XP_005691084.1,XP_005691…	2.16889	1.4417e-07	5.31368e-06
chx05220	Chronic myeloid leukemia	Cancers: Specific types	32	0.0261011	94	1226	9159	XP_005675401.1,XP_005675402.1,XP_005675403.1,XP_005675404.1,XP_005675405.1,XP_005675406.1,XP_005675407.1,XP_005675408.1,XP_005675566.1,XP_005676762.1,XP_005677073.1,XP_005677891.1,XP_005678577.1,XP_005679585.1,XP_005680798.1,XP_005680799.1,XP_005686596.1,XP_005687364.1,XP_005689698.1,XP_005690535.1,XP_005690619.1,XP_005690621.1,XP_005690880.1,XP_005691727.1,XP_005691822.1,XP_005695321.1,XP_005695…	2.5432	2.01094e-07	6.48527e-06
chx04810	Regulation of actin cytoskeleton	Cell motility	71	0.0579119	303	1226	9159	XP_005675566.1,XP_005675569.1,XP_005675570.1,XP_005675571.1,XP_005675830.1,XP_005676017.1,XP_005676018.1,XP_005676121.1,XP_005676122.1,XP_005676449.1,XP_005676450.1,XP_005676451.1,XP_005676452.1,XP_005676454.1,XP_005676504.1,XP_005676505.1,XP_005676949.1,XP_005677671.1,XP_005677672.1,XP_005677673.1,XP_005677674.1,XP_005677676.1,XP_005677677.1,XP_005677796.1,XP_005677797.1,XP_005677891.1,XP_005677…	1.75055	3.74717e-07	1.07419e-05
chx04910	Insulin signaling pathway	Endocrine system	51	0.0415987	193	1226	9159	XP_005675039.1,XP_005675566.1,XP_005676611.1,XP_005676735.1,XP_005677006.1,XP_005677891.1,XP_005677892.1,XP_005678227.1,XP_005678228.1,XP_005678413.1,XP_005678577.1,XP_005678841.1,XP_005679585.1,XP_005680063.1,XP_005680798.1,XP_005680799.1,XP_005680857.1,XP_005681920.1,XP_005682086.1,XP_005682087.1,XP_005682088.1,XP_005682455.1,XP_005686596.1,XP_005687667.1,XP_005689698.1,XP_005690619.1,XP_005690…	1.97411	5.0965e-07	1.1589e-05
chx05200	Pathways in cancer	Cancers: Overview	102	0.0831974	497	1226	9159	XP_005675039.1,XP_005675401.1,XP_005675402.1,XP_005675403.1,XP_005675404.1,XP_005675405.1,XP_005675406.1,XP_005675407.1,XP_005675408.1,XP_005675566.1,XP_005676017.1,XP_005676018.1,XP_005676380.1,XP_005676606.1,XP_005676607.1,XP_005676608.1,XP_005676762.1,XP_005676949.1,XP_005677073.1,XP_005677891.1,XP_005677892.1,XP_005678051.1,XP_005678577.1,XP_005678647.1,XP_005679215.1,XP_005679585.1,XP_005679…	1.53321	5.30123e-07	1.1589e-05
chx00562	Inositol phosphate metabolism	Carbohydrate metabolism	29	0.0236542	84	1226	9159	XP_005675566.1,XP_005676504.1,XP_005676505.1,XP_005677671.1,XP_005677672.1,XP_005677673.1,XP_005677674.1,XP_005677676.1,XP_005677677.1,XP_005684285.1,XP_005685661.1,XP_005686327.1,XP_005687888.1,XP_005687991.1,XP_005689336.1,XP_005689337.1,XP_005690592.1,XP_005690880.1,XP_005692615.1,XP_005693367.1,XP_005693368.1,XP_005693369.1,XP_005693785.1,XP_005693786.1,XP_005694404.1,XP_005697289.1,XP_005698…	2.57915	5.41244e-07	1.1589e-05
chx05212	Pancreatic cancer	Cancers: Specific types	32	0.0261011	98	1226	9159	XP_005675566.1,XP_005676949.1,XP_005677073.1,XP_005678577.1,XP_005679585.1,XP_005680798.1,XP_005680799.1,XP_005681920.1,XP_005682086.1,XP_005682087.1,XP_005682088.1,XP_005686442.1,XP_005687375.1,XP_005690535.1,XP_005690619.1,XP_005690621.1,XP_005690880.1,XP_005691822.1,XP_005695710.1,XP_005696566.1,XP_005697273.1,XP_005699393.1,XP_005699394.1,XP_005699397.1,XP_005699398.1,XP_005699399.1,XP_005699…	2.43939	5.8394e-07	1.1589e-05
chx04914	Progesterone-mediated oocyte maturation	Endocrine system	41	0.0334421	143	1226	9159	XP_005675566.1,XP_005676865.1,XP_005676866.1,XP_005676867.1,XP_005678227.1,XP_005678228.1,XP_005678577.1,XP_005679371.1,XP_005679585.1,XP_005680798.1,XP_005680799.1,XP_005680857.1,XP_005681920.1,XP_005682086.1,XP_005682087.1,XP_005682088.1,XP_005684376.1,XP_005688248.1,XP_005688249.1,XP_005688250.1,XP_005688251.1,XP_005690619.1,XP_005690621.1,XP_005690880.1,XP_005691822.1,XP_005694416.1,XP_005696…	2.14193	7.58146e-07	1.39715e-05
chx04912	GnRH signaling pathway	Endocrine system	37	0.0301794	129	1226	9159	XP_005675369.1,XP_005675900.1,XP_005676949.1,XP_005677891.1,XP_005677892.1,XP_005678227.1,XP_005678228.1,XP_005679371.1,XP_005680798.1,XP_005680799.1,XP_005681206.1,XP_005681920.1,XP_005682086.1,XP_005682087.1,XP_005682088.1,XP_005683225.1,XP_005685581.1,XP_005685661.1,XP_005686596.1,XP_005687888.1,XP_005691822.1,XP_005693518.1,XP_005693519.1,XP_005693688.1,XP_005693689.1,XP_005694037.1,XP_005694…	2.14274	2.64632e-06	4.55167e-05
chx04666	Fc gamma R-mediated phagocytosis	Immune system	35	0.0285481	121	1226	9159	XP_005675369.1,XP_005675566.1,XP_005676922.1,XP_005676949.1,XP_005677671.1,XP_005677672.1,XP_005677673.1,XP_005677674.1,XP_005677676.1,XP_005677677.1,XP_005678070.1,XP_005678577.1,XP_005684240.1,XP_005684241.1,XP_005684242.1,XP_005684243.1,XP_005684244.1,XP_005684245.1,XP_005684246.1,XP_005684247.1,XP_005684470.1,XP_005685688.1,XP_005686618.1,XP_005686619.1,XP_005687684.1,XP_005690619.1,XP_005690…	2.16093	4.03209e-06	6.50174e-05
chx05210	Colorectal cancer	Cancers: Specific types	31	0.0252855	102	1226	9159	XP_005675039.1,XP_005675566.1,XP_005678577.1,XP_005679585.1,XP_005680798.1,XP_005680799.1,XP_005681920.1,XP_005682086.1,XP_005682087.1,XP_005682088.1,XP_005682991.1,XP_005686820.1,XP_005687375.1,XP_005690535.1,XP_005690619.1,XP_005690621.1,XP_005690880.1,XP_005691822.1,XP_005695879.1,XP_005696018.1,XP_005697273.1,XP_005698769.1,XP_005699393.1,XP_005699394.1,XP_005699397.1,XP_005699398.1,XP_005699…	2.27049	4.78364e-06	7.25988e-05
chx04750	Inflammatory mediator regulation of TRP channels	Sensory system	41	0.0334421	157	1226	9159	XP_005675566.1,XP_005676653.1,XP_005678227.1,XP_005678228.1,XP_005678397.1,XP_005678533.1,XP_005678577.1,XP_005679371.1,XP_005681920.1,XP_005682086.1,XP_005682087.1,XP_005682088.1,XP_005683225.1,XP_005685350.1,XP_005685581.1,XP_005685661.1,XP_005686351.1,XP_005686352.1,XP_005686353.1,XP_005686354.1,XP_005686618.1,XP_005686619.1,XP_005687888.1,XP_005690880.1,XP_005693688.1,XP_005694223.1,XP_005695…	1.95093	9.68621e-06	0.000138836
chx04068	FoxO signaling pathway	Signal transduction	48	0.0391517	197	1226	9159	XP_005675566.1,XP_005675739.1,XP_005675740.1,XP_005675741.1,XP_005675742.1,XP_005675743.1,XP_005675744.1,XP_005676611.1,XP_005677006.1,XP_005677891.1,XP_005677892.1,XP_005678413.1,XP_005678577.1,XP_005679585.1,XP_005680063.1,XP_005680798.1,XP_005680799.1,XP_005680902.1,XP_005681042.1,XP_005681920.1,XP_005682086.1,XP_005682087.1,XP_005682088.1,XP_005682455.1,XP_005682723.1,XP_005684653.1,XP_005686…	1.82026	1.22604e-05	0.000166484
chx05211	Renal cell carcinoma	Cancers: Specific types	27	0.0220228	89	1226	9159	XP_005675566.1,XP_005676949.1,XP_005677891.1,XP_005678577.1,XP_005678647.1,XP_005679215.1,XP_005679585.1,XP_005680798.1,XP_005680799.1,XP_005681142.1,XP_005685660.1,XP_005686442.1,XP_005686596.1,XP_005686651.1,XP_005690535.1,XP_005690619.1,XP_005690621.1,XP_005690880.1,XP_005691727.1,XP_005691822.1,XP_005694312.1,XP_005695124.1,XP_005695125.1,XP_005695126.1,XP_005696566.1,XP_005700894.1,XP_005700…	2.26637	2.04286e-05	0.000248786
chx04720	Long-term potentiation	Nervous system	28	0.0228385	94	1226	9159	XP_005676865.1,XP_005676866.1,XP_005676867.1,XP_005677891.1,XP_005677892.1,XP_005678227.1,XP_005678228.1,XP_005679371.1,XP_005679585.1,XP_005680798.1,XP_005680799.1,XP_005681206.1,XP_005683225.1,XP_005683260.1,XP_005683261.1,XP_005683262.1,XP_005685661.1,XP_005687888.1,XP_005691822.1,XP_005699352.1,XP_005700078.1,XP_005700894.1,XP_005700895.1,XP_005701061.1,XP_005701062.1,XP_005701063.1,XP_005701…	2.2253	2.08931e-05	0.000248786
chx04620	Toll-like receptor signaling pathway	Immune system	36	0.0293638	135	1226	9159	XP_005674799.1,XP_005675073.1,XP_005675074.1,XP_005675075.1,XP_005675076.1,XP_005675566.1,XP_005678577.1,XP_005679510.1,XP_005679511.1,XP_005679512.1,XP_005679513.1,XP_005681562.1,XP_005681563.1,XP_005681846.1,XP_005681920.1,XP_005682086.1,XP_005682087.1,XP_005682088.1,XP_005685099.1,XP_005690619.1,XP_005690621.1,XP_005690880.1,XP_005691822.1,XP_005693688.1,XP_005693689.1,XP_005694287.1,XP_005695…	1.99217	2.12143e-05	0.000248786
chx04340	Hedgehog signaling pathway	Signal transduction	23	0.0187602	71	1226	9159	XP_005675039.1,XP_005676380.1,XP_005676606.1,XP_005676607.1,XP_005676608.1,XP_005678051.1,XP_005678227.1,XP_005678228.1,XP_005679643.1,XP_005680064.1,XP_005681203.1,XP_005684200.1,XP_005684201.1,XP_005684202.1,XP_005685721.1,XP_005685722.1,XP_005685723.1,XP_005688235.1,XP_005694095.1,XP_005694096.1,XP_005698395.1,XP_005698396.1,XP_005698467.1	2.42007	2.64932e-05	0.000297184
chx04510	Focal adhesion	Cell communication	67	0.0546493	317	1226	9159	XP_005675039.1,XP_005675566.1,XP_005675727.1,XP_005676017.1,XP_005676018.1,XP_005676121.1,XP_005676122.1,XP_005676949.1,XP_005677796.1,XP_005677797.1,XP_005678070.1,XP_005678081.1,XP_005678082.1,XP_005678083.1,XP_005678084.1,XP_005678577.1,XP_005679084.1,XP_005679215.1,XP_005679271.1,XP_005679585.1,XP_005681042.1,XP_005681142.1,XP_005681200.1,XP_005681920.1,XP_005682086.1,XP_005682087.1,XP_005682…	1.57897	3.03586e-05	0.000323168
chx04930	Type II diabetes mellitus	Endocrine and metabolic diseases	22	0.0179445	67	1226	9159	XP_005675566.1,XP_005677006.1,XP_005678577.1,XP_005681206.1,XP_005681920.1,XP_005682086.1,XP_005682087.1,XP_005682088.1,XP_005682455.1,XP_005685234.1,XP_005686618.1,XP_005686619.1,XP_005690880.1,XP_005691822.1,XP_005693544.1,XP_005696144.1,XP_005699393.1,XP_005699394.1,XP_005699397.1,XP_005699398.1,XP_005699399.1,XP_005699400.1	2.45304	3.13148e-05	0.000323168
chx04151	PI3K-Akt signaling pathway	Signal transduction	93	0.0758564	488	1226	9159	XP_005674799.1,XP_005675039.1,XP_005675566.1,XP_005675727.1,XP_005676017.1,XP_005676018.1,XP_005676121.1,XP_005676122.1,XP_005676735.1,XP_005677006.1,XP_005677466.1,XP_005677531.1,XP_005677537.1,XP_005677538.1,XP_005677539.1,XP_005677796.1,XP_005677797.1,XP_005677891.1,XP_005677892.1,XP_005678081.1,XP_005678082.1,XP_005678083.1,XP_005678084.1,XP_005678413.1,XP_005678577.1,XP_005679084.1,XP_005679…	1.42371	4.00175e-05	0.000397097
chx04070	Phosphatidylinositol signaling system	Signal transduction	31	0.0252855	113	1226	9159	XP_005675566.1,XP_005676504.1,XP_005676505.1,XP_005677671.1,XP_005677672.1,XP_005677673.1,XP_005677674.1,XP_005677676.1,XP_005677677.1,XP_005678577.1,XP_005684285.1,XP_005685661.1,XP_005686327.1,XP_005687888.1,XP_005687990.1,XP_005687991.1,XP_005688287.1,XP_005689336.1,XP_005689337.1,XP_005690592.1,XP_005690880.1,XP_005692615.1,XP_005693367.1,XP_005693368.1,XP_005693369.1,XP_005693785.1,XP_005693…	2.04947	4.47399e-05	0.000427515
chx05166	HTLV-I infection	Infectious diseases: Viral	71	0.0579119	351	1226	9159	XP_005675039.1,XP_005675138.1,XP_005675139.1,XP_005675140.1,XP_005675144.1,XP_005675146.1,XP_005675147.1,XP_005675148.1,XP_005675566.1,XP_005675569.1,XP_005675570.1,XP_005675571.1,XP_005675830.1,XP_005677073.1,XP_005677891.1,XP_005677892.1,XP_005678051.1,XP_005678227.1,XP_005678228.1,XP_005678577.1,XP_005678647.1,XP_005679371.1,XP_005680064.1,XP_005680798.1,XP_005680799.1,XP_005681042.1,XP_005681…	1.51115	7.13062e-05	0.00064001
chx04919	Thyroid hormone signaling pathway	Endocrine system	39	0.0318108	159	1226	9159	XP_005675039.1,XP_005675566.1,XP_005675645.1,XP_005676762.1,XP_005677290.1,XP_005677891.1,XP_005677892.1,XP_005678037.1,XP_005678227.1,XP_005678228.1,XP_005678444.1,XP_005678577.1,XP_005678647.1,XP_005680798.1,XP_005680799.1,XP_005683633.1,XP_005685029.1,XP_005685661.1,XP_005687667.1,XP_005687888.1,XP_005689103.1,XP_005689104.1,XP_005689105.1,XP_005689106.1,XP_005689107.1,XP_005689108.1,XP_005689…	1.83242	7.19392e-05	0.00064001
chx05169	Epstein-Barr virus infection	Infectious diseases: Viral	59	0.048124	280	1226	9159	XP_005675039.1,XP_005675566.1,XP_005676762.1,XP_005677790.1,XP_005678227.1,XP_005678228.1,XP_005678577.1,XP_005681920.1,XP_005682027.1,XP_005682086.1,XP_005682087.1,XP_005682088.1,XP_005682410.1,XP_005682411.1,XP_005682465.1,XP_005682466.1,XP_005682849.1,XP_005682957.1,XP_005682958.1,XP_005684047.1,XP_005684048.1,XP_005684240.1,XP_005684241.1,XP_005684242.1,XP_005684243.1,XP_005684244.1,XP_005684…	1.57417	0.000106683	0.000917469
chx04012	ErbB signaling pathway	Signal transduction	36	0.0293638	146	1226	9159	XP_005675039.1,XP_005675566.1,XP_005677891.1,XP_005678577.1,XP_005679585.1,XP_005680430.1,XP_005680431.1,XP_005680798.1,XP_005680799.1,XP_005681920.1,XP_005682086.1,XP_005682087.1,XP_005682088.1,XP_005683225.1,XP_005685660.1,XP_005686442.1,XP_005686596.1,XP_005687364.1,XP_005689698.1,XP_005690619.1,XP_005690621.1,XP_005690880.1,XP_005690981.1,XP_005690982.1,XP_005691822.1,XP_005694287.1,XP_005699…	1.84207	0.000122738	0.0010092
chx04390	Hippo signaling pathway	Signal transduction	48	0.0391517	215	1226	9159	XP_005675039.1,XP_005675138.1,XP_005675139.1,XP_005675140.1,XP_005675144.1,XP_005675146.1,XP_005675147.1,XP_005675148.1,XP_005675830.1,XP_005676380.1,XP_005678051.1,XP_005680064.1,XP_005681042.1,XP_005681203.1,XP_005682991.1,XP_005684082.1,XP_005684958.1,XP_005685703.1,XP_005685704.1,XP_005685705.1,XP_005685706.1,XP_005685707.1,XP_005686404.1,XP_005686405.1,XP_005686820.1,XP_005687075.1,XP_005687…	1.66786	0.000125173	0.0010092
chx04728	Dopaminergic synapse	Nervous system	46	0.0375204	206	1226	9159	XP_005675039.1,XP_005676225.1,XP_005677531.1,XP_005677537.1,XP_005677538.1,XP_005677539.1,XP_005678227.1,XP_005678228.1,XP_005679319.1,XP_005679320.1,XP_005679321.1,XP_005681206.1,XP_005681687.1,XP_005681688.1,XP_005681920.1,XP_005682086.1,XP_005682087.1,XP_005682088.1,XP_005682657.1,XP_005682658.1,XP_005683225.1,XP_005683260.1,XP_005683261.1,XP_005683262.1,XP_005684082.1,XP_005685661.1,XP_005685…	1.6682	0.00017403	0.0013606
chx05133	Pertussis	Infectious diseases: Bacterial	27	0.0220228	100	1226	9159	XP_005675830.1,XP_005676943.1,XP_005676944.1,XP_005676945.1,XP_005676946.1,XP_005680979.1,XP_005681920.1,XP_005682086.1,XP_005682087.1,XP_005682088.1,XP_005682678.1,XP_005685099.1,XP_005691822.1,XP_005696018.1,XP_005696528.1,XP_005696619.1,XP_005696620.1,XP_005696621.1,XP_005698769.1,XP_005699393.1,XP_005699394.1,XP_005699397.1,XP_005699398.1,XP_005699399.1,XP_005699400.1,XP_005699776.1,XP_005701…	2.01707	0.000184873	0.00140286
chx04142	Lysosome	Transport and catabolism	42	0.0342577	184	1226	9159	XP_005678013.1,XP_005678014.1,XP_005678618.1,XP_005680020.1,XP_005681182.1,XP_005682664.1,XP_005682665.1,XP_005683245.1,XP_005683246.1,XP_005684486.1,XP_005684643.1,XP_005684644.1,XP_005684645.1,XP_005685295.1,XP_005685296.1,XP_005685298.1,XP_005685355.1,XP_005686268.1,XP_005688672.1,XP_005688673.1,XP_005691405.1,XP_005692231.1,XP_005692273.1,XP_005692274.1,XP_005692275.1,XP_005693470.1,XP_005693…	1.70525	0.000207172	0.00152715
chx05160	Hepatitis C	Infectious diseases: Viral	39	0.0318108	169	1226	9159	XP_005674799.1,XP_005675039.1,XP_005675566.1,XP_005675582.1,XP_005675583.1,XP_005677891.1,XP_005677892.1,XP_005678577.1,XP_005679585.1,XP_005680404.1,XP_005680798.1,XP_005680799.1,XP_005681920.1,XP_005682086.1,XP_005682087.1,XP_005682088.1,XP_005682432.1,XP_005682678.1,XP_005684082.1,XP_005686596.1,XP_005690619.1,XP_005690621.1,XP_005690880.1,XP_005691822.1,XP_005692184.1,XP_005693924.1,XP_005693…	1.72399	0.000279015	0.00199961
chx04144	Endocytosis	Transport and catabolism	59	0.048124	292	1226	9159	XP_005675115.1,XP_005675116.1,XP_005675369.1,XP_005676922.1,XP_005676949.1,XP_005677064.1,XP_005677671.1,XP_005677672.1,XP_005677673.1,XP_005677674.1,XP_005677676.1,XP_005677677.1,XP_005678364.1,XP_005679215.1,XP_005680430.1,XP_005680431.1,XP_005680436.1,XP_005680437.1,XP_005681551.1,XP_005681552.1,XP_005682432.1,XP_005682618.1,XP_005682849.1,XP_005683377.1,XP_005683729.1,XP_005685580.1,XP_005685…	1.50948	0.000336325	0.00234518
chx05142	Chagas disease (American trypanosomiasis)	Infectious diseases: Parasitic	33	0.0269168	138	1226	9159	XP_005675566.1,XP_005676943.1,XP_005676944.1,XP_005676945.1,XP_005676946.1,XP_005678577.1,XP_005679371.1,XP_005681920.1,XP_005682086.1,XP_005682087.1,XP_005682088.1,XP_005684082.1,XP_005685661.1,XP_005687888.1,XP_005690535.1,XP_005690619.1,XP_005690621.1,XP_005690880.1,XP_005691822.1,XP_005692049.1,XP_005694287.1,XP_005695321.1,XP_005695427.1,XP_005695710.1,XP_005696528.1,XP_005698295.1,XP_005699…	1.78646	0.000427039	0.00289937
chx05161	Hepatitis B	Infectious diseases: Viral	42	0.0342577	192	1226	9159	XP_005674799.1,XP_005675566.1,XP_005677073.1,XP_005677531.1,XP_005677537.1,XP_005677538.1,XP_005677539.1,XP_005677891.1,XP_005677892.1,XP_005678577.1,XP_005679319.1,XP_005679320.1,XP_005679321.1,XP_005680404.1,XP_005680798.1,XP_005680799.1,XP_005681920.1,XP_005682086.1,XP_005682087.1,XP_005682088.1,XP_005685099.1,XP_005687075.1,XP_005690535.1,XP_005690619.1,XP_005690621.1,XP_005690880.1,XP_005691…	1.6342	0.000529197	0.00350084
chx05132	Salmonella infection	Infectious diseases: Bacterial	29	0.0236542	118	1226	9159	XP_005676949.1,XP_005681920.1,XP_005682086.1,XP_005682087.1,XP_005682088.1,XP_005682684.1,XP_005691022.1,XP_005691023.1,XP_005691822.1,XP_005695495.1,XP_005695496.1,XP_005695497.1,XP_005695498.1,XP_005695852.1,XP_005695853.1,XP_005695854.1,XP_005695855.1,XP_005695856.1,XP_005696528.1,XP_005699393.1,XP_005699394.1,XP_005699397.1,XP_005699398.1,XP_005699399.1,XP_005699400.1,XP_005699971.1,XP_005699…	1.836	0.000595654	0.00384197
chx05223	Non-small cell lung cancer	Cancers: Specific types	20	0.0163132	71	1226	9159	XP_005675566.1,XP_005677073.1,XP_005677891.1,XP_005677892.1,XP_005678577.1,XP_005679585.1,XP_005680798.1,XP_005680799.1,XP_005684653.1,XP_005686442.1,XP_005686596.1,XP_005690469.1,XP_005690619.1,XP_005690621.1,XP_005690880.1,XP_005691822.1,XP_005700106.1,XP_005700894.1,XP_005700895.1,XP_005709787.1	2.1044	0.000700764	0.00440968
chx05205	Proteoglycans in cancer	Cancers: Overview	64	0.0522023	340	1226	9159	XP_005675566.1,XP_005675569.1,XP_005675570.1,XP_005675571.1,XP_005676949.1,XP_005677891.1,XP_005677892.1,XP_005678051.1,XP_005678227.1,XP_005678228.1,XP_005678577.1,XP_005679215.1,XP_005679585.1,XP_005679643.1,XP_005680064.1,XP_005680148.1,XP_005680430.1,XP_005680431.1,XP_005680798.1,XP_005680799.1,XP_005681203.1,XP_005683140.1,XP_005683141.1,XP_005683142.1,XP_005683225.1,XP_005683341.1,XP_005684…	1.40624	0.00121682	0.00747473
chx04310	Wnt signaling pathway	Signal transduction	42	0.0342577	201	1226	9159	XP_005675039.1,XP_005675351.1,XP_005675352.1,XP_005678051.1,XP_005678227.1,XP_005678228.1,XP_005680064.1,XP_005680199.1,XP_005680200.1,XP_005680201.1,XP_005680202.1,XP_005681042.1,XP_005681203.1,XP_005681920.1,XP_005682086.1,XP_005682087.1,XP_005682088.1,XP_005682991.1,XP_005683225.1,XP_005685661.1,XP_005686820.1,XP_005687888.1,XP_005692523.1,XP_005695818.1,XP_005696018.1,XP_005696362.1,XP_005696…	1.56103	0.00136618	0.0081971
chx05221	Acute myeloid leukemia	Cancers: Specific types	23	0.0187602	91	1226	9159	XP_005675566.1,XP_005677891.1,XP_005677892.1,XP_005678577.1,XP_005679585.1,XP_005680798.1,XP_005680799.1,XP_005682991.1,XP_005686596.1,XP_005686820.1,XP_005690619.1,XP_005690621.1,XP_005690880.1,XP_005691822.1,XP_005693834.1,XP_005693883.1,XP_005693884.1,XP_005693885.1,XP_005695206.1,XP_005695207.1,XP_005700106.1,XP_005700894.1,XP_005700895.1	1.88818	0.00145964	0.00855879
chx04650	Natural killer cell mediated cytotoxicity	Immune system	32	0.0261011	142	1226	9159	XP_005674799.1,XP_005675566.1,XP_005675830.1,XP_005677891.1,XP_005677892.1,XP_005678070.1,XP_005678577.1,XP_005679585.1,XP_005680798.1,XP_005680799.1,XP_005682056.1,XP_005682410.1,XP_005682411.1,XP_005682684.1,XP_005684240.1,XP_005684241.1,XP_005684242.1,XP_005684243.1,XP_005684244.1,XP_005684245.1,XP_005684246.1,XP_005684247.1,XP_005686596.1,XP_005690880.1,XP_005691727.1,XP_005691822.1,XP_005697…	1.68352	0.00149876	0.00859288
chx05202	Transcriptional misregulation in cancer	Cancers: Overview	48	0.0391517	240	1226	9159	XP_005675073.1,XP_005675074.1,XP_005675075.1,XP_005675076.1,XP_005675763.1,XP_005676762.1,XP_005677159.1,XP_005678957.1,XP_005679036.1,XP_005679037.1,XP_005679038.1,XP_005679039.1,XP_005679040.1,XP_005679215.1,XP_005680075.1,XP_005680885.1,XP_005681042.1,XP_005681932.1,XP_005682600.1,XP_005682684.1,XP_005682977.1,XP_005682978.1,XP_005683474.1,XP_005683476.1,XP_005683479.1,XP_005683482.1,XP_005683…	1.49413	0.00160082	0.0089785
chx04723	Retrograde endocannabinoid signaling	Nervous system	32	0.0261011	145	1226	9159	XP_005678227.1,XP_005678228.1,XP_005679371.1,XP_005681206.1,XP_005681920.1,XP_005682086.1,XP_005682087.1,XP_005682088.1,XP_005682657.1,XP_005682658.1,XP_005683260.1,XP_005683261.1,XP_005683262.1,XP_005685661.1,XP_005685917.1,XP_005687888.1,XP_005690827.1,XP_005691822.1,XP_005692049.1,XP_005693750.1,XP_005693751.1,XP_005695849.1,XP_005696528.1,XP_005698161.1,XP_005699049.1,XP_005699393.1,XP_005699…	1.64869	0.00213347	0.011505
chx04141	Protein processing in endoplasmic reticulum	Folding, sorting and degradation	47	0.0383361	237	1226	9159	XP_005675722.1,XP_005676640.1,XP_005676641.1,XP_005677198.1,XP_005681920.1,XP_005682086.1,XP_005682087.1,XP_005682088.1,XP_005682095.1,XP_005682096.1,XP_005682868.1,XP_005685045.1,XP_005688927.1,XP_005688928.1,XP_005690479.1,XP_005691028.1,XP_005691029.1,XP_005691030.1,XP_005691703.1,XP_005691704.1,XP_005691705.1,XP_005691706.1,XP_005691707.1,XP_005694230.1,XP_005694423.1,XP_005694451.1,XP_005694…	1.48152	0.00214046	0.011505
chx05152	Tuberculosis	Infectious diseases: Bacterial	48	0.0391517	244	1226	9159	XP_005675830.1,XP_005678618.1,XP_005680436.1,XP_005680437.1,XP_005681562.1,XP_005681563.1,XP_005681920.1,XP_005682086.1,XP_005682087.1,XP_005682088.1,XP_005683225.1,XP_005684240.1,XP_005684241.1,XP_005684242.1,XP_005684243.1,XP_005684244.1,XP_005684245.1,XP_005684246.1,XP_005684247.1,XP_005689558.1,XP_005689613.1,XP_005689614.1,XP_005690535.1,XP_005690619.1,XP_005690621.1,XP_005691405.1,XP_005691…	1.46963	0.00226278	0.0119142
chx05410	Hypertrophic cardiomyopathy (HCM)	Cardiovascular diseases	28	0.0228385	127	1226	9159	XP_005676017.1,XP_005676018.1,XP_005676121.1,XP_005676122.1,XP_005676611.1,XP_005677796.1,XP_005677797.1,XP_005678413.1,XP_005679084.1,XP_005679136.1,XP_005680063.1,XP_005680719.1,XP_005681206.1,XP_005683899.1,XP_005685741.1,XP_005685744.1,XP_005685746.1,XP_005685748.1,XP_005685749.1,XP_005688109.1,XP_005689079.1,XP_005690535.1,XP_005693793.1,XP_005693794.1,XP_005693795.1,XP_005695725.1,XP_005696…	1.64707	0.0040591	0.020945
chx00750	Vitamin B6 metabolism	Metabolism of cofactors and vitamins	6	0.00489396	13	1226	9159	XP_005676397.1,XP_005676398.1,XP_005676400.1,XP_005676401.1,XP_005683859.1,XP_005693770.1	3.44799	0.00419203	0.0212068
chx04261	Adrenergic signaling in cardiomyocytes	Circulatory system	47	0.0383361	246	1226	9159	XP_005675566.1,XP_005675645.1,XP_005677290.1,XP_005677531.1,XP_005677537.1,XP_005677538.1,XP_005677539.1,XP_005678227.1,XP_005678228.1,XP_005678577.1,XP_005679136.1,XP_005679319.1,XP_005679320.1,XP_005679321.1,XP_005679371.1,XP_005679859.1,XP_005679860.1,XP_005679861.1,XP_005679862.1,XP_005679863.1,XP_005679864.1,XP_005680719.1,XP_005683225.1,XP_005683899.1,XP_005684082.1,XP_005685661.1,XP_005685…	1.42732	0.00448599	0.0218967
chx04064	NF-kappa B signaling pathway	Signal transduction	27	0.0220228	122	1226	9159	XP_005682410.1,XP_005682411.1,XP_005684240.1,XP_005684241.1,XP_005684242.1,XP_005684243.1,XP_005684244.1,XP_005684245.1,XP_005684246.1,XP_005684247.1,XP_005684865.1,XP_005684866.1,XP_005685099.1,XP_005686351.1,XP_005686352.1,XP_005686353.1,XP_005686354.1,XP_005687802.1,XP_005689426.1,XP_005691084.1,XP_005692184.1,XP_005695321.1,XP_005699446.1,XP_005699776.1,XP_005700409.1,XP_005700410.1,XP_005701…	1.65334	0.00449816	0.0218967
chx04320	Dorso-ventral axis formation	Development	9	0.00734095	26	1226	9159	XP_005678037.1,XP_005680798.1,XP_005680799.1,XP_005680885.1,XP_005686596.1,XP_005691822.1,XP_005699679.1,XP_005699680.1,XP_005699682.1	2.58599	0.00487735	0.0233029
chx05145	Toxoplasmosis	Infectious diseases: Parasitic	33	0.0269168	160	1226	9159	XP_005675566.1,XP_005676017.1,XP_005676018.1,XP_005678577.1,XP_005681920.1,XP_005682086.1,XP_005682087.1,XP_005682088.1,XP_005682432.1,XP_005687366.1,XP_005689426.1,XP_005689558.1,XP_005690535.1,XP_005690619.1,XP_005690621.1,XP_005690880.1,XP_005691013.1,XP_005691822.1,XP_005692049.1,XP_005693688.1,XP_005693689.1,XP_005695321.1,XP_005696528.1,XP_005698769.1,XP_005699393.1,XP_005699394.1,XP_005699…	1.54082	0.00551409	0.0258661
chx04660	T cell receptor signaling pathway	Immune system	30	0.0244698	142	1226	9159	XP_005675138.1,XP_005675139.1,XP_005675140.1,XP_005675144.1,XP_005675146.1,XP_005675147.1,XP_005675148.1,XP_005675566.1,XP_005676462.1,XP_005676949.1,XP_005677891.1,XP_005677892.1,XP_005678070.1,XP_005678577.1,XP_005680798.1,XP_005680799.1,XP_005681147.1,XP_005681148.1,XP_005682684.1,XP_005685660.1,XP_005686596.1,XP_005689698.1,XP_005690619.1,XP_005690621.1,XP_005690880.1,XP_005691822.1,XP_005692…	1.5783	0.00567056	0.0261251
chx05203	Viral carcinogenesis	Cancers: Overview	55	0.0448613	303	1226	9159	XP_005675138.1,XP_005675139.1,XP_005675140.1,XP_005675144.1,XP_005675146.1,XP_005675147.1,XP_005675148.1,XP_005675551.1,XP_005675552.1,XP_005675566.1,XP_005676762.1,XP_005676949.1,XP_005677531.1,XP_005677537.1,XP_005677538.1,XP_005677539.1,XP_005677891.1,XP_005677892.1,XP_005678227.1,XP_005678228.1,XP_005678577.1,XP_005679319.1,XP_005679320.1,XP_005679321.1,XP_005680798.1,XP_005680799.1,XP_005681…	1.35606	0.00611203	0.027665
chx04915	Estrogen signaling pathway	Endocrine system	28	0.0228385	132	1226	9159	XP_005675566.1,XP_005677531.1,XP_005677537.1,XP_005677538.1,XP_005677539.1,XP_005677891.1,XP_005677892.1,XP_005678227.1,XP_005678228.1,XP_005678577.1,XP_005679319.1,XP_005679320.1,XP_005679321.1,XP_005679371.1,XP_005680798.1,XP_005680799.1,XP_005685029.1,XP_005685661.1,XP_005686596.1,XP_005687888.1,XP_005690619.1,XP_005690621.1,XP_005690880.1,XP_005691822.1,XP_005692049.1,XP_005696144.1,XP_005696…	1.58468	0.00704002	0.0313159
chx05217	Basal cell carcinoma	Cancers: Specific types	17	0.0138662	69	1226	9159	XP_005675039.1,XP_005676380.1,XP_005676606.1,XP_005676607.1,XP_005676608.1,XP_005678051.1,XP_005679643.1,XP_005680064.1,XP_005681203.1,XP_005682991.1,XP_005684199.1,XP_005684200.1,XP_005684201.1,XP_005684202.1,XP_005688235.1,XP_005698467.1,XP_005699491.1	1.84059	0.00772462	0.0337789
chx04380	Osteoclast differentiation	Development	37	0.0301794	189	1226	9159	XP_005674799.1,XP_005675566.1,XP_005678577.1,XP_005680404.1,XP_005681920.1,XP_005682086.1,XP_005682087.1,XP_005682088.1,XP_005684240.1,XP_005684241.1,XP_005684242.1,XP_005684243.1,XP_005684244.1,XP_005684245.1,XP_005684246.1,XP_005684247.1,XP_005686351.1,XP_005686352.1,XP_005686353.1,XP_005686354.1,XP_005688304.1,XP_005690535.1,XP_005690619.1,XP_005690621.1,XP_005690880.1,XP_005691822.1,XP_005695…	1.46251	0.00794576	0.0339989
chx04725	Cholinergic synapse	Nervous system	33	0.0269168	164	1226	9159	XP_005675566.1,XP_005677531.1,XP_005677537.1,XP_005677538.1,XP_005677539.1,XP_005677891.1,XP_005677892.1,XP_005678227.1,XP_005678228.1,XP_005678577.1,XP_005679319.1,XP_005679320.1,XP_005679321.1,XP_005679371.1,XP_005680798.1,XP_005680799.1,XP_005681206.1,XP_005682657.1,XP_005682658.1,XP_005683225.1,XP_005685661.1,XP_005685917.1,XP_005687888.1,XP_005690619.1,XP_005690621.1,XP_005690827.1,XP_005690…	1.50324	0.00803869	0.0339989
chx04530	Tight junction	Cell communication	36	0.0293638	183	1226	9159	XP_005674954.1,XP_005675569.1,XP_005675570.1,XP_005675571.1,XP_005675582.1,XP_005675583.1,XP_005676007.1,XP_005676812.1,XP_005676813.1,XP_005676814.1,XP_005676815.1,XP_005676816.1,XP_005676817.1,XP_005676949.1,XP_005677438.1,XP_005677778.1,XP_005677891.1,XP_005677892.1,XP_005680798.1,XP_005680799.1,XP_005684082.1,XP_005686618.1,XP_005686619.1,XP_005688734.1,XP_005688793.1,XP_005689462.1,XP_005690…	1.46963	0.00817029	0.0339989
chx05215	Prostate cancer	Cancers: Specific types	31	0.0252855	152	1226	9159	XP_005675039.1,XP_005675566.1,XP_005677073.1,XP_005677531.1,XP_005677537.1,XP_005677538.1,XP_005677539.1,XP_005677891.1,XP_005677892.1,XP_005678577.1,XP_005679319.1,XP_005679320.1,XP_005679321.1,XP_005679585.1,XP_005680798.1,XP_005680799.1,XP_005681142.1,XP_005682991.1,XP_005686442.1,XP_005686596.1,XP_005686820.1,XP_005687667.1,XP_005690619.1,XP_005690621.1,XP_005690880.1,XP_005691822.1,XP_005692…	1.52362	0.0083415	0.0341604
chx05414	Dilated cardiomyopathy	Cardiovascular diseases	28	0.0228385	134	1226	9159	XP_005676017.1,XP_005676018.1,XP_005676121.1,XP_005676122.1,XP_005677796.1,XP_005677797.1,XP_005678227.1,XP_005678228.1,XP_005679084.1,XP_005679136.1,XP_005679371.1,XP_005680719.1,XP_005681206.1,XP_005683899.1,XP_005685741.1,XP_005685744.1,XP_005685746.1,XP_005685748.1,XP_005685749.1,XP_005688109.1,XP_005689079.1,XP_005690535.1,XP_005693793.1,XP_005693794.1,XP_005693795.1,XP_005695725.1,XP_005696…	1.56103	0.00865457	0.0348888
chx00360	Phenylalanine metabolism	Amino acid metabolism	8	0.00652529	24	1226	9159	XP_005692154.1,XP_005692277.1,XP_005692278.1,XP_005693927.1,XP_005693928.1,XP_005695004.1,XP_005700089.1,XP_005709735.1	2.49021	0.0100914	0.0400551
chx00310	Lysine degradation	Amino acid metabolism	17	0.0138662	71	1226	9159	XP_005677438.1,XP_005677701.1,XP_005677702.1,XP_005677703.1,XP_005677704.1,XP_005677705.1,XP_005677706.1,XP_005677707.1,XP_005679172.1,XP_005680175.1,XP_005682251.1,XP_005686143.1,XP_005689573.1,XP_005691025.1,XP_005691310.1,XP_005691421.1,XP_005691582.1	1.78874	0.0103526	0.0404691
chx05219	Bladder cancer	Cancers: Specific types	12	0.00978793	44	1226	9159	XP_005677073.1,XP_005677891.1,XP_005679585.1,XP_005680798.1,XP_005680799.1,XP_005686278.1,XP_005691822.1,XP_005696566.1,XP_005700106.1,XP_005700894.1,XP_005700895.1,XP_005709787.1	2.03745	0.0105336	0.0405623
chx05213	Endometrial cancer	Cancers: Specific types	19	0.0154976	83	1226	9159	XP_005675039.1,XP_005675566.1,XP_005677891.1,XP_005677892.1,XP_005678577.1,XP_005679585.1,XP_005680798.1,XP_005680799.1,XP_005682991.1,XP_005684653.1,XP_005686596.1,XP_005686820.1,XP_005690619.1,XP_005690621.1,XP_005690880.1,XP_005691822.1,XP_005700106.1,XP_005700894.1,XP_005700895.1	1.71015	0.0112824	0.0428069
chx04140	Regulation of autophagy	Transport and catabolism	12	0.00978793	45	1226	9159	XP_005678413.1,XP_005680902.1,XP_005682417.1,XP_005682418.1,XP_005682419.1,XP_005683443.1,XP_005683444.1,XP_005683445.1,XP_005683446.1,XP_005685984.1,XP_005690008.1,XP_005691560.1	1.99217	0.0126563	0.0473237
chx04150	mTOR signaling pathway	Signal transduction	21	0.0171289	96	1226	9159	XP_005675566.1,XP_005676735.1,XP_005676865.1,XP_005676866.1,XP_005676867.1,XP_005677006.1,XP_005678413.1,XP_005678577.1,XP_005679585.1,XP_005680148.1,XP_005690619.1,XP_005690621.1,XP_005690880.1,XP_005691560.1,XP_005691822.1,XP_005696566.1,XP_005701061.1,XP_005701062.1,XP_005701063.1,XP_005701064.1,XP_005701065.1	1.6342	0.0132708	0.0485396
chx04015	Rap1 signaling pathway	Signal transduction	52	0.0424144	295	1226	9159	XP_005675476.1,XP_005675566.1,XP_005675569.1,XP_005675570.1,XP_005675571.1,XP_005675830.1,XP_005676949.1,XP_005677466.1,XP_005677891.1,XP_005677892.1,XP_005678577.1,XP_005679090.1,XP_005679091.1,XP_005679215.1,XP_005679371.1,XP_005679585.1,XP_005679848.1,XP_005679850.1,XP_005680798.1,XP_005680799.1,XP_005681142.1,XP_005681551.1,XP_005681552.1,XP_005682118.1,XP_005682455.1,XP_005683140.1,XP_005683…	1.31686	0.0133578	0.0485396
chx04662	B cell receptor signaling pathway	Immune system	22	0.0179445	104	1226	9159	XP_005675039.1,XP_005675566.1,XP_005677891.1,XP_005677892.1,XP_005678070.1,XP_005678577.1,XP_005680798.1,XP_005680799.1,XP_005684240.1,XP_005684241.1,XP_005684242.1,XP_005684243.1,XP_005684244.1,XP_005684245.1,XP_005684246.1,XP_005684247.1,XP_005686596.1,XP_005690619.1,XP_005690621.1,XP_005690880.1,XP_005691822.1,XP_005692523.1	1.58033	0.0166156	0.0595394
chx04020	Calcium signaling pathway	Signal transduction	44	0.0358891	246	1226	9159	XP_005675947.1,XP_005676837.1,XP_005678227.1,XP_005678228.1,XP_005679371.1,XP_005679859.1,XP_005679860.1,XP_005679861.1,XP_005679862.1,XP_005679863.1,XP_005679864.1,XP_005680430.1,XP_005680431.1,XP_005681206.1,XP_005682027.1,XP_005683196.1,XP_005683225.1,XP_005685661.1,XP_005686079.1,XP_005686080.1,XP_005686081.1,XP_005686082.1,XP_005686083.1,XP_005687888.1,XP_005689911.1,XP_005689912.1,XP_005690…	1.33621	0.0182705	0.064332
chx05412	Arrhythmogenic right ventricular cardiomyopathy (ARVC)	Cardiovascular diseases	22	0.0179445	105	1226	9159	XP_005676017.1,XP_005676018.1,XP_005676121.1,XP_005676122.1,XP_005677796.1,XP_005677797.1,XP_005679084.1,XP_005679136.1,XP_005680719.1,XP_005681206.1,XP_005682991.1,XP_005686820.1,XP_005688109.1,XP_005693793.1,XP_005693794.1,XP_005693795.1,XP_005693883.1,XP_005693884.1,XP_005693885.1,XP_005695725.1,XP_005696157.1,XP_005696165.1	1.56528	0.0184518	0.064332
chx00564	Glycerophospholipid metabolism	Lipid metabolism	27	0.0220228	136	1226	9159	XP_005675117.1,XP_005675369.1,XP_005680034.1,XP_005680810.1,XP_005685581.1,XP_005686906.1,XP_005687049.1,XP_005687050.1,XP_005688234.1,XP_005688287.1,XP_005689034.1,XP_005691078.1,XP_005691079.1,XP_005692231.1,XP_005693518.1,XP_005693519.1,XP_005696603.1,XP_005697126.1,XP_005697127.1,XP_005697128.1,XP_005699891.1,XP_005699892.1,XP_005699893.1,XP_005701872.1,XP_005701873.1,XP_005701874.1,XP_005701…	1.48314	0.0188332	0.0647861
chx04130	SNARE interactions in vesicular transport	Folding, sorting and degradation	13	0.0106036	53	1226	9159	XP_005681030.1,XP_005681952.1,XP_005688362.1,XP_005688363.1,XP_005688364.1,XP_005688365.1,XP_005688366.1,XP_005688367.1,XP_005688368.1,XP_005691149.1,XP_005694014.1,XP_005698546.1,XP_005700145.1	1.83242	0.0194108	0.0650996
chx04060	Cytokine-cytokine receptor interaction	Signaling molecules and interaction	48	0.0391517	274	1226	9159	XP_005674799.1,XP_005676163.1,XP_005676164.1,XP_005676165.1,XP_005676166.1,XP_005676167.1,XP_005676168.1,XP_005676904.1,XP_005676905.1,XP_005677068.1,XP_005679215.1,XP_005679848.1,XP_005679850.1,XP_005681142.1,XP_005681846.1,XP_005682118.1,XP_005682592.1,XP_005682684.1,XP_005684408.1,XP_005686351.1,XP_005686352.1,XP_005686353.1,XP_005686354.1,XP_005686797.1,XP_005687679.1,XP_005687802.1,XP_005687…	1.30872	0.019429	0.0650996
chx04920	Adipocytokine signaling pathway	Endocrine system	24	0.0195759	118	1226	9159	XP_005676611.1,XP_005677006.1,XP_005678413.1,XP_005678647.1,XP_005680063.1,XP_005681920.1,XP_005682086.1,XP_005682087.1,XP_005682088.1,XP_005690619.1,XP_005690621.1,XP_005690758.1,XP_005691727.1,XP_005692184.1,XP_005693472.1,XP_005693544.1,XP_005695321.1,XP_005699393.1,XP_005699394.1,XP_005699397.1,XP_005699398.1,XP_005699399.1,XP_005699400.1,XP_005700094.1	1.51945	0.0199493	0.0659861
chx04370	VEGF signaling pathway	Signal transduction	16	0.0130506	71	1226	9159	XP_005675566.1,XP_005676949.1,XP_005677891.1,XP_005677892.1,XP_005678577.1,XP_005680798.1,XP_005680799.1,XP_005685581.1,XP_005690619.1,XP_005690621.1,XP_005690880.1,XP_005691822.1,XP_005696156.1,XP_005696528.1,XP_005696566.1,XP_005709740.1	1.68352	0.0221804	0.0724371
chx04950	Maturity onset diabetes of the young	Endocrine and metabolic diseases	8	0.00652529	28	1226	9159	XP_005675954.1,XP_005688631.1,XP_005688632.1,XP_005690101.1,XP_005690102.1,XP_005690103.1,XP_005690106.1,XP_005691737.1	2.13447	0.0261991	0.0844921
chx04360	Axon guidance	Development	33	0.0269168	179	1226	9159	XP_005674859.1,XP_005675039.1,XP_005675291.1,XP_005675314.1,XP_005676659.1,XP_005676660.1,XP_005676949.1,XP_005677466.1,XP_005677891.1,XP_005677892.1,XP_005679133.1,XP_005679215.1,XP_005679650.1,XP_005680133.1,XP_005680283.1,XP_005680284.1,XP_005680798.1,XP_005680799.1,XP_005681732.1,XP_005682866.1,XP_005684088.1,XP_005684432.1,XP_005685660.1,XP_005685872.1,XP_005687364.1,XP_005688090.1,XP_005689…	1.37727	0.0271694	0.0865395
chx04621	NOD-like receptor signaling pathway	Immune system	17	0.0138662	79	1226	9159	XP_005681920.1,XP_005682086.1,XP_005682087.1,XP_005682088.1,XP_005684865.1,XP_005684866.1,XP_005689426.1,XP_005691822.1,XP_005692135.1,XP_005695321.1,XP_005696528.1,XP_005699393.1,XP_005699394.1,XP_005699397.1,XP_005699398.1,XP_005699399.1,XP_005699400.1	1.60761	0.0285151	0.0897183
chx04512	ECM-receptor interaction	Signaling molecules and interaction	23	0.0187602	116	1226	9159	XP_005675727.1,XP_005676017.1,XP_005676018.1,XP_005676121.1,XP_005676122.1,XP_005677796.1,XP_005677797.1,XP_005678081.1,XP_005678082.1,XP_005678083.1,XP_005678084.1,XP_005679084.1,XP_005679271.1,XP_005685065.1,XP_005687366.1,XP_005688109.1,XP_005691013.1,XP_005695725.1,XP_005696165.1,XP_005696504.1,XP_005700281.1,XP_005700282.1,XP_005700283.1	1.48125	0.0294792	0.0916343
chx00350	Tyrosine metabolism	Amino acid metabolism	13	0.0106036	56	1226	9159	XP_005676397.1,XP_005676398.1,XP_005676400.1,XP_005676401.1,XP_005692154.1,XP_005692277.1,XP_005692278.1,XP_005693927.1,XP_005693928.1,XP_005695004.1,XP_005695975.1,XP_005700089.1,XP_005709735.1	1.73425	0.0298501	0.0916825
chx04630	Jak-STAT signaling pathway	Signal transduction	34	0.0277325	189	1226	9159	XP_005674799.1,XP_005675566.1,XP_005675586.1,XP_005676904.1,XP_005676905.1,XP_005677068.1,XP_005677798.1,XP_005677799.1,XP_005678577.1,XP_005680404.1,XP_005681042.1,XP_005682684.1,XP_005685657.1,XP_005686596.1,XP_005686627.1,XP_005687897.1,XP_005689558.1,XP_005689698.1,XP_005690502.1,XP_005690619.1,XP_005690621.1,XP_005690880.1,XP_005691682.1,XP_005691727.1,XP_005694861.1,XP_005694863.1,XP_005694…	1.34392	0.0344022	0.104421
chx05214	Glioma	Cancers: Specific types	20	0.0163132	100	1226	9159	XP_005675566.1,XP_005677073.1,XP_005677891.1,XP_005677892.1,XP_005678577.1,XP_005679585.1,XP_005680798.1,XP_005680799.1,XP_005681142.1,XP_005683225.1,XP_005686596.1,XP_005690619.1,XP_005690621.1,XP_005690880.1,XP_005691822.1,XP_005699352.1,XP_005700106.1,XP_005700894.1,XP_005700895.1,XP_005709740.1	1.49413	0.0377015	0.113105
chx05014	Amyotrophic lateral sclerosis (ALS)	Neurodegenerative diseases	13	0.0106036	59	1226	9159	XP_005676432.1,XP_005676433.1,XP_005677216.1,XP_005683260.1,XP_005683261.1,XP_005683262.1,XP_005688927.1,XP_005688928.1,XP_005690758.1,XP_005693688.1,XP_005693689.1,XP_005696528.1,XP_005698769.1	1.64607	0.0438525	0.129748
chx05150	Staphylococcus aureus infection	Infectious diseases: Bacterial	14	0.0114192	65	1226	9159	XP_005675198.1,XP_005675830.1,XP_005676837.1,XP_005676943.1,XP_005676944.1,XP_005676945.1,XP_005676946.1,XP_005680979.1,XP_005682410.1,XP_005682411.1,XP_005696619.1,XP_005696620.1,XP_005696621.1,XP_005697763.1	1.60906	0.044255	0.129748
chx04974	Protein digestion and absorption	Digestive system	21	0.0171289	109	1226	9159	XP_005675645.1,XP_005675727.1,XP_005677290.1,XP_005678081.1,XP_005678082.1,XP_005678083.1,XP_005678084.1,XP_005686079.1,XP_005686080.1,XP_005686081.1,XP_005686082.1,XP_005686083.1,XP_005686608.1,XP_005686609.1,XP_005696504.1,XP_005697841.1,XP_005698490.1,XP_005700281.1,XP_005700282.1,XP_005700283.1,XP_005700427.1	1.4393	0.0479905	0.139119
